# Supplementary material for: Crystal structure and Hirshfeld surface analysis of (5aS,8aR)-3,5a-dimethyl-8-methyl­idene-2-oxododeca­hydro­oxireno[2′,3′:6,7]naphtho­[1,2-b]furan-6-yl (Z)-2-methyl­but-2-enoate extracted from Ferula persica
Source: Acta Crystallogr E Crystallogr Commun. 2023 Apr 21;79(Pt 5):474–7. doi: 10.1107/S205698902300333X (PMC10162084; doi:10.1107/S205698902300333X)
Supplement: Supplementary file 1 [file e-79-00474-sup1.cif]

##############################################################################
#                                                                            #
# This CIF contains the data in a paper accepted for publication in          #
# Acta Crystallographica Section E. It conforms to the requirements of       #
# Notes for Authors for Acta Crystallographica Section E, and has been       #
# peer reviewed under the auspices of the IUCr Commission on Journals.       #
#                                                                            #
# Full details of the Crystallographic Information File format               #
# are given in the paper "The Crystallographic Information File (CIF):       #
# a New Standard Archive File for Crystallography" by S. R. Hall, F. H.      #
# Allen and I. D. Brown [Acta Cryst. (1991), A47, 655-685].                  #
#                                                                            #
# The current version of the core CIF dictionary is obtainable from          #
# ftp://ftp.iucr.org/pub/cif_core.dic.                                       #
#                                                                            #
# Software is freely available for graphical display of the structure(s)     #
# in this CIF. For information consult the CIF software page                 #
# http://www.iucr.org/resources/cif/software.                                #
#                                                                            #
# This file may be used for bona fide research purposes within the           #
# scientific community so long as proper attribution is given to the journal # 
# article from which it was obtained.                                        #
#                                                                            #
##############################################################################
data_I
_audit_creation_method     SHELXL-2013
_chemical_name_systematic
;\
(5a<i>S</i>,8a<i>R</i>)-3,5a-Dimethyl-8-methylidene-2-oxododecahydrooxireno\
[2',3':6,7]naphtho[1,2-<i>b</i>]furan-6-yl (<i>Z</i>)-2-methylbut-2-enoate
;
_chemical_name_common     ?
_chemical_formula_moiety     'C20 H26 O5'
_chemical_formula_sum     'C20 H26 O5'
_chemical_formula_iupac     'C20 H26 O5'
_chemical_formula_weight     346.41
_chemical_melting_point     ?
_chemical_absolute_configuration     ad
_space_group_crystal_system     orthorhombic
_space_group_name_H-M_alt     'P 21 21 21'
_space_group_name_Hall     'P 2ac 2ab'
loop_
    _space_group_symop_operation_xyz
    'x, y, z'
    '-x+1/2, -y, z+1/2'
    '-x, y+1/2, -z+1/2'
    'x+1/2, -y+1/2, -z'
_cell_length_a     7.11296(5)
_cell_length_b     15.4597(10)
_cell_length_c     16.0358(10)
_cell_angle_alpha     90
_cell_angle_beta     90
_cell_angle_gamma     90
_cell_volume     1763.36(16)
_cell_formula_units_Z     4
_cell_measurement_reflns_used     16716
_cell_measurement_theta_min     3.944
_cell_measurement_theta_max     77.339
_cell_measurement_temperature     100(2)
_exptl_crystal_description     prism
_exptl_crystal_colour     yellow
_exptl_crystal_size_max     0.21
_exptl_crystal_size_mid     0.18
_exptl_crystal_size_min     0.13
_exptl_crystal_density_diffrn     1.305
_exptl_crystal_density_meas     ?
_exptl_crystal_density_method     ?
_exptl_crystal_F_000     744
loop_
    _exptl_crystal_face_index_h
    _exptl_crystal_face_index_k
    _exptl_crystal_face_index_l
    _exptl_crystal_face_perp_dist
    0 -1 0 0.1119
    0 1 0 0.0701
    0 -1 -1 0.0807
    0 1 1 0.0867
    1 0 0 0.1190
    -1 0 0 0.0910
    0 -1 1 0.1012
    0 0 -1 0.0442
    0 0 1 0.0816
_exptl_absorpt_coefficient_mu     0.757
_exptl_absorpt_correction_type     gaussian
_exptl_absorpt_process_details
;
(CrysAlis PRO; Rigaku OD, 2022)
;
_exptl_absorpt_correction_T_min     0.674
_exptl_absorpt_correction_T_max     1.000
_exptl_special_details     ?
_diffrn_ambient_temperature     100(2)
_diffrn_source     'micro-focus sealed X-ray tube'
_diffrn_radiation_type     CuK\a
_diffrn_radiation_wavelength     1.54184
_diffrn_measurement_device_type     'XtaLAB Synergy, Dualflex, HyPix'
_diffrn_measurement_method     '\f and \w scans'
_diffrn_detector_area_resol_mean     ?
_diffrn_reflns_number     19755
_diffrn_reflns_av_R_equivalents     0.0243
_diffrn_reflns_av_unetI/netI     0.0173
_diffrn_reflns_theta_min     3.972
_diffrn_reflns_theta_max     77.817
_diffrn_reflns_theta_full     67.684
_diffrn_measured_fraction_theta_max     0.999
_diffrn_measured_fraction_theta_full     1.000
_diffrn_reflns_limit_h_min     -9
_diffrn_reflns_limit_h_max     8
_diffrn_reflns_limit_k_min     -19
_diffrn_reflns_limit_k_max     16
_diffrn_reflns_limit_l_min     -18
_diffrn_reflns_limit_l_max     20
_diffrn_standards_number     0
_diffrn_standards_interval_count     0
_diffrn_standards_interval_time     0
_diffrn_standards_decay_%     0
_refine_special_details     ?
_reflns_number_total     3751
_reflns_number_gt     3717
_reflns_threshold_expression     'I > 2\s(I)'
_refine_ls_structure_factor_coef     Fsqd
_refine_ls_matrix_type     full
_refine_ls_R_factor_all     0.0315
_refine_ls_R_factor_gt     0.0313
_refine_ls_wR_factor_gt     0.0819
_refine_ls_wR_factor_ref     0.0821
_refine_ls_goodness_of_fit_ref     1.045
_refine_ls_restrained_S_all     1.045
_refine_ls_number_reflns     3751
_refine_ls_number_parameters     238
_refine_ls_number_restraints     0
_refine_ls_hydrogen_treatment     mixed
_refine_ls_weighting_scheme     calc
_refine_ls_weighting_details
              'w=1/[\s^2^(Fo^2^)+(0.0444P)^2^+0.4585P] where P=(Fo^2^+2Fc^2^)/3'
_atom_sites_solution_hydrogens     mixed
_atom_sites_solution_primary     difmap
_atom_sites_solution_secondary     difmap
_refine_ls_shift/su_max     0.000
_refine_ls_shift/su_mean     0.000
_refine_diff_density_max     0.561
_refine_diff_density_min     -0.164
_refine_ls_extinction_method     none
_refine_ls_extinction_coef     .
_refine_ls_abs_structure_details
;
Flack <i>x</i> determined using 1576 quotients
[(<i>I</i>^+^)-(<i>I</i>^-^)]/[(<i>I</i>^+^)+(<i>I</i>^-^)]
(Parsons et al, 2013).
;
_refine_ls_abs_structure_Flack     0.01(4)
loop_
    _atom_type_symbol
    _atom_type_description
    _atom_type_scat_dispersion_real
    _atom_type_scat_dispersion_imag
    _atom_type_scat_source
    'C' 'C' 0.0181 0.0091
                         'International Tables Vol C Tables 4.2.6.8 and 6.1.1.4'
    'H' 'H' 0.0000 0.0000
                         'International Tables Vol C Tables 4.2.6.8 and 6.1.1.4'
    'O' 'O' 0.0492 0.0322
                         'International Tables Vol C Tables 4.2.6.8 and 6.1.1.4'
_computing_data_collection
;
CrysAlis PRO (Rigaku OD, 2022)
;
_computing_cell_refinement
;
CrysAlis PRO (Rigaku OD, 2022)
;
_computing_data_reduction
;
CrysAlis PRO (Rigaku OD, 2022)
;
_computing_structure_solution
;
SHELXT (Sheldrick, 2015a)
;
_computing_structure_refinement
;
SHELXL (Sheldrick, 2015b)
;
_computing_molecular_graphics
;
ORTEP-3 for Windows (Farrugia, 2012)
;
_computing_publication_material
;
PLATON (Spek, 2020)
;
loop_
    _atom_site_type_symbol
    _atom_site_label
    _atom_site_fract_x
    _atom_site_fract_y
    _atom_site_fract_z
    _atom_site_U_iso_or_equiv
    _atom_site_adp_type
    _atom_site_calc_flag
    _atom_site_occupancy
    _atom_site_disorder_assembly
    _atom_site_disorder_group
    O O1 0.27214(18) 0.55551(9) 0.81184(8) 0.0258(3) Uani d 1 . .
    O O2 0.1708(2) 0.66397(9) 0.89164(9) 0.0325(3) Uani d 1 . .
    O O3 0.62078(17) 0.61814(8) 0.55679(8) 0.0217(3) Uani d 1 . .
    O O4 0.7139(2) 0.60760(8) 0.42338(8) 0.0316(3) Uani d 1 . .
    C C2 0.2969(3) 0.61638(12) 0.87107(10) 0.0257(4) Uani d 1 . .
    C C3 0.4949(3) 0.61151(12) 0.90431(11) 0.0278(4) Uani d 1 . .
    H H3 0.4936 0.5693 0.9516 0.033 Uiso calc 1 . .
    C C3A 0.6045(3) 0.56914(11) 0.83285(11) 0.0237(4) Uani d 1 . .
    H H3A 0.7026 0.5300 0.8568 0.028 Uiso calc 1 . .
    C C4 0.6965(3) 0.62980(11) 0.76998(11) 0.0259(4) Uani d 1 . .
    H H4A 0.7893 0.6675 0.7983 0.031 Uiso calc 1 . .
    H H4B 0.6003 0.6670 0.7434 0.031 Uiso calc 1 . .
    C C5 0.7941(3) 0.57422(12) 0.70428(12) 0.0270(4) Uani d 1 . .
    H H5A 0.8994 0.5429 0.7311 0.032 Uiso calc 1 . .
    H H5B 0.8483 0.6127 0.6612 0.032 Uiso calc 1 . .
    C C5A 0.6636(2) 0.50725(11) 0.66081(11) 0.0220(3) Uani d 1 . .
    C C6 0.6543(3) 0.52614(11) 0.56680(11) 0.0226(3) Uani d 1 . .
    H H6 0.7798 0.5124 0.5420 0.027 Uiso calc 1 . .
    C C7 0.5062(3) 0.47385(11) 0.52056(11) 0.0234(4) Uani d 1 . .
    H H7 0.5477 0.4454 0.4677 0.028 Uiso calc 1 . .
    C C8 0.3552(3) 0.42987(11) 0.56746(11) 0.0227(3) Uani d 1 . .
    H H8 0.3055 0.3750 0.5428 0.027 Uiso calc 1 . .
    C C9 0.3431(2) 0.43826(11) 0.65931(11) 0.0217(3) Uani d 1 . .
    C C9A 0.4598(2) 0.51073(10) 0.69607(10) 0.0194(3) Uani d 1 . .
    H H9A 0.4033 0.5660 0.6756 0.023 Uiso calc 1 . .
    C C9B 0.4515(2) 0.51404(11) 0.79115(10) 0.0219(3) Uani d 1 . .
    H H9B 0.4543 0.4540 0.8143 0.026 Uiso calc 1 . .
    O O10 0.31873(19) 0.50878(8) 0.52107(8) 0.0254(3) Uani d 1 . .
    C C10 0.5680(4) 0.69679(14) 0.93885(14) 0.0379(5) Uani d 1 . .
    H H10A 0.5624 0.7412 0.8953 0.057 Uiso calc 1 . .
    H H10B 0.6984 0.6895 0.9572 0.057 Uiso calc 1 . .
    H H10C 0.4902 0.7146 0.9863 0.057 Uiso calc 1 . .
    C C11 0.7473(3) 0.41612(12) 0.67128(13) 0.0295(4) Uani d 1 . .
    H H11A 0.7450 0.3999 0.7303 0.044 Uiso calc 1 . .
    H H11B 0.8774 0.4159 0.6511 0.044 Uiso calc 1 . .
    H H11C 0.6729 0.3746 0.6390 0.044 Uiso calc 1 . .
    C C12 0.6677(3) 0.65206(11) 0.48211(11) 0.0214(3) Uani d 1 . .
    C C13 0.6622(2) 0.74835(11) 0.48349(10) 0.0201(3) Uani d 1 . .
    C C14 0.6640(2) 0.79339(11) 0.41196(11) 0.0215(3) Uani d 1 . .
    H H14 0.6658 0.8546 0.4177 0.026 Uiso calc 1 . .
    C C15 0.6619(3) 0.79287(11) 0.56742(11) 0.0224(3) Uani d 1 . .
    H H15A 0.5441 0.7800 0.5966 0.034 Uiso calc 1 . .
    H H15B 0.6732 0.8555 0.5594 0.034 Uiso calc 1 . .
    H H15C 0.7682 0.7720 0.6007 0.034 Uiso calc 1 . .
    C C16 0.6635(3) 0.75991(11) 0.32443(11) 0.0245(4) Uani d 1 . .
    H H16A 0.6156 0.8048 0.2868 0.037 Uiso calc 1 . .
    H H16B 0.5826 0.7087 0.3210 0.037 Uiso calc 1 . .
    H H16C 0.7918 0.7443 0.3081 0.037 Uiso calc 1 . .
    C C17 0.2362(3) 0.38217(12) 0.70195(12) 0.0251(4) Uani d 1 . .
    H H17A 0.165(3) 0.3387(14) 0.6752(13) 0.018(5) Uiso d 1 . .
    H H17B 0.218(3) 0.3870(14) 0.7618(15) 0.028(6) Uiso d 1 . .
loop_
    _atom_site_aniso_label
    _atom_site_aniso_U_11
    _atom_site_aniso_U_22
    _atom_site_aniso_U_33
    _atom_site_aniso_U_12
    _atom_site_aniso_U_13
    _atom_site_aniso_U_23
    O1 0.0248(6) 0.0325(6) 0.0203(6) -0.0019(5) 0.0003(5) -0.0013(5)
    O2 0.0399(8) 0.0341(7) 0.0234(6) 0.0069(6) 0.0046(6) 0.0021(5)
    O3 0.0268(6) 0.0167(5) 0.0218(6) 0.0001(5) 0.0052(5) 0.0007(5)
    O4 0.0485(8) 0.0216(6) 0.0247(6) -0.0013(6) 0.0106(6) -0.0019(5)
    C2 0.0347(10) 0.0268(8) 0.0156(7) -0.0025(8) 0.0019(7) 0.0039(6)
    C3 0.0355(10) 0.0264(9) 0.0214(8) -0.0034(8) -0.0035(8) 0.0013(7)
    C3A 0.0269(9) 0.0224(8) 0.0219(8) -0.0020(7) -0.0054(7) 0.0025(7)
    C4 0.0273(9) 0.0230(8) 0.0275(9) -0.0057(7) -0.0051(7) 0.0015(7)
    C5 0.0221(8) 0.0304(9) 0.0286(9) -0.0043(7) -0.0033(7) 0.0025(7)
    C5A 0.0206(8) 0.0205(8) 0.0251(8) 0.0016(6) -0.0003(7) 0.0015(6)
    C6 0.0248(8) 0.0169(7) 0.0261(8) 0.0022(6) 0.0045(7) 0.0012(7)
    C7 0.0322(9) 0.0173(7) 0.0209(8) 0.0030(7) 0.0016(7) 0.0002(6)
    C8 0.0279(8) 0.0170(7) 0.0231(8) 0.0015(6) -0.0018(7) 0.0004(6)
    C9 0.0216(8) 0.0207(8) 0.0230(8) 0.0005(7) -0.0013(7) -0.0001(6)
    C9A 0.0211(8) 0.0184(7) 0.0188(7) 0.0001(6) -0.0010(6) 0.0019(6)
    C9B 0.0251(9) 0.0206(8) 0.0199(8) -0.0018(7) -0.0019(6) 0.0027(6)
    O10 0.0308(7) 0.0197(6) 0.0258(6) 0.0008(5) -0.0053(5) 0.0020(5)
    C10 0.0463(12) 0.0327(10) 0.0348(11) -0.0077(9) 0.0000(10) -0.0097(9)
    C11 0.0271(9) 0.0261(9) 0.0355(10) 0.0064(7) -0.0023(8) 0.0062(8)
    C12 0.0230(8) 0.0204(8) 0.0208(8) -0.0017(7) 0.0022(7) -0.0003(6)
    C13 0.0183(7) 0.0195(7) 0.0225(8) -0.0017(6) 0.0016(7) -0.0004(6)
    C14 0.0196(8) 0.0200(7) 0.0248(8) -0.0011(6) 0.0004(7) -0.0002(6)
    C15 0.0239(8) 0.0203(7) 0.0230(8) -0.0013(7) 0.0010(7) -0.0016(6)
    C16 0.0261(9) 0.0261(8) 0.0212(8) 0.0014(7) 0.0011(7) 0.0007(7)
    C17 0.0234(8) 0.0258(8) 0.0262(9) -0.0036(7) -0.0017(7) -0.0006(7)
_geom_special_details
;
 All esds (except the esd in the dihedral angle between two l.s. planes)
 are estimated using the full covariance matrix.  The cell esds are taken
 into account individually in the estimation of esds in distances, angles
 and torsion angles; correlations between esds in cell parameters are only
 used when they are defined by crystal symmetry.  An approximate (isotropic)
 treatment of cell esds is used for estimating esds involving l.s. planes.
;
loop_
    _geom_bond_atom_site_label_1
    _geom_bond_atom_site_label_2
    _geom_bond_site_symmetry_2
    _geom_bond_distance
    _geom_bond_publ_flag
    O1 C2 . 1.349(2) ?
    O1 C9B . 1.466(2) ?
    O2 C2 . 1.206(2) ?
    O3 C12 . 1.349(2) ?
    O3 C6 . 1.4510(19) ?
    O4 C12 . 1.211(2) ?
    C2 C3 . 1.508(3) ?
    C3 C10 . 1.522(3) ?
    C3 C3A . 1.533(3) ?
    C3 H3 . 1.0000 ?
    C3A C4 . 1.525(2) ?
    C3A C9B . 1.535(2) ?
    C3A H3A . 1.0000 ?
    C4 C5 . 1.526(3) ?
    C4 H4A . 0.9900 ?
    C4 H4B . 0.9900 ?
    C5 C5A . 1.556(2) ?
    C5 H5A . 0.9900 ?
    C5 H5B . 0.9900 ?
    C5A C6 . 1.537(2) ?
    C5A C11 . 1.539(2) ?
    C5A C9A . 1.557(2) ?
    C6 C7 . 1.521(3) ?
    C6 H6 . 1.0000 ?
    C7 O10 . 1.439(2) ?
    C7 C8 . 1.477(3) ?
    C7 H7 . 1.0000 ?
    C8 O10 . 1.452(2) ?
    C8 C9 . 1.481(2) ?
    C8 H8 . 1.0000 ?
    C9 C17 . 1.341(3) ?
    C9 C9A . 1.514(2) ?
    C9A C9B . 1.527(2) ?
    C9A H9A . 1.0000 ?
    C9B H9B . 1.0000 ?
    C10 H10A . 0.9800 ?
    C10 H10B . 0.9800 ?
    C10 H10C . 0.9800 ?
    C11 H11A . 0.9800 ?
    C11 H11B . 0.9800 ?
    C11 H11C . 0.9800 ?
    C12 C13 . 1.489(2) ?
    C13 C14 . 1.342(2) ?
    C13 C15 . 1.512(2) ?
    C14 C16 . 1.496(2) ?
    C14 H14 . 0.9500 ?
    C15 H15A . 0.9800 ?
    C15 H15B . 0.9800 ?
    C15 H15C . 0.9800 ?
    C16 H16A . 0.9800 ?
    C16 H16B . 0.9800 ?
    C16 H16C . 0.9800 ?
    C17 H17A . 0.94(2) ?
    C17 H17B . 0.97(2) ?
loop_
    _geom_angle_atom_site_label_1
    _geom_angle_atom_site_label_2
    _geom_angle_atom_site_label_3
    _geom_angle_site_symmetry_1
    _geom_angle_site_symmetry_3
    _geom_angle
    _geom_angle_publ_flag
    C2 O1 C9B . . 110.55(14) ?
    C12 O3 C6 . . 116.01(13) ?
    O2 C2 O1 . . 121.42(18) ?
    O2 C2 C3 . . 128.94(17) ?
    O1 C2 C3 . . 109.64(16) ?
    C2 C3 C10 . . 113.86(17) ?
    C2 C3 C3A . . 103.43(14) ?
    C10 C3 C3A . . 117.94(17) ?
    C2 C3 H3 . . 107.0 ?
    C10 C3 H3 . . 107.0 ?
    C3A C3 H3 . . 107.0 ?
    C4 C3A C3 . . 116.74(15) ?
    C4 C3A C9B . . 110.96(14) ?
    C3 C3A C9B . . 101.65(15) ?
    C4 C3A H3A . . 109.0 ?
    C3 C3A H3A . . 109.0 ?
    C9B C3A H3A . . 109.0 ?
    C3A C4 C5 . . 107.78(15) ?
    C3A C4 H4A . . 110.2 ?
    C5 C4 H4A . . 110.2 ?
    C3A C4 H4B . . 110.2 ?
    C5 C4 H4B . . 110.2 ?
    H4A C4 H4B . . 108.5 ?
    C4 C5 C5A . . 114.37(16) ?
    C4 C5 H5A . . 108.7 ?
    C5A C5 H5A . . 108.7 ?
    C4 C5 H5B . . 108.7 ?
    C5A C5 H5B . . 108.7 ?
    H5A C5 H5B . . 107.6 ?
    C6 C5A C11 . . 107.32(15) ?
    C6 C5A C5 . . 109.79(14) ?
    C11 C5A C5 . . 109.24(15) ?
    C6 C5A C9A . . 108.03(14) ?
    C11 C5A C9A . . 110.64(14) ?
    C5 C5A C9A . . 111.71(14) ?
    O3 C6 C7 . . 110.69(14) ?
    O3 C6 C5A . . 107.57(13) ?
    C7 C6 C5A . . 114.02(14) ?
    O3 C6 H6 . . 108.1 ?
    C7 C6 H6 . . 108.1 ?
    C5A C6 H6 . . 108.1 ?
    O10 C7 C8 . . 59.73(11) ?
    O10 C7 C6 . . 116.08(13) ?
    C8 C7 C6 . . 120.00(15) ?
    O10 C7 H7 . . 116.3 ?
    C8 C7 H7 . . 116.3 ?
    C6 C7 H7 . . 116.3 ?
    O10 C8 C7 . . 58.83(11) ?
    O10 C8 C9 . . 115.17(14) ?
    C7 C8 C9 . . 120.57(16) ?
    O10 C8 H8 . . 116.5 ?
    C7 C8 H8 . . 116.5 ?
    C9 C8 H8 . . 116.5 ?
    C17 C9 C8 . . 118.92(16) ?
    C17 C9 C9A . . 126.23(16) ?
    C8 C9 C9A . . 114.83(15) ?
    C9 C9A C9B . . 113.11(14) ?
    C9 C9A C5A . . 110.09(14) ?
    C9B C9A C5A . . 113.57(14) ?
    C9 C9A H9A . . 106.5 ?
    C9B C9A H9A . . 106.5 ?
    C5A C9A H9A . . 106.5 ?
    O1 C9B C9A . . 105.92(13) ?
    O1 C9B C3A . . 106.01(13) ?
    C9A C9B C3A . . 115.22(14) ?
    O1 C9B H9B . . 109.8 ?
    C9A C9B H9B . . 109.8 ?
    C3A C9B H9B . . 109.8 ?
    C7 O10 C8 . . 61.44(11) ?
    C3 C10 H10A . . 109.5 ?
    C3 C10 H10B . . 109.5 ?
    H10A C10 H10B . . 109.5 ?
    C3 C10 H10C . . 109.5 ?
    H10A C10 H10C . . 109.5 ?
    H10B C10 H10C . . 109.5 ?
    C5A C11 H11A . . 109.5 ?
    C5A C11 H11B . . 109.5 ?
    H11A C11 H11B . . 109.5 ?
    C5A C11 H11C . . 109.5 ?
    H11A C11 H11C . . 109.5 ?
    H11B C11 H11C . . 109.5 ?
    O4 C12 O3 . . 122.45(16) ?
    O4 C12 C13 . . 125.87(16) ?
    O3 C12 C13 . . 111.64(14) ?
    C14 C13 C12 . . 120.38(15) ?
    C14 C13 C15 . . 121.65(15) ?
    C12 C13 C15 . . 117.93(15) ?
    C13 C14 C16 . . 128.49(15) ?
    C13 C14 H14 . . 115.8 ?
    C16 C14 H14 . . 115.8 ?
    C13 C15 H15A . . 109.5 ?
    C13 C15 H15B . . 109.5 ?
    H15A C15 H15B . . 109.5 ?
    C13 C15 H15C . . 109.5 ?
    H15A C15 H15C . . 109.5 ?
    H15B C15 H15C . . 109.5 ?
    C14 C16 H16A . . 109.5 ?
    C14 C16 H16B . . 109.5 ?
    H16A C16 H16B . . 109.5 ?
    C14 C16 H16C . . 109.5 ?
    H16A C16 H16C . . 109.5 ?
    H16B C16 H16C . . 109.5 ?
    C9 C17 H17A . . 122.2(13) ?
    C9 C17 H17B . . 122.1(14) ?
    H17A C17 H17B . . 115.5(19) ?
loop_
    _geom_torsion_atom_site_label_1
    _geom_torsion_atom_site_label_2
    _geom_torsion_atom_site_label_3
    _geom_torsion_atom_site_label_4
    _geom_torsion_site_symmetry_1
    _geom_torsion_site_symmetry_2
    _geom_torsion_site_symmetry_3
    _geom_torsion_site_symmetry_4
    _geom_torsion
    _geom_torsion_publ_flag
    C9B O1 C2 O2 . . . . 172.91(16) ?
    C9B O1 C2 C3 . . . . -8.26(18) ?
    O2 C2 C3 C10 . . . . -28.0(3) ?
    O1 C2 C3 C10 . . . . 153.32(16) ?
    O2 C2 C3 C3A . . . . -157.18(18) ?
    O1 C2 C3 C3A . . . . 24.10(18) ?
    C2 C3 C3A C4 . . . . 92.11(18) ?
    C10 C3 C3A C4 . . . . -34.6(2) ?
    C2 C3 C3A C9B . . . . -28.74(17) ?
    C10 C3 C3A C9B . . . . -155.42(17) ?
    C3 C3A C4 C5 . . . . -179.07(15) ?
    C9B C3A C4 C5 . . . . -63.29(19) ?
    C3A C4 C5 C5A . . . . 55.2(2) ?
    C4 C5 C5A C6 . . . . 118.63(17) ?
    C4 C5 C5A C11 . . . . -123.94(17) ?
    C4 C5 C5A C9A . . . . -1.2(2) ?
    C12 O3 C6 C7 . . . . -75.56(18) ?
    C12 O3 C6 C5A . . . . 159.27(14) ?
    C11 C5A C6 O3 . . . . -166.03(14) ?
    C5 C5A C6 O3 . . . . -47.40(18) ?
    C9A C5A C6 O3 . . . . 74.64(17) ?
    C11 C5A C6 C7 . . . . 70.81(18) ?
    C5 C5A C6 C7 . . . . -170.56(14) ?
    C9A C5A C6 C7 . . . . -48.52(18) ?
    O3 C6 C7 O10 . . . . -36.6(2) ?
    C5A C6 C7 O10 . . . . 84.87(18) ?
    O3 C6 C7 C8 . . . . -105.14(17) ?
    C5A C6 C7 C8 . . . . 16.3(2) ?
    C6 C7 C8 O10 . . . . 104.52(16) ?
    O10 C7 C8 C9 . . . . -102.71(17) ?
    C6 C7 C8 C9 . . . . 1.8(2) ?
    O10 C8 C9 C17 . . . . 128.89(18) ?
    C7 C8 C9 C17 . . . . -163.85(17) ?
    O10 C8 C9 C9A . . . . -52.2(2) ?
    C7 C8 C9 C9A . . . . 15.0(2) ?
    C17 C9 C9A C9B . . . . 1.8(3) ?
    C8 C9 C9A C9B . . . . -176.92(15) ?
    C17 C9 C9A C5A . . . . 130.09(19) ?
    C8 C9 C9A C5A . . . . -48.67(19) ?
    C6 C5A C9A C9 . . . . 65.44(17) ?
    C11 C5A C9A C9 . . . . -51.76(19) ?
    C5 C5A C9A C9 . . . . -173.70(14) ?
    C6 C5A C9A C9B . . . . -166.57(14) ?
    C11 C5A C9A C9B . . . . 76.22(19) ?
    C5 C5A C9A C9B . . . . -45.71(19) ?
    C2 O1 C9B C9A . . . . -133.99(14) ?
    C2 O1 C9B C3A . . . . -11.12(17) ?
    C9 C9A C9B O1 . . . . -78.72(17) ?
    C5A C9A C9B O1 . . . . 154.87(13) ?
    C9 C9A C9B C3A . . . . 164.45(14) ?
    C5A C9A C9B C3A . . . . 38.0(2) ?
    C4 C3A C9B O1 . . . . -99.98(16) ?
    C3 C3A C9B O1 . . . . 24.83(16) ?
    C4 C3A C9B C9A . . . . 16.8(2) ?
    C3 C3A C9B C9A . . . . 141.61(15) ?
    C6 C7 O10 C8 . . . . -111.03(17) ?
    C9 C8 O10 C7 . . . . 111.87(18) ?
    C6 O3 C12 O4 . . . . 8.5(3) ?
    C6 O3 C12 C13 . . . . -169.25(15) ?
    O4 C12 C13 C14 . . . . 16.9(3) ?
    O3 C12 C13 C14 . . . . -165.42(16) ?
    O4 C12 C13 C15 . . . . -160.91(18) ?
    O3 C12 C13 C15 . . . . 16.8(2) ?
    C12 C13 C14 C16 . . . . 2.7(3) ?
    C15 C13 C14 C16 . . . . -179.63(18) ?
loop_
    _geom_hbond_atom_site_label_D
    _geom_hbond_atom_site_label_H
    _geom_hbond_atom_site_label_A
    _geom_hbond_site_symmetry_A
    _geom_hbond_distance_DH
    _geom_hbond_distance_HA
    _geom_hbond_distance_DA
    _geom_hbond_angle_DHA
    _geom_hbond_publ_flag
    C3A H3A O4 2_665 1.00 2.45 3.353(2) 149 yes
    C5 H5B O3 . 0.99 2.33 2.752(2) 105 no
    C8 H8 O2 2_564 1.00 2.50 3.176(2) 124 yes
    C9A H9A O3 . 1.00 2.58 3.010(2) 106 no
    C14 H14 O10 4_566 0.95 2.57 3.423(2) 149 yes
    C16 H16B O4 . 0.98 2.45 2.862(2) 105 no
_shelx_space_group_comment
;
The symmetry employed for this shelxl refinement is uniquely defined
by the following loop, which should always be used as a source of
symmetry information in preference to the above space-group names.
They are only intended as comments.
;
_shelx_estimated_absorpt_T_min     0.857
_shelx_estimated_absorpt_T_max     0.908
_shelx_hkl_file
;
   0   0   1    0.28    0.09
   0   0   2  564.66   12.21
   0   0   3    0.14    0.24
   0   0   4   12.57    1.10
   0   0   5    1.67    0.51
   0   0   6  224.36    7.11
   0   0   7    0.46    0.26
   0   0   7    1.41    0.65
   0   0   8 4662.14   95.56
   0   0   8 4950.27   99.43
   0   0   9    2.62    0.46
   0   0   9    4.84    1.14
   0   0  10  308.39    7.70
   0   0  10  313.24   11.21
   0   0  11    0.45    0.42
   0   0  11    0.26    0.69
   0   0  12  170.72    5.56
   0   0  12  185.07    9.01
   0   0  13    0.11    0.65
   0   0  13    0.65    0.55
   0   0  13   -0.33    0.96
   0   0  14   21.17    1.77
   0   0  14   21.94    2.01
   0   0  14   23.51    1.77
   0   0  14   17.90    3.03
   0   0  15    0.86    0.75
   0   0  15    0.09    0.54
   0   0  15   -0.37    1.09
   0   0  16   36.33    2.18
   0   0  16   29.94    2.34
   0   0  16   34.38    2.20
   0   0  17    0.38    0.47
   0   0  17    0.11    0.60
   0   0  17    1.40    0.63
   0   0  18    0.09    0.53
   0   0  18    0.18    0.36
   0   0  19    0.48    0.43
   0   0  20   39.02    1.54
   0  -1   0    0.21    0.09
   0  -1   0    0.64    0.16
   0   1   1  441.34    8.85
   0  -1  -1  425.03    8.84
   0  -1   1  428.12    9.29
   0  -1   2  310.20    7.58
   0   1   2  324.56    7.27
   0   1   3 2865.59   58.66
   0   1   3 2853.08   58.71
   0   1   4    4.57    0.70
   0   1   5   60.35    2.82
   0   1   6 1621.08   35.66
   0   1   7  179.53    4.41
   0  -1   7  169.24    4.36
   0   1   7  185.72    6.55
   0   1   8 1447.53   30.26
   0   1   8 1473.95   33.76
   0   1   9  232.29    5.93
   0   1   9  238.21    8.93
   0   1  10   27.94    1.51
   0   1  10   26.76    2.86
   0   1  11  107.65    3.87
   0  -1  11  108.76    3.96
   0   1  11  113.72    6.50
   0  -1  12   23.10    1.72
   0   1  12   22.60    1.68
   0  -1  12   22.57    1.87
   0   1  12   27.45    3.27
   0  -1  13  138.43    4.89
   0   1  13  130.47    4.79
   0  -1  13  138.21    4.95
   0  -1  13  137.85    5.29
   0   1  13  126.27    7.83
   0  -1  14    6.86    1.04
   0   1  14    8.60    1.17
   0  -1  14    7.31    1.12
   0  -1  14    4.89    1.11
   0   1  14    7.10    2.00
   0   1  15   46.54    2.48
   0  -1  15   40.99    2.46
   0   1  15   40.11    2.45
   0  -1  15   42.25    2.55
   0  -1  15   46.74    2.94
   0   1  15   44.62    2.83
   0   1  15   35.38    4.28
   0   1  16   44.60    2.38
   0  -1  16   45.51    2.50
   0   1  16   47.83    2.89
   0  -1  16   42.44    2.78
   0   1  16   47.22    2.57
   0  -1  16   44.72    2.54
   0   1  17    9.77    1.05
   0  -1  17   11.35    1.18
   0  -1  17   11.95    1.41
   0   1  17   10.68    1.32
   0  -1  17   11.42    1.21
   0   1  17   10.70    1.17
   0   1  18    2.05    0.72
   0  -1  18    1.99    0.69
   0  -1  18    2.17    0.58
   0   1  18    1.46    0.49
   0   1  19   42.00    2.05
   0  -1  19   39.80    1.96
   0  -1  20   72.77    2.29
   0   1  20   72.80    2.30
   0  -2   0 5562.39  113.28
   0  -2   0 5682.39  113.76
   0  -2   1 2129.67   43.90
   0   2   1 2135.34   42.84
   0  -2   1 2097.76   42.85
   0  -2  -1 2099.71   43.93
   0  -2   2 1842.11   37.98
   0  -2   2 1789.40   37.12
   0   2   2 1800.92   37.11
   0  -2   3  174.26    5.25
   0  -2   3  169.04    4.72
   0   2   3  170.45    4.69
   0  -2   4  305.64    7.93
   0   2   4  300.42    7.86
   0  -2   5    5.16    0.83
   0   2   5    2.02    0.56
   0  -2   6 2340.95   49.58
   0   2   6 2276.96   49.48
   0   2   7  467.23   12.50
   0  -2   7  477.21   12.70
   0  -2   7  441.19    9.84
   0   2   7  434.02    9.83
   0   2   8  693.37   17.99
   0  -2   8  689.58   18.02
   0  -2   8  667.70   14.67
   0   2   8  672.76   14.65
   0  -2   9   12.01    1.79
   0   2   9   10.87    1.69
   0   2   9   10.87    0.86
   0  -2   9   10.44    0.86
   0  -2  10    6.10    0.91
   0  -2  10    4.49    1.31
   0   2  10    7.06    1.50
   0  -2  11  158.75    5.13
   0  -2  11  150.44    5.33
   0  -2  11  159.72    7.97
   0   2  11  162.77    7.95
   0  -2  12   22.89    1.90
   0   2  12   21.79    1.68
   0  -2  12   22.69    1.74
   0  -2  12   24.47    1.77
   0  -2  12   25.96    3.20
   0   2  12   21.95    2.99
   0  -2  13   31.52    2.34
   0  -2  13   27.97    2.06
   0   2  13   28.48    2.00
   0  -2  13   28.22    1.99
   0  -2  13   29.98    3.70
   0   2  13   27.11    3.48
   0  -2  14   11.16    1.49
   0   2  14   11.25    1.34
   0  -2  14   11.84    1.36
   0  -2  14    9.91    1.22
   0  -2  14   11.89    2.46
   0   2  14   13.74    2.58
   0  -2  15  248.63    7.97
   0   2  15  243.87    7.82
   0   2  15  236.41    7.28
   0  -2  15  246.68    7.49
   0   2  15  241.96    7.07
   0  -2  15  243.40    7.35
   0   2  15  221.08   11.26
   0  -2  15  252.81   12.01
   0   2  16    9.58    1.30
   0  -2  16    8.07    1.33
   0   2  16    9.15    1.07
   0  -2  16    8.79    1.15
   0   2  16   10.38    1.22
   0  -2  16    9.51    1.20
   0  -2  17   87.24    3.85
   0   2  17   90.00    3.84
   0  -2  17   81.90    3.40
   0   2  17   84.71    3.40
   0   2  17   85.17    3.17
   0  -2  17   85.09    3.43
   0  -2  18   19.13    1.36
   0   2  18   19.38    1.18
   0   2  18   19.93    1.59
   0  -2  18   18.29    1.51
   0   2  19   12.01    1.08
   0  -2  19   11.75    1.02
   0   2  20    3.57    0.45
   0  -2  20    2.38    0.39
   0  -3   0    1.04    0.44
   0  -3  -1 2640.18   55.34
   0  -3   1 2699.85   55.32
   0   3   1 2656.95   53.55
   0  -3   1 2638.69   53.57
   0  -3   2 3987.10   81.68
   0  -3   2 3933.25   80.24
   0   3   2 3943.63   80.22
   0  -3  -2 4032.10   81.86
   0  -3   3 5063.33  102.08
   0  -3   3 4897.86  100.80
   0   3   3 4959.80  100.78
   0  -3   4 2799.45   60.23
   0  -3   4 2897.59   59.25
   0   3   4 2837.55   59.14
   0   3   5 1013.79   23.16
   0  -3   5 1044.51   23.30
   0   3   6   39.77    2.50
   0  -3   6   39.05    2.51
   0  -3   7  446.13    9.98
   0   3   7  444.61    9.95
   0   3   7  474.15   12.73
   0  -3   7  456.81   12.72
   0  -3   8  165.13    4.36
   0   3   8  159.60    4.31
   0   3   8  156.02    6.56
   0  -3   8  171.51    6.84
   0   3   9   15.22    1.00
   0  -3   9   14.59    1.98
   0  -3  10  231.62    6.48
   0  -3  10  217.45    6.70
   0  -3  10  231.41    9.35
   0   3  10  224.46    9.25
   0  -3 -11  306.88    7.99
   0  -3  11  321.21    9.05
   0  -3  11  314.51    8.69
   0  -3  11  334.75    8.72
   0  -3  11  338.96   12.41
   0   3  11  314.71   12.09
   0  -3 -12   44.29    2.15
   0  -3  12   53.58    4.67
   0   3  12   51.91    4.57
   0  -3  12   47.59    2.62
   0  -3  12   45.01    2.51
   0  -3  12   46.29    2.77
   0  -3  13    0.33    0.74
   0   3  13    1.31    1.08
   0  -3  13    1.41    0.68
   0   3  13    0.99    0.60
   0  -3  13    0.68    0.55
   0  -3  13   -0.12    0.65
   0  -3  14  223.36   11.03
   0   3  14  205.73   10.58
   0  -3  14  219.87    7.04
   0   3  14  224.12    6.87
   0  -3  14  228.55    7.02
   0  -3  14  227.29    7.53
   0  -3  15  150.13    8.97
   0   3  15  142.65    8.66
   0   3  15  147.66    5.28
   0  -3  15  151.44    5.46
   0  -3  15  164.38    5.58
   0   3  15  166.08    5.17
   0  -3  15  157.66    5.96
   0   3  16   16.46    1.51
   0  -3  16   15.16    1.49
   0  -3  16   17.96    1.58
   0   3  16   15.05    1.29
   0   3  16   18.58    1.77
   0  -3  16   19.73    1.87
   0  -3  17   10.66    1.31
   0   3  17    7.70    1.00
   0  -3  17    9.98    1.12
   0   3  17    9.32    1.23
   0   3  17    8.83    0.90
   0  -3  17   11.29    1.19
   0   3  18  185.26    5.71
   0  -3  18  182.72    5.64
   0  -3  18  185.31    5.35
   0   3  19   25.45    1.51
   0  -3  19   25.15    1.44
   0  -3  20   52.40    1.73
   0  -4   0    9.63    1.16
   0  -4   1   48.53    2.63
   0  -4  -1   48.56    2.68
   0  -4   2  189.66    6.12
   0   4   2  174.85    4.48
   0  -4   2  178.70    4.52
   0  -4  -2  196.94    6.33
   0  -4   3 1256.33   27.68
   0  -4  -3 1239.58   27.89
   0  -4   3 1204.33   25.93
   0   4   3 1201.73   25.86
   0  -4   4 1024.76   23.64
   0  -4   4  993.00   22.20
   0   4   4  996.45   22.12
   0   4   5   30.44    2.01
   0  -4   5   30.75    2.04
   0   4   6 2906.42   60.84
   0  -4   6 2824.48   60.86
   0  -4   7  727.35   15.49
   0   4   7  774.77   18.55
   0  -4   7  757.62   18.50
   0   4   8   33.72    1.52
   0   4   8   35.22    2.84
   0  -4   8   35.37    2.90
   0  -4   9   23.04    2.52
   0   4   9   26.52    2.68
   0  -4  10   58.70    2.74
   0  -4  10   59.38    2.92
   0  -4 -10   55.35    2.34
   0  -4  10   56.05    2.65
   0  -4  10   57.53    4.32
   0   4  10   57.34    4.26
   0  -4  11  163.53    5.31
   0  -4  11  157.96    5.32
   0  -4  11  154.35    5.55
   0  -4 -11  157.34    4.79
   0  -4  11  160.48    4.92
   0   4  11  161.11    8.09
   0  -4  11  168.95    8.25
   0  -4  11  150.26    4.59
   0  -4 -12   39.43    2.09
   0   4  12   41.42    4.14
   0  -4  12   44.82    4.30
   0  -4  12   45.85    2.79
   0  -4  12   39.74    1.96
   0  -4  12   42.50    2.48
   0  -4  12   45.57    2.58
   0  -4  13   27.74    2.06
   0  -4  13   28.64    2.12
   0  -4  13   33.96    3.89
   0   4  13   27.14    3.45
   0  -4  13   32.87    2.45
   0  -4  14   10.94    1.36
   0  -4  14   13.20    1.47
   0   4  14   14.36    1.43
   0   4  14   15.88    2.78
   0  -4  14   15.50    2.73
   0  -4  14   11.76    1.56
   0   4  15    7.54    1.11
   0  -4  15    9.59    1.29
   0  -4  15    9.51    1.28
   0   4  15    9.00    2.10
   0  -4  15   12.05    2.41
   0  -4  16   13.84    1.39
   0   4  16   13.94    1.34
   0  -4  16   10.42    1.37
   0   4  16   10.62    1.03
   0  -4  16   12.30    1.32
   0   4  17   63.97    3.06
   0   4  17   57.07    2.64
   0  -4  17   66.45    3.12
   0  -4  17   62.84    2.86
   0   4  18   31.95    1.90
   0  -4  18   28.30    1.78
   0   4  19    5.62    0.73
   0  -4  19    7.07    0.74
   0  -5   0   -0.12    0.42
   0  -5   1    0.61    0.44
   0  -5  -1    1.76    0.72
   0   5   2   72.00    2.18
   0  -5   2   76.30    2.26
   0  -5   2   76.78    3.82
   0  -5  -2   79.67    3.98
   0  -5   3  142.23    4.15
   0   5   3  141.82    4.10
   0  -5  -3  136.71    5.82
   0  -5   3  140.79    5.71
   0  -5  -4   49.87    3.42
   0   5   4   46.99    2.26
   0  -5   4   43.44    2.24
   0  -5   4   52.43    3.28
   0  -5   5  145.01    5.06
   0  -5  -5  137.91    6.34
   0   5   5  144.85    5.01
   0  -5   5  144.36    6.15
   0  -5   6  274.50    8.38
   0   5   6  269.81    8.28
   0  -5   6  268.40    9.46
   0  -5   7   57.07    3.49
   0   5   7   62.70    3.56
   0  -5   8   22.80    2.32
   0   5   8   22.08    2.26
   0  -5  -9  839.13   18.92
   0  -5   9  865.53   19.93
   0   5   9  879.63   22.82
   0  -5  10   35.98    2.33
   0  -5  10   37.26    2.19
   0  -5  10   38.39    2.17
   0  -5  10   35.10    1.93
   0  -5  10   35.72    1.84
   0  -5  10   36.59    3.40
   0   5  10   35.93    3.38
   0  -5 -10   36.24    1.89
   0  -5  11    6.25    1.07
   0  -5 -11    6.77    0.89
   0  -5  11    6.62    0.98
   0  -5  11    6.21    0.81
   0  -5  11    5.30    0.92
   0   5  11    7.22    1.67
   0  -5  11    6.76    1.61
   0  -5  12  236.39    7.63
   0  -5 -12  238.22    6.70
   0  -5  12  235.62    7.22
   0  -5  12  228.44    6.45
   0  -5  12  235.12    7.27
   0   5  12  237.15   10.63
   0  -5  12  236.49   10.61
   0  -5 -13   44.63    2.31
   0   5  13   38.94    4.12
   0  -5  13   43.37    4.39
   0  -5  13   44.99    2.68
   0  -5  13   47.43    2.70
   0  -5  13   42.35    2.11
   0  -5  14  510.61   18.37
   0   5  14  513.86   18.41
   0  -5  14  555.97   13.83
   0  -5  14  550.33   14.26
   0  -5  14  546.19   13.82
   0   5  14  535.33   13.45
   0  -5  15    0.10    0.57
   0  -5  15    0.23    0.69
   0  -5  15    0.20    0.55
   0   5  15    0.80    0.62
   0  -5  16   28.07    1.99
   0  -5  16   31.83    2.04
   0   5  16   31.11    1.95
   0  -5  16   29.00    2.13
   0  -5  17    0.35    0.54
   0   5  17    0.74    0.48
   0  -5  17    0.46    0.50
   0   5  17    0.78    0.63
   0   5  18   30.61    1.80
   0  -5  18   28.75    1.71
   0   5  19    0.05    0.33
   0  -5  19   -0.32    0.33
   0  -5  19    0.25    0.31
   0  -6   0  140.14    5.90
   0  -6   1  602.67   16.50
   0  -6  -1  648.96   16.81
   0  -6   2  528.54   14.76
   0  -6  -2  542.97   15.05
   0   6   3  224.51    5.79
   0  -6   3  233.19    5.89
   0  -6   3  245.21    8.44
   0  -6  -3  227.27    8.55
   0   6   4  504.40   12.17
   0  -6   4  520.16   12.26
   0  -6  -4  523.67   15.25
   0  -6   4  496.61   14.56
   0  -6   5    2.15    0.59
   0   6   5    3.28    0.67
   0  -6  -5    1.27    0.90
   0  -6   5    2.76    0.95
   0   6   6   53.51    3.00
   0  -6  -6   49.24    4.06
   0  -6   6   56.93    3.12
   0  -6   6   51.43    3.83
   0   6   7  514.05   14.30
   0  -6  -7  561.89   17.20
   0  -6   7  527.30   14.48
   0   6   8  635.11   17.45
   0  -6  -8  670.09   20.41
   0  -6   8  643.64   17.65
   0  -6   9  635.80   15.29
   0  -6  -9  632.49   14.63
   0  -6   9  668.72   18.35
   0  -6  -9  669.94   20.97
   0   6   9  644.58   18.13
   0  -6   9  643.07   15.52
   0  -6   9  637.28   14.70
   0  -6  10   67.66    3.18
   0  -6 -10   71.53    2.88
   0   6  10   71.89    4.85
   0  -6 -10   69.16    5.83
   0  -6  10   67.25    4.74
   0  -6  10   66.05    3.28
   0  -6  10   67.03    2.80
   0  -6  11   47.42    2.68
   0  -6 -11   45.05    2.32
   0   6  11   52.52    4.35
   0  -6  11   46.91    4.17
   0  -6 -11   54.15    5.34
   0  -6  11   44.68    2.28
   0  -6  11   51.03    2.91
   0  -6  12  221.25    7.25
   0  -6  12  219.08    6.99
   0  -6 -12  211.12    6.37
   0  -6  12  219.23   10.11
   0   6  12  203.50    9.81
   0  -6 -12  221.02   11.70
   0  -6  12  218.16    6.92
   0  -6  12  213.42    6.22
   0  -6  13   13.43    1.47
   0  -6 -13   15.10    1.36
   0  -6  13   15.57    1.72
   0  -6  13   12.27    1.16
   0  -6  13   15.15    1.57
   0   6  13   12.87    2.36
   0  -6  13   10.14    2.14
   0  -6 -13   14.97    3.12
   0  -6  14    0.84    0.72
   0  -6  14    0.95    0.63
   0  -6  14    1.16    0.62
   0  -6 -14    1.76    1.37
   0  -6  14    0.64    0.79
   0  -6  15   10.18    1.25
   0   6  15   14.37    1.38
   0  -6  15   13.14    1.52
   0  -6  15   11.60    1.36
   0  -6  16   33.83    2.07
   0  -6  16   34.42    2.27
   0   6  16   34.01    1.99
   0  -6  16   34.38    2.13
   0   6  17   47.48    2.43
   0   6  17   42.99    1.96
   0   6  17   45.23    2.14
   0  -6  18    6.59    0.81
   0  -6  18    6.13    0.81
   0   6  18    8.06    0.90
   0  -6  19   31.99    1.35
   0   6  19   37.06    1.54
   0  -6  19   34.31    1.43
   0  -7   0   -0.18    0.53
   0  -7   1  610.78   16.79
   0  -7  -1  583.50   16.92
   0  -7   2    6.49    1.36
   0  -7  -2    5.15    1.28
   0  -7   3  106.35    5.51
   0  -7  -3   99.66    5.64
   0  -7   4  102.19    5.49
   0  -7  -4   96.94    5.66
   0  -7   4   90.40    3.24
   0  -7  -5   27.35    3.06
   0  -7   5   32.11    3.01
   0  -7   5   28.51    1.89
   0   7   5   25.01    1.75
   0  -7   6  481.09   14.92
   0   7   6  435.88   12.06
   0  -7   6  465.68   12.31
   0  -7  -6  459.25   15.44
   0   7   7   24.74    2.19
   0  -7   7   26.84    2.31
   0  -7  -7   27.20    3.36
   0  -7  -8  517.06   12.21
   0  -7   8  527.00   13.09
   0  -7   8  525.05   12.90
   0  -7   8  529.55   12.41
   0  -7  -8  529.33   18.08
   0   7   8  511.55   14.82
   0  -7   8  525.86   15.03
   0  -7   8  519.36   12.70
   0  -7   9  170.88    5.51
   0  -7  -9  171.92    5.11
   0  -7   9  178.21    5.88
   0  -7   9  174.42    5.68
   0  -7   9  167.22    5.18
   0  -7  -9  171.75    9.52
   0   7   9  156.07    7.14
   0  -7   9  164.01    7.37
   0  -7  -9  162.19    4.85
   0  -7   9  170.03    5.15
   0  -7 -10  106.24    3.88
   0  -7  10  109.44    4.51
   0  -7  10  110.82    4.39
   0  -7  10  112.07    3.96
   0  -7 -10  110.18    7.72
   0   7  10   99.95    5.88
   0  -7  10  119.49    6.39
   0  -7 -11   42.72    2.26
   0  -7  11   31.09    2.27
   0  -7  11   37.59    2.52
   0  -7  11   38.18    2.12
   0  -7 -11   35.20    4.60
   0  -7  11   30.10    3.30
   0   7  11   30.03    3.26
   0  -7 -12   10.48    1.18
   0  -7  12   10.82    1.45
   0  -7 -12    8.81    2.43
   0  -7  12   11.14    2.12
   0  -7  12    8.61    1.25
   0  -7  12   10.25    1.15
   0  -7 -13    6.60    0.99
   0  -7  13    6.82    0.94
   0  -7  13    6.95    1.14
   0  -7  13    6.47    1.13
   0  -7  13    5.67    1.14
   0  -7 -13    6.72    2.21
   0  -7  14   61.21    3.25
   0  -7  14   53.55    2.93
   0  -7  14   56.23    3.04
   0  -7  15    0.42    0.71
   0  -7  15    0.18    0.53
   0   7  15    0.41    0.57
   0  -7  15   -0.10    0.52
   0   7  16    8.21    0.98
   0  -7  16    7.39    1.08
   0   7  17   30.28    1.83
   0  -7  17   27.21    1.73
   0  -7  17   31.08    1.83
   0   7  18   24.38    1.42
   0  -7  18   24.24    1.38
   0  -7  18   23.46    1.32
   0  -8   0 1172.99   29.54
   0  -8   1  553.37   16.55
   0  -8  -1  550.62   16.74
   0  -8  -2  271.04   10.56
   0  -8   2  260.80   10.13
   0  -8  -3   18.43    2.62
   0  -8   3   20.32    2.54
   0  -8  -4  483.87   15.90
   0  -8   4  468.90   15.09
   0  -8   5   22.79    2.79
   0  -8  -5   21.92    2.94
   0  -8  -6    0.25    0.37
   0  -8   6    0.78    1.03
   0  -8  -6   -0.31    1.02
   0  -8   7   13.67    1.24
   0  -8   7   12.06    1.25
   0  -8   7   14.14    2.34
   0  -8  -7   15.34    2.69
   0  -8  -7   12.93    1.07
   0  -8   7   11.44    1.26
   0  -8   7   13.42    1.18
   0  -8  -7   11.25    0.98
   0  -8  -8  216.55    6.12
   0  -8   8  220.43    6.34
   0  -8  -8  217.05   11.01
   0  -8  -8  212.31    5.88
   0  -8  -8  220.00    6.05
   0  -8   8  218.85    6.74
   0  -8   8  221.60    6.86
   0  -8   8  223.54    6.60
   0  -8   9  250.80    7.37
   0  -8  -9  248.05    6.94
   0  -8   9  247.26    7.03
   0  -8  -9  228.34   11.87
   0  -8  -9  242.80    6.69
   0  -8  -9  248.19    6.58
   0  -8   9  242.96    7.46
   0  -8   9  250.20    7.65
   0  -8 -10   38.58    2.18
   0  -8  10   34.41    2.44
   0  -8  10   37.05    2.45
   0  -8 -10   40.39    4.74
   0  -8  10   36.71    2.35
   0  -8  10   40.31    2.23
   0  -8 -10   35.69    1.94
   0  -8  11   53.18    3.09
   0  -8  11   54.22    2.96
   0  -8  11   51.69    2.63
   0  -8  11   49.57    2.91
   0  -8 -11   49.11    5.44
   0  -8 -11   59.03    2.77
   0  -8 -12   87.73    3.59
   0  -8  12   82.00    3.42
   0  -8  12   86.94    4.06
   0  -8  12   88.51    3.98
   0  -8 -12   86.19    7.41
   0  -8  13   60.34    2.77
   0  -8  13   64.67    3.42
   0  -8  13   60.35    3.19
   0  -8 -13   60.90    2.89
   0  -8 -13   56.25    5.87
   0  -8  14   11.77    1.41
   0  -8  14   12.52    1.37
   0  -8  15   17.77    1.60
   0  -8  15   18.22    1.50
   0  -8  15   19.26    1.57
   0   8  15   19.75    1.50
   0   8  16    9.73    1.00
   0  -8  16    9.33    1.13
   0  -8  16    9.09    1.10
   0  -8  17    2.63    0.61
   0  -8  17    2.49    0.58
   0   8  17    3.20    0.64
   0  -8  18   27.55    1.32
   0   8  18   28.93    1.39
   0  -8  18   26.24    1.25
   0  -9   0   -0.26    0.85
   0  -9  -1  618.75   19.03
   0  -9   1  615.34   18.69
   0  -9  -2  100.26    6.42
   0  -9   2  113.84    6.47
   0  -9   3   51.76    4.34
   0  -9  -3   43.11    4.15
   0  -9  -4  197.35    9.58
   0  -9   4  192.73    9.04
   0  -9  -5   72.89    2.74
   0  -9  -5   72.24    2.65
   0  -9   5   69.09    3.10
   0  -9   5   68.17    2.81
   0  -9   5   69.82    2.99
   0  -9  -5   67.51    2.69
   0  -9  -5   71.25    2.85
   0  -9   5   70.67    5.33
   0  -9  -5   64.27    5.37
   0  -9  -6  323.93    8.40
   0  -9  -6  319.84    8.20
   0  -9  -6  318.91    7.99
   0  -9  -6  319.17    8.13
   0  -9  -6  318.65    8.10
   0  -9   6  322.11    8.44
   0  -9   6  323.75    8.72
   0  -9   6  318.79    8.87
   0  -9   6  333.57   12.84
   0  -9  -6  328.83   13.59
   0  -9  -7   95.93    7.12
   0  -9   7  120.85    7.21
   0  -9  -7  110.76    3.73
   0  -9  -7  110.92    3.78
   0  -9  -7  108.65    3.91
   0  -9   7  114.69    4.39
   0  -9   7  111.99    4.33
   0  -9   7  109.03    4.19
   0  -9  -7  110.36    3.81
   0  -9  -8  382.92    9.65
   0  -9  -8  381.04    9.47
   0  -9   8  370.34   10.36
   0  -9   8  390.42    9.96
   0  -9  -8  393.04    9.56
   0  -9  -8  392.03   16.04
   0  -9   8  368.78   10.38
   0  -9   8  376.43   10.22
   0  -9   9  741.34   18.05
   0  -9  -9  760.96   17.07
   0  -9  -9  756.35   17.30
   0  -9  -9  736.62   17.11
   0  -9  -9  766.23   25.36
   0  -9  -9  763.03   17.49
   0  -9   9  788.40   17.79
   0  -9   9  756.14   18.24
   0  -9   9  764.45   18.41
   0  -9 -10    4.40    0.73
   0  -9  10    4.95    1.05
   0  -9  10    5.62    0.99
   0  -9  10    5.50    1.05
   0  -9 -10    5.51    1.00
   0  -9  10    5.12    1.05
   0  -9 -10    7.57    2.35
   0  -9  11   47.00    2.90
   0  -9  11   43.26    2.64
   0  -9  11   47.55    2.55
   0  -9 -11   45.83    2.53
   0  -9  11   44.24    2.73
   0  -9 -11   42.54    5.27
   0  -9  12  469.35   12.49
   0  -9  12  445.57   12.00
   0  -9  12  456.50   11.59
   0  -9 -12  461.39   11.69
   0  -9  12  468.17   12.22
   0  -9 -12  443.73   18.58
   0  -9 -13   13.18    1.32
   0  -9  13   14.25    1.46
   0  -9  13   13.34    1.27
   0  -9  13   13.30    1.53
   0  -9  13   12.35    1.37
   0  -9  14    6.56    1.10
   0  -9  14    7.26    1.02
   0  -9  15    4.65    0.90
   0  -9  15    4.86    0.94
   0  -9  15    4.29    0.76
   0   9  15    3.68    0.73
   0   9  16   33.14    1.71
   0  -9  16   34.20    1.94
   0   9  17  124.85    3.78
   0  -9  17  119.97    3.68
   0  -9  17  121.43    3.65
   0   9  18    0.30    0.24
   0 -10   0  334.91   13.01
   0 -10   0  332.71    8.73
   0 -10   0  331.97    8.38
   0 -10   0  328.92    8.30
   0 -10   0  337.37    8.72
   0 -10  -1  180.09    5.09
   0 -10  -1  173.90    5.08
   0 -10   1  166.55    5.03
   0 -10  -1  178.99    9.00
   0 -10   1  174.26    8.79
   0 -10   1  169.56    5.15
   0 -10  -1  171.54    4.97
   0 -10   1  171.16    5.32
   0 -10  -1  169.76    5.24
   0 -10   1  179.03    5.41
   0 -10  -1  178.49    5.36
   0 -10  -2  136.70    4.38
   0 -10   2  142.87    4.44
   0 -10   2  153.43    4.78
   0 -10   2  147.82    4.81
   0 -10  -2  147.02    4.54
   0 -10   2  144.97    4.57
   0 -10   2  140.78    4.70
   0 -10  -2  142.05    4.38
   0 -10   2  156.48    8.17
   0 -10  -2  147.30    8.23
   0 -10  -2  142.40    4.63
   0 -10  -2  144.17    4.62
   0 -10  -3  130.04    4.21
   0 -10   3  132.22    4.20
   0 -10  -3  129.36    4.16
   0 -10   3  128.80    4.39
   0 -10   3  139.41    7.76
   0 -10  -3  123.90    7.78
   0 -10  -3  132.52    4.20
   0 -10   3  130.33    4.25
   0 -10   3  131.95    4.34
   0 -10   3  134.30    4.52
   0 -10   3  136.83    4.63
   0 -10  -3  135.33    4.42
   0 -10  -3  132.84    4.38
   0 -10   4   23.13    1.72
   0 -10   4   23.21    1.59
   0 -10  -4   23.99    1.51
   0 -10   4   21.72    1.46
   0 -10  -4   25.08    1.54
   0 -10  -4   25.88    1.60
   0 -10  -4   24.95    1.47
   0 -10   4   25.30    3.26
   0 -10  -4   24.71    3.51
   0 -10   4   27.61    1.70
   0 -10   4   24.03    1.70
   0 -10  -4   24.44    1.55
   0 -10   4   28.81    1.75
   0 -10  -4   25.04    1.65
   0 -10   5   33.26    1.95
   0 -10   5   35.87    2.15
   0 -10  -5   34.53    1.91
   0 -10   5   38.10    1.93
   0 -10  -5   33.58    1.89
   0 -10  -5   34.22    1.82
   0 -10  -5   38.95    1.92
   0 -10  -5   35.91    4.21
   0 -10   5   31.33    3.65
   0 -10   5   36.15    2.04
   0 -10  -5   34.86    1.83
   0 -10  -5   33.76    1.81
   0 -10  -5   37.99    2.07
   0 -10   5   33.98    2.17
   0 -10   6  519.57   12.98
   0 -10   6  510.31   12.58
   0 -10  -6  511.00   12.43
   0 -10   6  513.06   12.20
   0 -10  -6  522.09   12.41
   0 -10  -6  506.34   12.15
   0 -10  -6  526.82   12.34
   0 -10   6  499.08   17.89
   0 -10  -6  524.34   19.12
   0 -10   6  526.34   12.71
   0 -10   6  516.89   13.14
   0 -10  -6  534.77   12.67
   0 -10  -6  529.22   12.23
   0 -10  -7   11.21    1.15
   0 -10   7   13.50    2.64
   0 -10  -7   12.28    2.68
   0 -10   7   15.01    1.39
   0 -10  -7   14.27    1.27
   0 -10  -7   11.62    1.12
   0 -10  -7   13.02    1.30
   0 -10   7    9.83    1.30
   0 -10   7   15.28    1.35
   0 -10   7   11.38    1.31
   0 -10  -7   12.93    1.10
   0 -10  -8  174.32    5.25
   0 -10  -8  172.91    5.38
   0 -10  -8  167.51   10.17
   0 -10   8  162.64    5.93
   0 -10   8  167.76    5.78
   0 -10  -8  167.11    5.16
   0 -10  -8  167.72    5.32
   0 -10   9    4.89    0.85
   0 -10   9    6.68    1.08
   0 -10  -9    4.78    0.89
   0 -10  -9    4.72    0.76
   0 -10   9    4.74    0.99
   0 -10   9    6.17    1.13
   0 -10  -9    6.28    2.16
   0 -10  10   13.10    1.54
   0 -10 -10   14.35    1.24
   0 -10 -10   10.13    2.70
   0 -10  10   12.25    1.22
   0 -10  10   12.52    1.45
   0 -10 -10   14.80    1.46
   0 -10  10   13.26    1.42
   0 -10 -11  212.25    6.37
   0 -10  11  202.25    6.33
   0 -10 -11  191.73   11.41
   0 -10  11  197.92    6.78
   0 -10  11  191.00    6.45
   0 -10  11  201.10    5.95
   0 -10  12    0.84    0.61
   0 -10  12    1.17    0.64
   0 -10  12    0.89    0.69
   0 -10 -12    0.95    0.69
   0 -10  13   33.07    2.08
   0 -10  13   28.50    2.14
   0 -10  14  164.58    5.22
   0 -10  14  172.34    5.58
   0 -10  15    1.94    0.63
   0  10  15    1.42    0.49
   0 -10  15    1.31    0.60
   0 -10  16    1.88    0.50
   0 -10  16    1.58    0.52
   0  10  17    0.20    0.29
   0 -10  17    0.60    0.27
   0 -10  17    0.22    0.28
   0 -11   0    0.34    0.84
   0 -11   0    0.25    0.38
   0 -11   0    0.60    0.52
   0 -11   0    0.07    0.44
   0 -11   0    0.20    0.43
   0 -11   0    0.49    0.49
   0 -11  -1  436.12   10.77
   0 -11  -1  442.95   10.85
   0 -11   1  438.74   10.69
   0 -11   1  447.62   11.22
   0 -11  -1  425.12   16.27
   0 -11   1  434.97   16.19
   0 -11   1  439.36   10.91
   0 -11  -1  441.89   10.68
   0 -11   1  429.34   10.52
   0 -11   1  446.25   11.20
   0 -11  -1  435.76   11.01
   0 -11  -1  435.57   11.03
   0 -11   2   18.88    1.56
   0 -11  -2   19.52    1.44
   0 -11   2   20.75    1.46
   0 -11   2   19.48    1.37
   0 -11  -2   18.29    1.39
   0 -11   2   17.48    1.41
   0 -11  -2   19.86    1.25
   0 -11   2   20.49    3.14
   0 -11  -2   17.24    2.93
   0 -11   2   16.07    1.42
   0 -11   2   20.98    1.53
   0 -11  -2   21.19    1.51
   0 -11   2   20.72    1.35
   0 -11  -2   19.07    1.41
   0 -11   2   16.76    1.46
   0 -11  -2   20.08    1.57
   0 -11  -2   21.04    1.56
   0 -11   3   68.10    3.15
   0 -11   3   69.97    2.90
   0 -11  -3   68.95    2.84
   0 -11  -3   68.91    2.88
   0 -11   3   64.05    2.65
   0 -11   3   67.38    2.86
   0 -11  -3   65.86    2.80
   0 -11  -3   60.75    2.52
   0 -11  -3   66.69    5.85
   0 -11   3   69.32    5.69
   0 -11   3   62.09    2.96
   0 -11   3   61.80    2.84
   0 -11   3   65.96    2.54
   0 -11   3   63.70    2.94
   0 -11  -3   67.14    2.96
   0 -11  -3   72.70    3.08
   0 -11  -4  242.06    6.90
   0 -11  -4  241.90    6.63
   0 -11  -4  235.89    6.64
   0 -11   4  228.83    6.65
   0 -11  -4  242.28    6.76
   0 -11   4  235.44    6.38
   0 -11  -4  236.97    6.44
   0 -11   4  229.93   11.13
   0 -11  -4  213.72   11.39
   0 -11  -4  243.00    6.64
   0 -11   4  239.70    6.84
   0 -11   4  245.00    7.13
   0 -11   4  235.57    6.82
   0 -11   4  240.87    6.91
   0 -11   4  234.25    7.19
   0 -11  -5  555.84   12.76
   0 -11  -5  532.23   12.85
   0 -11  -5  527.74   12.68
   0 -11   5  523.85   12.72
   0 -11  -5  528.41   12.62
   0 -11  -5  501.27   19.29
   0 -11   5  540.38   18.75
   0 -11  -5  528.09   12.61
   0 -11   5  532.86   13.08
   0 -11   5  529.70   13.30
   0 -11   5  528.19   12.99
   0 -11  -5  534.77   12.90
   0 -11  -5  542.84   13.08
   0 -11   5  538.62   13.51
   0 -11  -6   58.67    2.59
   0 -11  -6   59.09    2.73
   0 -11  -6   59.86    2.67
   0 -11  -6   60.64    5.90
   0 -11   6   62.60    5.46
   0 -11   6   58.88    2.88
   0 -11  -6   64.06    2.91
   0 -11   6   64.91    3.20
   0 -11  -6   60.67    2.78
   0 -11   6   57.71    2.98
   0 -11   6   57.57    2.78
   0 -11  -7  278.72    7.75
   0 -11   7  293.70   12.95
   0 -11  -7  276.71   13.68
   0 -11  -7  286.13    7.51
   0 -11   7  285.09    8.31
   0 -11   7  283.76    7.93
   0 -11   7  296.47    8.19
   0 -11   7  287.10    8.50
   0 -11  -7  292.28    7.93
   0 -11  -7  274.60    7.71
   0 -11   7  275.15    7.26
   0 -11  -8   55.62    2.70
   0 -11  -8   54.67    5.75
   0 -11   8   51.14    2.63
   0 -11  -8   50.36    2.31
   0 -11   8   52.68    2.90
   0 -11   8   49.73    2.77
   0 -11   8   54.50    3.04
   0 -11  -8   52.87    2.63
   0 -11  -8   57.05    2.61
   0 -11  -8   55.82    2.60
   0 -11  -9  874.09   20.08
   0 -11  -9  812.47   28.07
   0 -11   9  856.11   20.48
   0 -11   9  860.15   19.91
   0 -11   9  885.69   20.91
   0 -11  -9  878.00   19.92
   0 -11  -9  903.52   19.79
   0 -11  10   35.54    2.46
   0 -11  10   32.97    1.98
   0 -11  10   33.82    2.29
   0 -11 -10   36.90    1.97
   0 -11  10   33.65    2.21
   0 -11 -10   30.44    4.39
   0 -11 -11   46.01    2.49
   0 -11  11   44.71    2.57
   0 -11  11   47.01    2.57
   0 -11 -11   44.37    2.10
   0 -11  11   46.34    2.77
   0 -11 -12   60.11    2.54
   0 -11  12   59.84    2.91
   0 -11 -12   62.92    2.92
   0 -11  12   67.47    3.23
   0 -11  13  110.93    4.02
   0 -11  13  119.19    4.38
   0 -11  14   22.35    1.65
   0 -11  14   25.39    1.70
   0 -11  15    0.23    0.41
   0 -11  15   -0.12    0.47
   0  11  15   -0.05    0.40
   0 -11  16    2.75    0.46
   0 -11  16    2.96    0.51
   0 -12   0    0.77    1.12
   0 -12   0    1.41    0.58
   0 -12   0    1.24    0.62
   0 -12   0    1.29    0.58
   0 -12   0    1.36    0.65
   0 -12   0    1.72    0.65
   0 -12  -1    9.26    1.07
   0 -12   1    9.37    1.06
   0 -12  -1    8.76    1.07
   0 -12   1    8.32    1.12
   0 -12   1    5.65    1.91
   0 -12  -1    8.57    2.20
   0 -12   1    8.07    1.05
   0 -12   1   10.77    1.07
   0 -12  -1   10.73    1.13
   0 -12  -1    8.97    1.08
   0 -12   1   10.38    1.22
   0 -12  -1   11.73    1.25
   0 -12  -1    8.62    1.11
   0 -12   2   44.36    2.54
   0 -12  -2   45.32    2.36
   0 -12   2   49.91    2.51
   0 -12   2   47.20    2.34
   0 -12  -2   45.04    2.37
   0 -12  -2   42.72    2.01
   0 -12   2   49.64    5.00
   0 -12  -2   41.36    4.70
   0 -12   2   46.49    2.44
   0 -12   2   45.63    2.18
   0 -12  -2   45.45    2.33
   0 -12   2   49.11    2.64
   0 -12  -2   42.24    2.54
   0 -12  -2   47.90    2.54
   0 -12  -2   46.41    2.51
   0 -12  -3  249.14    7.12
   0 -12   3  226.22    6.34
   0 -12   3  238.10    6.63
   0 -12  -3  233.18    6.81
   0 -12  -3  256.04    6.94
   0 -12   3  238.92    6.90
   0 -12  -3  228.57    6.80
   0 -12  -3  244.39    6.94
   0 -12  -3  231.88    6.43
   0 -12   3  233.69   11.48
   0 -12  -3  236.86   12.07
   0 -12   3  241.87    6.88
   0 -12  -3  246.98    6.86
   0 -12   3  236.60    6.97
   0 -12  -3  243.43    7.36
   0 -12   3  242.30    7.15
   0 -12   3  231.34    7.22
   0 -12  -4   12.82    1.24
   0 -12  -4   13.55    1.29
   0 -12   4   13.43    1.31
   0 -12  -4   15.74    1.42
   0 -12  -4   13.89    1.20
   0 -12   4   15.58    2.90
   0 -12  -4   13.04    2.83
   0 -12  -4   14.18    1.26
   0 -12   4   13.37    1.33
   0 -12   4   15.47    1.41
   0 -12   4   15.67    1.50
   0 -12   4   12.87    1.17
   0 -12  -4   12.43    1.31
   0 -12   4   16.43    1.57
   0 -12   5   73.55    3.52
   0 -12  -5   69.65    2.92
   0 -12   5   71.78    3.24
   0 -12  -5   72.62    2.97
   0 -12  -5   66.71    6.31
   0 -12   5   62.15    5.66
   0 -12   5   69.06    3.34
   0 -12   5   66.02    3.09
   0 -12  -5   71.77    3.18
   0 -12  -5   73.26    3.18
   0 -12  -5   74.09    3.25
   0 -12  -5   72.90    3.04
   0 -12   6  808.01   19.42
   0 -12   6  809.92   19.07
   0 -12  -6  810.46   18.31
   0 -12  -6  807.12   18.56
   0 -12  -6  779.57   26.56
   0 -12   6  797.21   25.50
   0 -12   6  802.62   19.23
   0 -12   6  818.58   18.90
   0 -12  -6  823.43   18.53
   0 -12  -6  828.10   18.87
   0 -12  -6  828.22   18.84
   0 -12  -6  844.14   19.02
   0 -12   6  808.51   18.33
   0 -12  -7    1.47    0.68
   0 -12  -7    1.77    0.67
   0 -12  -7    3.63    1.73
   0 -12   7    2.09    0.76
   0 -12   7    1.86    0.75
   0 -12   7    1.60    0.67
   0 -12   7    2.74    0.74
   0 -12  -7    3.16    0.79
   0 -12  -7    2.56    0.76
   0 -12  -7    2.30    0.65
   0 -12   7    1.52    0.50
   0 -12  -8   61.80    2.93
   0 -12  -8   63.35    6.32
   0 -12   8   60.69    3.09
   0 -12   8   63.32    2.93
   0 -12   8   59.53    3.09
   0 -12  -8   63.63    2.63
   0 -12  -8   62.42    2.85
   0 -12  -8   66.79    3.02
   0 -12   8   57.79    3.19
   0 -12   9   30.87    1.92
   0 -12   9   33.98    2.23
   0 -12  -9   31.83    2.03
   0 -12  -9   36.96    2.03
   0 -12   9   28.67    2.20
   0 -12  -9   35.14    4.65
   0 -12  10   59.33    2.98
   0 -12  10   57.52    2.60
   0 -12 -10   56.70    2.74
   0 -12 -10   58.04    2.55
   0 -12  10   61.32    3.13
   0 -12 -10   55.40    2.77
   0 -12  11    5.52    1.02
   0 -12  11    4.15    0.87
   0 -12 -11    5.05    0.82
   0 -12 -11    4.82    0.70
   0 -12 -12    6.55    0.78
   0 -12  12    9.32    1.08
   0 -12  12    7.39    1.05
   0 -12  13   54.15    2.55
   0 -12  14   83.40    3.02
   0 -12  14   79.92    3.04
   0 -12  15   15.75    1.01
   0 -12  15   14.81    1.02
   0  12  16   38.12    1.42
   0 -13   0    0.10    0.62
   0 -13   0    0.09    0.56
   0 -13   0    0.62    0.52
   0 -13   0   -0.18    0.58
   0 -13   0    0.67    0.57
   0 -13   0    0.26    0.55
   0 -13   0   -0.41    0.91
   0 -13  -1   70.82    3.13
   0 -13  -1   69.41    3.18
   0 -13  -1   70.90    3.15
   0 -13   1   73.35    3.42
   0 -13  -1   77.07    3.37
   0 -13  -1   67.42    3.25
   0 -13  -1   67.03    3.03
   0 -13   1   67.90    3.05
   0 -13   1   70.18    2.98
   0 -13   1   74.97    3.27
   0 -13   1   73.70    3.44
   0 -13  -1   69.42    3.14
   0 -13   1   61.91    6.00
   0 -13  -1   68.18    6.29
   0 -13  -2  196.47    5.90
   0 -13   2  184.81    5.92
   0 -13  -2  191.84    5.95
   0 -13  -2  189.80    6.35
   0 -13   2  190.03    6.21
   0 -13  -2  180.62   10.58
   0 -13   2  178.40   10.30
   0 -13  -2  187.19    5.84
   0 -13   2  191.26    5.98
   0 -13  -2  181.01    5.79
   0 -13   2  184.09    5.71
   0 -13   2  175.50    5.47
   0 -13  -2  191.56    6.07
   0 -13  -2  190.55    6.12
   0 -13   2  191.40    6.22
   0 -13  -3   47.26    2.58
   0 -13   3   43.29    2.10
   0 -13   3   42.90    2.22
   0 -13  -3   41.49    2.38
   0 -13  -3   44.33    2.45
   0 -13  -3   42.43    2.33
   0 -13   3   42.42    2.40
   0 -13  -3   43.82    2.40
   0 -13  -3   40.12    2.05
   0 -13   3   42.67    4.79
   0 -13  -3   45.59    5.16
   0 -13  -3   44.20    2.35
   0 -13   3   43.28    2.43
   0 -13  -3   45.94    2.71
   0 -13   3   41.32    2.48
   0 -13   3   48.18    2.70
   0 -13  -4   40.07    2.24
   0 -13   4   40.04    2.19
   0 -13   4   36.72    2.40
   0 -13  -4   40.23    2.17
   0 -13  -4   37.79    2.03
   0 -13   4   40.19    4.62
   0 -13  -4   33.50    4.44
   0 -13   4   35.76    2.21
   0 -13  -4   42.34    2.40
   0 -13   4   39.77    2.08
   0 -13  -4   41.21    2.55
   0 -13  -4   44.81    2.47
   0 -13   5  240.54    6.77
   0 -13   5  242.98    7.47
   0 -13  -5  234.90    6.70
   0 -13  -5  235.50    6.73
   0 -13   5  238.34   11.91
   0 -13  -5  237.89   12.64
   0 -13  -5  244.43    6.91
   0 -13   5  240.84    7.08
   0 -13  -5  242.03    7.07
   0 -13  -5  238.27    7.09
   0 -13  -5  240.93    7.48
   0 -13  -5  239.16    7.13
   0 -13  -6    0.53    0.57
   0 -13  -6    1.76    0.75
   0 -13  -6    1.54    0.66
   0 -13   6    0.76    0.94
   0 -13  -6    0.90    1.11
   0 -13   6    0.69    0.56
   0 -13   6    3.36    0.79
   0 -13  -6    1.02    0.65
   0 -13  -6    0.97    0.55
   0 -13   6    0.95    0.53
   0 -13  -6    1.16    0.60
   0 -13  -6    1.05    0.48
   0 -13   6    0.32    0.64
   0 -13  -6    0.42    0.62
   0 -13  -7    4.68    0.93
   0 -13  -7    4.71    0.88
   0 -13  -7    5.86    2.11
   0 -13  -7    6.11    0.99
   0 -13  -7    6.54    0.88
   0 -13  -7    5.83    0.95
   0 -13   7    4.86    0.72
   0 -13  -7    4.81    0.99
   0 -13   7    4.13    0.93
   0 -13   7    6.18    0.95
   0 -13   7    4.96    0.95
   0 -13  -8    0.32    0.59
   0 -13  -8    0.31    0.38
   0 -13  -8    0.23    0.50
   0 -13  -8    0.47    0.60
   0 -13   8    0.94    0.64
   0 -13   8    0.40    0.50
   0 -13   8    0.76    0.57
   0 -13  -9  118.37    4.30
   0 -13  -9  126.81    4.23
   0 -13  -9  128.06    4.53
   0 -13   9  118.37    4.67
   0 -13   9  121.27    4.18
   0 -13   9  135.44    4.68
   0 -13 -10   90.98    3.55
   0 -13  10   98.34    3.90
   0 -13  10   93.40    3.64
   0 -13 -10   87.80    3.21
   0 -13  11    4.30    0.83
   0 -13  11    3.72    0.72
   0 -13 -11    3.76    0.67
   0 -13 -11    3.80    0.60
   0 -13  12    8.59    1.00
   0 -13  13   19.80    1.34
   0 -13  13   20.09    1.38
   0 -13  14    0.34    0.31
   0  13  14    0.30    0.29
   0 -13  15    0.30    0.21
   0 -14   0   56.11    3.05
   0 -14   0   52.88    2.72
   0 -14   0   51.50    2.59
   0 -14   0   58.08    2.86
   0 -14   0   57.41    2.92
   0 -14   0   52.59    5.56
   0 -14   1   15.76    1.56
   0 -14  -1   16.08    1.52
   0 -14  -1   12.02    1.41
   0 -14  -1   14.60    1.36
   0 -14   1   13.93    1.27
   0 -14  -1   15.93    1.46
   0 -14   1   14.61    1.38
   0 -14   1   14.35    1.42
   0 -14  -1   13.37    1.35
   0 -14   1   12.55    1.47
   0 -14  -1   14.20    1.37
   0 -14   1   12.99    1.34
   0 -14   1   14.09    1.38
   0 -14  -1   12.16    2.72
   0 -14   1   13.02    2.79
   0 -14  -2  106.69    4.14
   0 -14  -2   96.61    3.87
   0 -14   2   99.19    3.77
   0 -14   2   96.71    3.58
   0 -14   2  103.21    4.18
   0 -14  -2   99.99    3.88
   0 -14   2  101.69    4.16
   0 -14  -2   90.46    4.11
   0 -14  -2   91.33    7.52
   0 -14   2   96.70    7.46
   0 -14  -2  100.97    3.90
   0 -14   2   99.34    3.88
   0 -14   2  101.88    3.97
   0 -14   3   18.24    1.50
   0 -14  -3   18.27    1.53
   0 -14  -3   19.16    1.67
   0 -14   3   18.68    1.46
   0 -14  -3   18.08    1.57
   0 -14  -3   15.75    1.24
   0 -14  -3   15.62    1.64
   0 -14   3   16.50    3.06
   0 -14  -3   15.47    3.14
   0 -14  -3   17.58    1.46
   0 -14   3   19.09    1.72
   0 -14   3   17.36    1.55
   0 -14   4    4.26    0.84
   0 -14   4    2.63    0.79
   0 -14  -4    4.21    0.78
   0 -14  -4    4.47    0.85
   0 -14  -4    4.82    0.91
   0 -14   4    4.52    0.84
   0 -14   4    2.57    0.57
   0 -14  -4    3.46    0.79
   0 -14  -4    3.22    0.68
   0 -14   4    2.36    1.37
   0 -14  -4    4.87    1.89
   0 -14  -4    2.15    0.79
   0 -14  -4    3.57    0.84
   0 -14   5   43.29    2.20
   0 -14  -5   44.14    2.42
   0 -14  -5   41.08    2.37
   0 -14  -5   42.31    2.15
   0 -14   5   41.53    4.65
   0 -14  -5   43.19    5.09
   0 -14  -5   41.00    2.11
   0 -14  -5   41.13    2.24
   0 -14   5   39.93    2.30
   0 -14   5   44.39    2.61
   0 -14  -5   35.58    2.24
   0 -14  -5   42.83    2.61
   0 -14  -6   94.07    3.79
   0 -14  -6   96.39    3.58
   0 -14  -6   97.17    3.35
   0 -14   6   94.88    4.02
   0 -14  -6  104.04    3.86
   0 -14  -6   96.05    3.58
   0 -14   6   97.84    3.73
   0 -14   6   88.83    3.37
   0 -14  -6   93.91    4.02
   0 -14   7    0.58    0.63
   0 -14  -7    0.40    0.48
   0 -14  -7    0.37    0.47
   0 -14   7    0.62    0.52
   0 -14  -8   39.38    2.29
   0 -14   8   44.30    2.53
   0 -14  -8   40.33    2.15
   0 -14  -8   38.93    2.14
   0 -14   8   40.72    2.11
   0 -14   9   40.66    2.36
   0 -14  -9   42.74    2.11
   0 -14  -9   43.92    2.29
   0 -14  10    4.08    0.81
   0 -14 -10    3.71    0.65
   0 -14 -10    3.11    0.64
   0 -14 -11    6.83    0.73
   0 -14  11    7.88    0.94
   0 -14  12   15.16    1.13
   0 -14  13   13.59    0.95
   0 -14  13   13.64    0.93
   0 -14  14    3.16    0.39
   0 -15   0    0.42    1.21
   0 -15   0    0.09    0.62
   0 -15   0   -0.09    0.58
   0 -15   0   -0.17    0.57
   0 -15   0    0.31    0.71
   0 -15   0    0.24    0.51
   0 -15  -1   34.94    2.12
   0 -15   1   36.21    2.04
   0 -15  -1   33.49    2.05
   0 -15   1   32.80    2.08
   0 -15   1   36.76    2.36
   0 -15   1   32.28    2.15
   0 -15  -1   38.35    2.30
   0 -15  -1   36.95    2.23
   0 -15  -1   36.39    2.11
   0 -15  -1   31.55    2.05
   0 -15   1   36.89    2.26
   0 -15   1   28.60    4.08
   0 -15  -2   72.41    3.14
   0 -15  -2   77.75    3.36
   0 -15   2   75.09    3.40
   0 -15  -2   66.72    3.11
   0 -15  -2   70.76    3.23
   0 -15  -2   73.14    3.20
   0 -15   2   71.77    2.96
   0 -15  -2   71.80    3.15
   0 -15   2   71.83    3.16
   0 -15   2   76.25    3.34
   0 -15   3   49.10    2.61
   0 -15  -3   48.83    2.76
   0 -15   3   43.07    2.52
   0 -15  -3   52.10    2.66
   0 -15  -3   47.57    2.51
   0 -15  -3   50.72    2.53
   0 -15   3   47.30    2.50
   0 -15   3   47.96    2.45
   0 -15   3   45.03    2.17
   0 -15  -3   50.32    2.43
   0 -15  -4   25.82    1.66
   0 -15  -4   26.72    2.06
   0 -15  -4   27.44    1.80
   0 -15   4   27.13    1.83
   0 -15   4   25.86    1.72
   0 -15   4   25.53    1.94
   0 -15  -4   27.33    1.87
   0 -15  -5    1.96    0.73
   0 -15   5    2.57    0.72
   0 -15  -5    3.09    0.71
   0 -15  -5    1.97    0.69
   0 -15   5    3.47    0.69
   0 -15   5    2.67    0.81
   0 -15  -5    2.11    0.57
   0 -15  -5    2.02    0.74
   0 -15   6   43.75    2.25
   0 -15  -6   44.46    2.18
   0 -15  -6   43.14    2.29
   0 -15   6   43.90    2.46
   0 -15  -6   46.36    2.54
   0 -15   7    1.99    0.59
   0 -15   7    1.27    0.65
   0 -15  -7    1.69    0.71
   0 -15  -7    1.98    0.64
   0 -15   8   18.21    1.47
   0 -15  -8   18.33    1.43
   0 -15  -8   18.84    1.37
   0 -15   9   28.58    1.76
   0 -15  -9   28.27    1.66
   0 -15  -9   26.02    1.51
   0 -15 -10    0.63    0.37
   0 -15  10    0.16    0.40
   0 -15  10    0.18    0.40
   0 -15  11    4.77    0.67
   0 -15  12   34.01    1.42
   0 -15  12   31.67    1.44
   0 -15  13    9.73    0.61
   0 -16   0  346.25    9.03
   0 -16   0  349.85    9.20
   0 -16   0  360.94    9.40
   0 -16   1   28.91    1.89
   0 -16  -1   33.43    2.01
   0 -16  -1   32.59    1.96
   0 -16   1   33.05    1.87
   0 -16   1   34.88    2.05
   0 -16  -1   32.32    1.93
   0 -16   1   32.78    2.07
   0 -16  -1   34.36    2.09
   0 -16   2   88.36    3.47
   0 -16  -2   90.42    3.51
   0 -16  -2   91.78    3.50
   0 -16   2   89.06    3.23
   0 -16   2   89.40    3.56
   0 -16  -2   86.37    3.36
   0 -16   2   91.42    3.67
   0 -16  -2   90.66    3.56
   0 -16   3   63.90    2.93
   0 -16  -3   61.98    2.65
   0 -16  -3   64.57    2.82
   0 -16   3   65.61    2.80
   0 -16  -3   69.62    3.19
   0 -16  -3   62.15    2.83
   0 -16   3   67.29    3.01
   0 -16  -3   58.71    2.74
   0 -16  -4    2.60    0.77
   0 -16   4    2.10    0.59
   0 -16  -4    3.21    0.69
   0 -16  -4    2.67    0.58
   0 -16   4    3.25    0.76
   0 -16  -4    2.73    0.74
   0 -16   4    2.36    0.75
   0 -16  -5   18.99    1.18
   0 -16  -5   19.55    1.59
   0 -16  -5   20.46    1.42
   0 -16   5   19.81    1.54
   0 -16   5   18.41    1.51
   0 -16  -5   19.72    1.48
   0 -16  -6   89.44    3.47
   0 -16   6   82.41    3.33
   0 -16  -6   87.21    3.22
   0 -16  -7    4.65    0.74
   0 -16  -7    4.97    0.80
   0 -16   7    5.86    0.85
   0 -16  -8   52.78    2.16
   0 -16   8   52.27    2.26
   0 -16   8   57.00    2.38
   0 -16  -8   50.93    2.22
   0 -16  -9   31.96    1.50
   0 -16   9   34.60    1.69
   0 -16   9   32.37    1.61
   0 -16  -9   31.79    1.56
   0 -16  10   14.72    0.93
   0 -16  10   13.55    0.98
   0 -16  11    7.04    0.61
   0 -16  11    6.75    0.61
   0 -17   0    0.19    0.45
   0 -17   0    0.90    0.58
   0 -17   0   -0.18    0.46
   0 -17   1    2.12    0.62
   0 -17  -1    1.46    0.56
   0 -17  -1    0.95    0.61
   0 -17   1    0.83    0.57
   0 -17   1    1.32    0.61
   0 -17  -1    0.68    0.49
   0 -17  -1    1.86    0.63
   0 -17  -2    1.40    0.52
   0 -17   2    1.07    0.59
   0 -17  -2    1.44    0.56
   0 -17   2    1.45    0.60
   0 -17  -2    1.82    0.61
   0 -17   2    1.14    0.56
   0 -17  -2    1.49    0.59
   0 -17  -3    0.38    0.51
   0 -17   3    0.07    0.47
   0 -17  -3    0.39    0.40
   0 -17   3    0.67    0.51
   0 -17  -3    0.76    0.52
   0 -17   3    0.18    0.43
   0 -17  -3    0.80    0.54
   0 -17  -3    0.87    0.53
   0 -17  -4    1.60    0.69
   0 -17   4    1.63    0.51
   0 -17  -4    0.92    0.49
   0 -17   4    1.93    0.60
   0 -17  -4    1.16    0.40
   0 -17   4    1.82    0.58
   0 -17   5   16.15    1.25
   0 -17  -5   15.52    1.31
   0 -17   5   17.15    1.30
   0 -17  -5   15.11    1.18
   0 -17  -6   73.63    2.77
   0 -17   6   69.27    2.65
   0 -17  -6   62.92    2.22
   0 -17  -6   71.36    2.60
   0 -17  -7   56.49    2.13
   0 -17  -7   48.94    1.77
   0 -17   7   54.09    2.18
   0 -17   8   74.53    2.50
   0 -17   8   71.94    2.51
   0 -17   9   31.60    1.33
   0 -17   9   32.17    1.38
   0 -17  10    2.75    0.34
   0 -17  10    2.66    0.34
   0 -18   0   28.94    1.48
   0 -18   0   32.37    1.64
   0 -18  -1  159.91    4.45
   0 -18   1  166.96    4.60
   0 -18  -1  162.77    4.60
   0 -18  -1  152.00    4.33
   0 -18   1  157.50    4.49
   0 -18   1  165.28    4.61
   0 -18  -1  163.64    4.58
   0 -18  -2   22.56    1.29
   0 -18   2   20.63    1.25
   0 -18  -2   20.14    1.26
   0 -18   2   21.21    1.31
   0 -18  -2   21.14    1.30
   0 -18   2   21.55    1.29
   0 -18  -2   20.46    1.09
   0 -18  -3    8.36    0.81
   0 -18  -3    6.21    0.55
   0 -18   3    8.10    0.80
   0 -18   3    8.30    0.82
   0 -18   4  111.21    3.42
   0 -18   4  114.01    3.44
   0 -18  -5    7.55    0.67
   0 -18  -5    8.69    0.79
   0 -18   5    9.20    0.80
   0 -18  -5    7.40    0.62
   0 -18   5    8.44    0.78
   0 -18  -6    4.43    0.54
   0 -18  -6    3.69    0.41
   0 -18   6    4.97    0.57
   0 -18   6    4.71    0.55
   0 -18   7  120.77    3.25
   0 -18   8    1.07    0.24
   0 -19   0    0.27    0.23
   0 -19   0    0.21    0.32
   0 -19   1   19.95    1.04
   0 -19  -1   20.13    1.05
   0 -19   1   19.24    0.94
   0 -19  -2   77.25    2.41
   0 -19   2   85.11    2.45
   0 -19   2   79.52    2.40
   0 -19  -2   75.94    2.37
   0 -19   2   80.83    2.35
   0 -19  -3   20.24    0.99
   0 -19  -3   19.82    0.93
   0 -19   3   18.95    0.96
   0 -19   4   49.99    1.57
   0 -19   4   47.47    1.56
   0 -19   5   -0.02    0.19
   1   0   0    0.04    0.21
  -1   0   1 4353.59   89.60
   1   0  -1 4435.55   89.38
  -1   0   2  126.59    3.78
   1   0   2  116.12    3.81
   1   0   2  112.62    3.43
   1   0  -2  120.03    3.50
  -1   0   3 1180.41   24.95
   1   0   3 1159.21   24.32
   1   0  -3 1112.20   24.33
   1   0   3 1169.78   25.26
   1   0   4  420.23   10.78
   1   0  -4  415.74    9.50
   1   0   4  410.68    9.46
  -1   0   4  422.72   10.42
   1   0   5  742.42   18.10
   1   0   5  754.58   16.00
   1   0  -5  740.06   16.06
  -1   0   5  768.29   17.60
   1   0   6  849.97   17.72
   1   0  -6  841.11   17.90
  -1   0   7 1061.18   24.33
   1   0   7  995.60   24.97
  -1   0   8  117.90    3.38
  -1   0   8  126.44    5.46
   1   0   8  126.59    6.05
  -1   0   9   57.86    2.15
   1   0   9   57.72    4.19
  -1   0   9   57.56    3.90
  -1   0  10   23.60    1.59
  -1   0  10   24.22    1.38
   1   0  10   24.44    2.86
  -1   0  10   26.82    2.79
  -1   0  11  128.59    3.99
   1   0  11  118.24    4.08
  -1   0  11  126.76    4.40
  -1   0  11  122.77    4.15
   1   0  11  119.19    4.17
  -1   0  11  125.61    6.78
   1   0  11  129.66    7.34
  -1   0  12   45.79    2.22
   1   0  12   46.68    2.37
  -1   0  12   42.25    2.47
  -1   0  12   46.54    2.37
   1   0  12   41.48    2.27
  -1   0  12   48.22    4.32
   1   0  12   49.15    4.66
  -1   0  13  113.52    4.07
   1   0  13  109.21    4.14
  -1   0  13  115.62    4.54
  -1   0  13  122.67    7.46
   1   0  13  111.00    7.53
  -1   0  13  113.73    4.16
   1   0  13  113.85    4.67
  -1   0  13  113.15    4.67
   1   0  14  831.71   19.45
   1   0  14  835.11   19.59
  -1   0  14  831.55   19.28
  -1   0  14  869.47   20.21
   1   0  14  834.18   26.46
  -1   0  14  864.26   25.78
  -1   0  14  870.44   19.57
   1   0  14  873.20   20.58
  -1   0  14  855.60   20.50
   1   0  15   -0.08    0.45
   1   0  15    0.95    0.56
  -1   0  15    0.22    0.67
  -1   0  15    0.22    0.40
  -1   0  15    0.08    0.46
  -1   0  15    0.48    0.72
   1   0  15    0.36    0.62
  -1   0  15    0.35    0.86
   1   0  15    0.79    1.06
  -1   0  16  153.70    5.44
   1   0  16  156.06    5.73
  -1   0  16  154.44    5.71
   1   0  16  158.93    5.28
  -1   0  16  149.89    4.92
  -1   0  17    0.90    0.60
   1   0  17    0.30    0.59
  -1   0  17    1.00    0.65
   1   0  17    0.62    0.50
  -1   0  17    0.06    0.40
  -1   0  18   22.99    1.59
   1   0  18   20.97    1.43
   1   0  18   23.20    1.69
  -1   0  18   24.17    1.72
   1   0  19   13.84    0.96
   1   0  19   15.07    1.19
  -1   0  19   14.75    1.05
   1   0  19   15.28    1.10
   1   0  20    0.37    0.27
   1  -1  20    5.58    0.56
   1  -1  19    9.69    0.82
   1  -1  19   10.39    0.98
  -1   1  19    9.95    0.87
   1  -1  18   89.77    3.22
  -1   1  18   82.25    3.24
  -1   1  18   82.62    3.40
   1  -1  17   40.11    2.22
  -1   1  17   36.67    1.82
  -1   1  17   40.91    2.34
   1  -1  17   40.27    2.48
  -1   1  17   39.88    2.44
   1  -1  16   37.39    2.24
  -1   1  16   33.83    1.93
  -1   1  16   35.29    2.44
   1  -1  16   39.09    2.57
  -1   1  16   31.75    2.21
  -1   1  15   19.07    3.01
  -1   1  15   17.05    1.67
  -1   1  15   16.84    1.39
   1  -1  15   18.28    1.54
   1  -1  15   19.25    1.66
  -1   1  15   16.92    1.40
   1  -1  15   21.22    1.96
  -1   1  15   19.20    1.89
   1  -1  15   19.36    1.49
  -1   1  14  176.83    9.39
  -1   1  14  172.38    5.96
   1  -1  14  170.53    5.61
  -1   1  14  169.68    5.42
  -1   1  14  174.08    6.19
   1  -1  14  182.25    6.35
   1  -1  14  169.45    5.50
  -1   1  13  529.90   17.95
  -1   1  13  533.38   13.30
   1  -1  13  512.51   12.87
  -1   1  13  526.51   12.69
   1  -1  13  516.10   13.62
   1  -1  13  516.27   12.84
  -1   1  12  215.33    9.76
  -1   1  12  217.74    6.04
  -1   1  12  211.82    6.15
  -1   1  12  219.56    6.60
   1  -1  12  198.76    6.20
   1  -1  12  214.15    6.86
  -1   1  11  289.83   11.21
  -1   1  11  287.32    7.33
   1  -1  11  284.37    7.62
  -1   1  11  275.42    7.78
   1  -1  11  279.81    7.65
   1  -1  11  284.38    8.09
  -1   1  10  487.95   11.16
   1  -1  10  470.05   11.11
  -1   1   9  154.41    4.26
  -1   1   9  157.65    6.83
  -1   1   8  118.84    3.35
  -1   1   8  116.44    5.29
  -1   1   7  116.70    4.95
  -1   1   6  276.05    8.11
   1  -1   6  264.76    5.98
   1   1  -6  260.99    6.23
   1  -1   5  895.17   18.62
  -1   1   5  906.20   20.17
  -1   1   4   14.34    1.21
   1  -1   4   11.73    0.83
  -1   1   3 1851.40   38.22
   1  -1   3 1787.81   37.62
  -1   1   2  855.70   19.09
   1  -1   2  887.66   18.82
  -1   1   1 1367.17   28.97
   1  -1   1 1370.90   28.28
   1  -1   0   11.70    0.86
   1  -1   0   10.09    0.57
  -1  -1   0   10.30    0.59
   1  -1  -1 1385.11   28.88
  -1  -1   1 1366.97   28.39
   1  -1  -2  881.07   18.96
   1   1   3 1906.15   38.99
   1  -1  -3 1789.68   37.98
   1   1   4   13.00    1.29
   1  -1  -4   11.72    0.84
   1   1   5  904.58   20.62
   1  -1  -5  876.49   18.53
   1   1   5  846.16   18.62
   1  -1  -6  282.40    6.45
   1   1   6  272.40    6.42
   1   1   7  112.95    5.25
   1   1   8  126.80    6.04
   1   1   9  152.16    7.18
  -1  -1  10  481.96   11.74
   1   1  10  478.76   15.66
  -1  -1  11  282.99    7.91
   1   1  11  279.41    7.49
  -1  -1  11  279.00    7.63
  -1  -1  11  298.59    8.19
   1   1  11  276.55    7.61
   1   1  11  279.80   11.57
   1   1  12  190.35    5.98
  -1  -1  12  204.17    6.47
  -1  -1  12  203.92    6.00
  -1  -1  12  205.51    6.18
  -1  -1  12  218.32    6.76
   1   1  12  203.11    6.11
   1   1  12  225.66   10.52
  -1  -1  13  518.17   12.72
   1   1  13  517.31   12.91
  -1  -1  13  526.52   13.50
  -1  -1  13  538.80   13.07
  -1  -1  13  539.89   13.77
   1   1  13  524.05   18.74
  -1  -1  14  177.27    6.07
   1   1  14  169.86    5.55
  -1  -1  14  169.57    5.34
   1   1  14  154.26    9.39
  -1  -1  14  168.61    5.61
   1   1  14  178.17    6.20
  -1  -1  14  174.97    6.27
   1   1  15   19.04    1.47
  -1  -1  15   20.39    1.84
   1   1  15   16.04    1.46
  -1  -1  15   18.35    1.54
  -1  -1  15   17.26    1.83
   1   1  15   18.58    1.82
   1   1  15   19.05    3.23
  -1  -1  16   37.30    2.37
   1   1  16   32.81    2.33
  -1  -1  16   32.87    2.37
  -1  -1  16   32.45    2.00
   1   1  16   32.89    2.09
  -1  -1  17   36.47    2.24
   1   1  17   39.18    2.14
  -1  -1  17   39.06    2.03
  -1  -1  17   39.50    2.43
   1   1  17   38.76    2.40
  -1  -1  18   86.29    3.29
  -1  -1  18   83.42    3.27
   1   1  18   84.19    3.05
   1   1  18   84.86    3.46
   1   1  18   87.35    3.31
   1   1  19   10.21    0.79
  -1  -1  19   10.37    0.88
   1   1  19   11.71    0.95
   1   1  20    4.79    0.53
   1  -2  20    4.71    0.48
   1  -2  19   10.54    0.98
  -1   2  19    9.22    0.91
   1  -2  19   10.23    0.85
   1  -2  18    5.66    0.80
  -1   2  18    6.53    0.87
  -1   2  18    6.45    0.95
   1  -2  18    5.89    0.98
   1  -2  18    5.58    0.80
   1  -2  17   20.37    1.58
  -1   2  17   22.90    1.70
  -1   2  17   19.02    1.68
   1  -2  16    2.77    0.72
   1  -2  16    2.51    0.88
  -1   2  16    2.61    0.85
  -1   2  16    1.76    0.72
  -1   2  15  337.39   14.00
   1  -2  15  332.32   14.63
  -1   2  15  343.41    9.08
   1  -2  15  352.54    9.37
  -1   2  15  357.75    9.82
  -1   2  15  337.68    8.92
   1  -2  15  366.48    9.78
   1  -2  15  350.35   10.21
  -1   2  15  369.60   10.16
   1  -2  15  340.95    9.08
  -1   2  14    1.00    1.04
   1  -2  14    3.08    1.53
  -1   2  14    3.51    0.94
   1  -2  14    3.27    0.76
   1  -2  14    3.78    0.91
  -1   2  14    3.37    0.69
   1  -2  14    3.79    1.04
   1  -2  14    3.36    0.76
   1  -2  13  293.05   12.87
  -1   2  13  289.26   12.08
  -1   2  13  290.66    8.28
   1  -2  13  282.72    8.00
  -1   2  13  268.75    7.54
   1  -2  13  280.00    8.62
   1  -2  13  280.80    7.89
   1  -2  12   32.16    2.27
  -1   2  12   33.01    2.12
   1  -2  12   34.31    2.07
  -1   2  12   35.99    3.71
   1  -2  12   34.97    3.97
  -1   2  12   32.50    1.83
   1  -2  12   32.83    2.03
   1  -2  11  162.72    8.51
  -1   2  11  173.43    8.15
   1  -2  11  157.46    5.56
   1  -2  11  166.68    5.22
  -1   2  11  173.56    4.93
  -1   2  10  153.50    4.40
   1  -2  10  148.36    5.03
  -1   2  10  167.83    7.38
   1  -2  10  147.98    7.63
  -1   2   9   12.90    0.92
  -1   2   9   11.44    1.75
   1  -2   9   10.54    1.89
  -1   2   8   71.58    2.40
   1  -2   8   77.91    4.58
  -1   2   8   83.60    4.38
  -1   2   7 1241.37   28.45
   1  -2   7 1231.66   29.36
   1  -2   6  485.48   11.17
   1   2  -6  497.00   11.55
  -1   2   6  540.13   13.19
   1  -2   6  560.50   14.06
   1  -2   5  111.22    3.42
  -1   2   5  119.72    4.30
   1  -2   5  119.49    4.71
   1  -2   4 1354.89   28.69
  -1   2   4 1363.64   29.43
   1  -2   4 1357.77   29.94
   1  -2   3   97.63    3.20
   1  -2   3   99.96    3.64
  -1   2   3   99.04    3.41
   1  -2   3   98.98    3.65
   1  -2   2  741.70   16.28
   1  -2   2  730.51   16.42
  -1   2   2  730.98   16.28
   1  -2   1 6035.32  124.46
  -1   2   1 6171.24  124.52
  -1  -2  -1 6231.20  124.59
  -1  -2   0 1258.84   26.67
   1  -2   0 1245.74   26.60
   1  -2   0 1278.33   26.83
   1  -2  -1 6202.16  123.56
  -1  -2   1 6052.26  123.49
  -1  -2   1 6084.37  123.46
   1  -2  -1 6029.80  123.50
   1  -2  -2  741.12   16.11
  -1  -2   2  718.83   16.30
  -1  -2   2  715.68   16.09
   1  -2  -3   94.29    3.19
  -1  -2   3  106.54    3.73
  -1  -2   3   99.10    3.46
   1   2   3  102.22    3.70
  -1  -2   4 1407.85   30.17
   1  -2  -4 1385.23   29.44
   1   2   4 1395.99   30.64
  -1  -2   5  107.18    4.16
   1  -2  -5  113.74    3.44
   1   2   5  115.90    4.64
  -1  -2   6  522.49   13.54
   1  -2  -6  530.37   11.80
   1   2   6  532.47   14.18
  -1  -2   7 1272.65   27.00
  -1  -2   7 1242.75   23.94
  -1  -2   8   78.84    2.50
   1   2   8   74.93    4.54
  -1  -2   8   78.32    4.29
  -1  -2   9   12.28    0.91
   1   2   9   12.30    1.96
  -1  -2   9   13.00    1.82
  -1  -2  10  149.78    4.98
  -1  -2  10  143.78    4.80
  -1  -2  10  145.86    4.31
  -1  -2  10  162.35    7.39
   1   2  10  150.02    7.52
  -1  -2  11  175.42    4.97
  -1  -2  11  168.73    5.31
  -1  -2  11  166.75    5.11
  -1  -2  11  161.45    5.44
  -1  -2  11  166.56    5.65
   1   2  11  166.99    8.54
  -1  -2  11  165.93    8.01
   1   2  11  164.94    5.21
  -1  -2  12   36.04    1.94
  -1  -2  12   35.18    2.38
   1   2  12   31.46    1.94
  -1  -2  12   32.68    2.19
   1   2  12   34.17    1.98
  -1  -2  12   30.74    1.85
  -1  -2  12   34.39    2.11
   1   2  12   34.72    3.92
  -1  -2  12   34.27    3.70
  -1  -2  13  278.56    8.60
  -1  -2  13  287.01    8.48
   1   2  13  279.00    7.88
  -1  -2  13  284.69    7.74
  -1  -2  13  287.34    8.14
  -1  -2  13  313.63   12.62
   1   2  13  268.48   12.44
  -1  -2  14    3.78    1.01
  -1  -2  14    3.68    0.94
  -1  -2  14    3.03    0.67
   1   2  14    3.17    0.75
  -1  -2  14    2.57    0.81
  -1  -2  14    2.05    1.13
   1   2  14    3.78    1.56
  -1  -2  15  353.76   10.25
   1   2  15  351.01   10.08
   1   2  15  348.03    9.31
  -1  -2  15  353.26    9.99
  -1  -2  15  361.15    9.63
  -1  -2  15  340.73   14.13
   1   2  15  343.24   14.76
  -1  -2  16    3.71    0.91
  -1  -2  16    1.63    0.61
  -1  -2  16    1.71    0.81
   1   2  16    2.19    0.79
  -1  -2  17   18.03    1.57
   1   2  17   21.80    1.78
   1   2  17   18.30    1.41
  -1  -2  17   19.78    1.46
   1   2  18    6.24    0.95
   1   2  18    5.52    0.78
  -1  -2  18    6.55    0.88
  -1  -2  18    4.74    0.79
   1   2  18    5.69    0.73
  -1  -2  19    9.08    0.79
   1   2  19    9.20    0.71
   1   2  19    9.25    0.92
   1   2  20    4.98    0.51
   1  -3  19   35.19    1.75
  -1   3  19   33.35    1.67
   1  -3  19   34.84    1.61
  -1   3  18   28.13    1.81
   1  -3  18   27.97    1.68
   1  -3  18   31.33    1.74
   1  -3  18   31.44    1.92
  -1   3  18   30.79    1.75
   1  -3  17   74.49    3.44
  -1   3  17   67.13    3.06
  -1   3  17   76.10    3.35
   1  -3  17   72.89    3.14
  -1   3  16    3.02    0.85
   1  -3  16    2.13    0.71
  -1   3  16    2.53    0.85
  -1   3  15   16.36    2.81
  -1   3  15   21.21    1.80
   1  -3  15   21.89    1.67
   1  -3  15   22.41    1.60
   1  -3  15   20.72    1.78
   1  -3  15   22.16    2.00
   1  -3  14   52.73    5.24
  -1   3  14   58.52    5.13
  -1   3  14   56.71    3.01
   1  -3  14   53.96    2.79
   1  -3  14   53.15    2.68
   1  -3  14   62.08    3.09
   1  -3  14   63.42    3.40
  -1   3  13   31.58    3.65
   1  -3  13   29.46    2.01
  -1   3  13   32.01    2.16
   1  -3  13   29.83    1.98
   1  -3  13   35.46    2.30
   1  -3  13   29.05    2.28
   1  -3  12    0.55    0.61
  -1   3  12    0.28    0.69
   1  -3  12    0.33    0.73
   1  -3  12    0.60    0.51
   1  -3  12    0.51    0.53
  -1  -3 -12    0.47    0.39
  -1   3  12    0.33    0.41
   1  -3  11   32.83    2.23
  -1   3  11   36.16    3.49
   1  -3  11   37.63    3.94
   1  -3  11   34.52    2.02
   1  -3  11   34.83    2.06
  -1  -3 -11   33.99    1.71
  -1   3  11   37.66    1.86
   1  -3  10    4.60    0.84
  -1   3  10    7.34    1.51
   1  -3  10    4.93    1.46
   1  -3  10    3.42    0.68
  -1   3  10    4.41    0.61
   1  -3  10    4.52    0.66
  -1   3   9   88.87    2.85
  -1   3   9   81.37    4.73
   1  -3   9   91.25    5.41
  -1   3   8   42.47    1.69
  -1   3   8   43.80    3.14
   1  -3   8   46.31    3.49
  -1   3   7  217.41    7.22
  -1   3   7  205.39    5.06
   1  -3   7  204.12    7.74
   1  -3   6  420.75   11.92
  -1   3   6  431.25   11.27
   1  -3   6  408.04    9.88
   1  -3   5  160.53    5.84
   1  -3   5  166.52    4.83
  -1   3   5  164.63    5.46
   1  -3   4 2859.47   59.51
   1  -3   4 2795.66   58.51
   1  -3   4 2795.14   59.78
  -1   3   4 2864.38   58.87
   1  -3   3  377.25    9.66
   1  -3   3  372.92    9.31
   1  -3   3  374.53    9.96
  -1   3   3  378.60    9.24
  -1  -3  -2  383.10    9.81
   1  -3   2  370.13    9.24
  -1   3   2  373.78    8.94
   1  -3   2  361.90    9.57
  -1   3   1 1849.57   37.80
   1  -3   1 1764.09   38.47
  -1  -3  -1 1814.08   38.71
   1  -3   0    1.58    0.50
  -1   3   0    0.94    0.37
  -1  -3   0    0.43    0.31
   1  -3   0    1.66    0.53
   1  -3  -1 1873.99   38.27
  -1  -3   1 1770.34   38.46
   1  -3  -1 1760.64   38.48
  -1  -3   1 1824.32   37.69
   1  -3  -2  369.63    9.86
   1  -3  -2  396.61    9.46
  -1  -3   2  373.64    9.76
  -1  -3   2  375.63    9.06
   1   3   3  375.70    9.68
   1  -3  -3  372.67    9.32
  -1  -3   3  379.10   10.04
  -1  -3   3  384.61    9.33
   1   3   4 2884.02   59.97
   1  -3  -4 2822.36   58.97
  -1  -3   4 2869.27   60.33
  -1  -3   4 2845.93   59.34
   1  -3  -5  160.18    4.79
  -1  -3   5  166.56    5.46
   1   3   5  161.64    5.83
   1  -3  -6  417.71   10.04
   1   3   6  416.65   11.92
  -1  -3   6  431.34   11.46
   1   3   7  210.11    7.72
  -1  -3   7  201.96    5.02
  -1  -3   7  208.68    7.16
   1   3   8   45.42    3.47
  -1  -3   8   49.08    3.33
  -1  -3   8   46.00    1.78
  -1  -3   9   82.64    4.81
   1   3   9   83.77    5.20
  -1  -3   9   86.30    2.82
  -1  -3  10    4.41    0.79
   1  -3 -10    4.30    0.67
  -1  -3  10    4.35    0.74
  -1  -3  10    4.87    1.27
   1   3  10    3.82    1.26
  -1  -3  10    6.37    0.95
  -1  -3  10    4.41    0.62
  -1  -3  11   35.67    1.84
  -1  -3  11   34.74    2.07
   1   3  11   31.52    1.93
   1   3  11   37.84    3.88
  -1  -3  11   32.50    3.37
  -1  -3  11   36.36    2.22
  -1  -3  11   31.08    1.82
  -1  -3  11   36.70    2.31
  -1  -3  12    0.14    0.45
  -1  -3  12    0.11    0.61
  -1  -3  12    0.29    0.71
   1   3  12   -0.16    0.46
   1   3  12   -0.33    1.02
  -1  -3  12    0.81    0.60
  -1  -3  12    0.36    0.41
  -1  -3  12    0.82    0.56
  -1  -3  13   32.31    2.37
   1   3  13   24.97    3.54
  -1  -3  13   27.37    3.50
  -1  -3  13   29.92    2.21
   1   3  13   30.69    1.95
  -1  -3  13   27.99    1.78
  -1  -3  13   33.11    2.17
  -1  -3  14   58.68    3.29
  -1  -3  14   59.17    5.20
   1   3  14   50.58    5.10
  -1  -3  14   57.03    2.56
   1   3  14   53.81    2.70
  -1  -3  14   58.32    3.15
  -1  -3  14   55.99    2.96
  -1  -3  15   21.84    2.01
  -1  -3  15   26.78    3.56
  -1  -3  15   24.96    1.88
   1   3  15   23.18    1.69
  -1  -3  15   21.44    1.95
  -1  -3  16    2.99    0.75
   1   3  16    3.28    0.85
  -1  -3  16    1.43    0.75
   1   3  17   67.73    2.80
  -1  -3  17   72.50    3.19
   1   3  17   70.92    3.27
  -1  -3  17   69.84    3.17
   1   3  18   29.35    1.82
   1   3  18   28.58    1.48
   1   3  18   30.50    1.70
  -1  -3  18   31.62    1.79
  -1  -3  18   29.46    1.72
  -1  -3  19   32.11    1.41
   1   3  19   33.69    1.64
   1  -4  19    6.22    0.72
  -1   4  19    7.15    0.73
  -1   4  18    9.58    1.05
   1  -4  18    8.64    0.93
   1  -4  18    8.12    0.85
  -1   4  18   10.27    1.00
   1  -4  18   10.10    1.10
   1  -4  17   45.66    2.60
  -1   4  17   47.77    2.56
  -1   4  17   44.84    2.37
   1  -4  17   49.65    2.47
   1  -4  16   22.17    1.94
   1  -4  16   22.67    1.78
  -1   4  16   20.03    1.79
  -1   4  16   22.77    1.78
  -1   4  15  348.66    9.63
   1  -4  15  349.01    9.65
   1  -4  14   20.83    1.96
   1  -4  14   18.00    1.58
  -1   4  14   20.78    1.80
  -1  -4 -14   17.72    1.33
   1  -4  14   19.92    1.58
   1  -4  14   17.19    2.96
  -1   4  14   20.69    3.02
   1  -4  14   21.10    1.79
   1  -4  13   53.01    3.09
   1  -4  13   48.52    2.43
   1  -4  13   44.03    2.52
  -1  -4 -13   45.03    2.21
   1  -4  13   49.28    2.59
  -1   4  13   47.39    4.47
   1  -4  13   52.93    5.06
   1  -4  13   50.07    2.74
   1  -4  12  227.83    6.79
  -1  -4 -12  223.68    6.19
   1  -4  12  219.82    6.68
  -1   4  12  234.29   10.26
   1  -4  12  227.34   10.77
   1  -4  12  216.43    7.21
   1  -4  12  223.62    6.54
   1  -4  11  162.05    5.70
   1  -4  11  155.92    5.20
  -1  -4 -11  160.76    4.77
   1  -4  11  158.21    5.21
  -1   4  11  164.06    7.98
   1  -4  11  183.25    8.92
  -1   4  11  163.91    4.79
   1  -4  10  297.55    7.52
  -1  -4 -10  298.67    7.51
   1  -4  10  295.41    8.48
   1  -4  10  286.77    8.00
  -1   4  10  314.12    7.56
  -1   4  10  315.70   11.16
   1  -4  10  309.51   11.87
   1  -4  10  301.08    8.09
   1  -4   9  334.12   11.81
  -1   4   9  342.43   11.18
  -1   4   9  322.65    7.84
   1  -4   8  466.76   14.00
  -1   4   8  448.53   13.04
  -1   4   8  434.37   10.02
   1  -4   7 2152.92   46.54
  -1   4   7 2209.40   45.65
   1  -4   6  305.25    9.43
  -1   4   6  286.87    8.64
   1  -4   5    3.35    0.78
   1  -4   5    2.94    0.64
  -1   4   4  522.75   12.18
   1  -4   4  495.03   13.36
   1  -4   4  501.70   12.24
   1  -4   4  477.96   12.63
  -1   4   3  250.20    6.44
   1  -4   3  225.37    7.41
   1  -4   3  235.29    6.84
  -1  -4  -3  237.65    7.74
  -1   4   2  240.49    6.24
   1  -4   2  244.97    6.94
   1  -4   2  238.35    7.39
  -1  -4  -2  261.91    7.76
  -1   4   1 1348.41   28.36
   1  -4   1 1320.90   29.85
  -1  -4  -1 1386.14   30.06
  -1  -4   0  164.71    4.42
  -1   4   0  158.37    4.42
   1  -4   0  156.04    5.14
  -1  -4   0  169.34    5.59
   1  -4   0  161.68    5.50
  -1  -4   1 1361.71   28.50
   1  -4  -1 1381.08   29.61
   1  -4  -1 1315.96   30.15
  -1  -4   1 1366.65   30.10
  -1  -4   2  243.00    6.19
   1  -4  -2  241.28    7.59
  -1  -4   2  238.56    7.42
   1  -4  -2  244.11    6.91
  -1  -4   3  241.28    6.40
  -1  -4   3  238.60    7.52
   1  -4  -3  237.95    6.83
   1  -4  -3  233.86    7.72
  -1  -4   4  498.06   12.17
   1   4   4  501.85   12.77
  -1  -4   4  527.32   13.67
   1  -4  -4  496.81   12.28
   1   4   5    2.99    0.75
  -1  -4   5    2.96    0.65
   1  -4  -5    3.72    0.67
  -1  -4   5    3.20    0.87
  -1  -4   6  284.18    8.50
   1   4   6  286.29    9.15
  -1  -4   7 2048.77   42.39
   1   4   7 2051.77   46.28
  -1  -4   7 2161.41   45.73
  -1  -4   8  445.52   10.19
   1   4   8  444.56   13.85
  -1  -4   8  480.62   13.54
  -1  -4   9  312.50    7.57
  -1  -4   9  312.23   10.79
   1   4   9  310.33   11.28
   1   4  10  304.23   11.71
  -1  -4  10  315.74   11.28
   1   4  10  304.02    7.78
  -1  -4  10  306.74    7.57
   1  -4 -10  287.85    7.77
  -1  -4  10  287.69    8.29
  -1  -4  10  303.10    7.84
  -1  -4  10  308.51    8.56
  -1  -4  10  303.47    8.21
  -1  -4  11  156.61    5.62
  -1  -4  11  154.15    4.91
  -1  -4  11  154.01    5.45
  -1  -4  11  160.20    7.98
   1   4  11  169.86    8.56
   1   4  11  156.14    5.11
  -1  -4  11  168.54    4.85
  -1  -4  11  165.58    5.40
  -1  -4  12  246.38   10.56
   1   4  12  231.32   10.80
   1   4  12  217.38    6.57
  -1  -4  12  231.41    7.03
  -1  -4  12  218.69    7.26
  -1  -4  12  224.91    6.42
  -1  -4  12  222.17    7.14
  -1  -4  13   46.03    4.47
   1   4  13   51.12    4.95
   1   4  13   47.36    2.48
  -1  -4  13   51.37    2.93
  -1  -4  13   46.56    2.21
  -1  -4  13   50.15    2.78
  -1  -4  13   57.23    3.21
  -1  -4  14   17.90    2.88
   1   4  14   17.66    3.03
  -1  -4  14   20.79    1.96
   1   4  14   17.65    1.50
  -1  -4  14   18.71    1.80
  -1  -4  14   21.10    1.78
  -1  -4  15  344.39    9.73
   1   4  15  332.97    8.97
  -1  -4  15  349.22    9.48
  -1  -4  15  331.96    9.64
   1   4  16   22.04    1.84
  -1  -4  16   21.31    1.81
  -1  -4  16   24.87    1.81
  -1  -4  16   22.61    1.82
  -1  -4  17   44.74    2.37
   1   4  17   47.19    2.33
   1   4  17   46.79    2.51
   1   4  17   43.88    2.06
  -1  -4  17   47.25    2.46
   1   4  18    8.08    0.96
  -1  -4  18    9.14    0.96
   1   4  18    8.18    0.85
   1   4  18    8.48    0.74
  -1  -4  18    9.74    0.95
  -1  -4  19    5.20    0.54
   1   4  19    6.95    0.74
   1  -5  19   21.70    1.18
  -1   5  19   19.96    1.14
  -1   5  18    2.41    0.60
   1  -5  18    1.16    0.46
  -1   5  18    1.16    0.48
   1  -5  18    0.93    0.54
  -1   5  17   35.83    2.15
   1  -5  17   38.78    2.29
   1  -5  17   33.30    1.86
  -1   5  17   38.77    2.08
   1  -5  17   40.44    2.17
   1  -5  16   25.33    1.88
  -1   5  16   29.45    1.94
   1  -5  16   30.47    2.20
   1  -5  15  128.98    4.79
   1  -5  15  133.87    5.20
  -1   5  15  118.23    4.58
  -1   5  14    4.98    1.00
   1  -5  14    4.75    0.88
  -1  -5 -14    6.84    2.05
   1  -5  14    4.98    1.17
  -1  -5 -14    3.56    0.70
  -1   5  14    2.51    1.15
   1  -5  13   62.87    2.86
   1  -5  13   68.57    3.11
   1  -5  13   63.19    3.08
  -1  -5 -13   62.67    2.75
  -1   5  13   64.72    5.19
   1  -5  13   67.58    5.70
   1  -5  12   94.96    3.69
   1  -5  12   92.68    3.84
   1  -5  12   93.08    3.79
   1  -5  12   99.28    6.73
  -1   5  12   95.49    6.20
  -1  -5 -12   98.10    3.54
   1  -5  11  115.69    4.32
  -1  -5 -11  123.27    3.94
   1  -5  11  111.16    4.60
   1  -5  11  110.09    4.07
   1  -5  11  108.25    4.18
   1  -5  11  112.15    4.18
   1  -5  11  108.89    3.77
  -1   5  11  113.88    3.74
  -1   5  11  121.13    6.67
   1  -5  11  124.28    7.25
   1  -5  10   88.10    3.49
   1  -5  10   83.25    2.97
  -1  -5 -10   83.27    3.03
   1  -5  10   84.47    3.74
   1  -5  10   78.52    3.27
   1  -5  10   80.51    3.35
   1  -5  10   83.03    3.08
   1  -5  10   80.95    5.54
  -1   5  10   86.34    5.25
   1  -5  10   88.84    3.48
  -1   5  10   85.04    2.94
   1  -5   9  210.92    6.54
   1  -5   9  215.38    6.23
  -1   5   9  225.64    8.55
   1  -5   9  234.81    9.36
  -1  -5  -9  209.02    5.71
   1  -5   9  210.92    6.17
   1  -5   9  216.78    5.65
  -1   5   9  216.36    5.60
  -1   5   8  162.37    4.41
   1  -5   8  173.26    7.45
  -1   5   8  181.55    7.00
  -1   5   7 1177.14   24.81
   1  -5   7 1181.02   28.68
  -1   5   7 1243.13   27.94
  -1   5   6  279.17    6.48
  -1   5   6  290.89    8.60
   1  -5   6  294.56    9.25
  -1  -5  -5  290.47   10.13
   1  -5   5  295.02    8.89
  -1   5   5  302.06    8.34
   1  -5   5  296.10    8.42
   1  -5   5  290.06    9.67
  -1  -5  -4   80.18    4.42
  -1   5   4   84.45    3.24
   1  -5   4   78.78    3.54
   1  -5   4   78.59    4.14
  -1  -5  -3 1819.04   40.14
  -1   5   3 1764.80   37.35
   1  -5   3 1764.32   38.52
   1  -5   3 1799.38   39.64
  -1   5   2  638.16   14.24
   1  -5   2  652.74   15.71
  -1  -5  -2  672.07   16.82
   1  -5   2  632.46   16.37
  -1   5   1   67.46    2.22
  -1  -5  -1   62.63    2.32
   1  -5   1   69.23    3.56
  -1  -5  -1   66.65    3.56
  -1  -5   0 1820.34   37.79
  -1   5   0 1815.35   37.92
   1  -5   0 1914.58   39.76
  -1  -5   0 1848.84   40.52
   1  -5   0 1859.97   40.49
  -1  -5   1   65.59    2.15
   1  -5  -1   73.37    3.28
  -1  -5   1   69.60    3.59
   1  -5  -1   64.39    3.53
  -1  -5   2  636.97   14.24
   1  -5  -2  670.01   15.78
   1  -5  -2  635.91   16.72
  -1  -5   2  668.40   16.65
   1  -5  -3 1719.51   39.90
  -1  -5   3 1765.31   37.12
   1  -5  -3 1797.22   38.33
  -1  -5   3 1776.54   39.47
   1  -5  -4   80.12    4.42
  -1  -5   4   78.89    3.16
   1  -5  -4   80.52    3.52
  -1  -5   4   85.35    4.31
   1   5   5  270.52    8.54
   1  -5  -5  282.78    9.89
  -1  -5   5  289.87    8.13
   1  -5  -5  285.04    8.22
  -1  -5   5  304.47    9.74
  -1  -5   6  279.96    6.52
   1   5   6  290.38    9.17
  -1  -5   6  305.43    8.80
  -1  -5   7 1169.57   24.77
   1   5   7 1201.01   28.60
  -1  -5   7 1245.20   27.99
  -1  -5   8  163.70    4.40
  -1  -5   8  173.90    6.92
   1   5   8  164.31    7.23
   1   5   9  216.08    9.02
  -1  -5   9  228.24    8.67
   1   5   9  218.17    5.85
  -1  -5   9  213.95    6.31
  -1  -5   9  219.09    5.62
  -1  -5   9  207.83    6.48
   1  -5  -9  210.94    5.97
  -1  -5   9  207.63    6.40
  -1  -5  10   80.51    5.10
   1   5  10   92.91    5.85
   1   5  10   80.35    3.08
   1  -5 -10   85.13    3.24
  -1  -5  10   84.18    3.50
  -1  -5  10   77.02    3.59
  -1  -5  10   80.07    3.10
  -1  -5  10   85.06    3.63
  -1  -5  10   85.26    2.94
  -1  -5  11  118.62    4.58
   1   5  11  104.89    6.71
  -1  -5  11  113.21    6.56
   1  -5 -11  111.93    4.05
  -1  -5  11  117.51    4.44
  -1  -5  11  113.40    4.63
  -1  -5  12  100.28    6.37
   1   5  12   98.10    3.77
  -1  -5  12   96.59    4.07
  -1  -5  12   92.88    4.12
  -1  -5  13   66.93    3.43
  -1  -5  13   63.04    3.35
  -1  -5  13   67.05    2.77
  -1  -5  13   64.26    3.25
  -1  -5  13   65.31    5.29
   1   5  13   57.51    5.22
   1   5  13   62.08    2.88
  -1  -5  14    4.11    1.03
   1   5  14    3.93    0.82
  -1  -5  14    5.08    1.08
  -1  -5  14    6.83    1.08
   1  -5 -14    4.75    1.90
  -1  -5  14    3.74    0.69
  -1  -5  14    3.20    1.32
  -1  -5  15  120.76    4.75
  -1  -5  15  132.96    4.82
  -1  -5  15  124.04    4.86
   1   5  15  115.64    4.20
  -1  -5  16   25.53    1.88
  -1  -5  16   25.39    1.92
   1   5  17   39.24    2.20
  -1  -5  17   35.48    2.03
   1   5  17   33.52    1.66
  -1  -5  17   37.13    2.11
   1   5  17   36.86    1.90
   1   5  18    2.04    0.58
  -1  -5  18    1.61    0.51
  -1  -5  18    1.75    0.53
  -1  -5  19   21.60    1.17
   1   5  19   21.44    1.17
   1  -6  19    5.29    0.55
  -1   6  19    5.08    0.52
  -1   6  18    1.79    0.54
   1  -6  18    2.27    0.58
  -1   6  18    2.40    0.53
   1  -6  17   61.96    2.69
  -1   6  17   57.68    2.68
   1  -6  17   57.79    2.75
  -1   6  17   59.40    2.58
   1  -6  16   57.06    2.96
  -1   6  16   55.34    2.69
   1  -6  15   75.55    3.73
  -1   6  15   79.33    3.44
   1  -6  14   22.98    1.77
   1  -6  14   24.71    2.13
  -1  -6 -14   23.49    1.63
  -1  -6 -14   21.85    3.59
  -1  -6 -13   11.50    1.18
   1  -6  13    8.63    1.03
  -1  -6 -13    8.19    2.24
   1  -6  13   11.30    1.27
  -1   6  13    6.17    1.69
   1  -6  13   10.97    1.47
   1  -6  12   85.94    3.80
  -1  -6 -12   92.85    3.50
   1  -6  12   89.18    3.59
   1  -6  12   93.15    4.25
  -1   6  12   90.43    5.98
  -1  -6 -12   91.62    7.26
   1  -6  12   90.39    3.81
  -1  -6 -11   91.53    3.38
   1  -6  11   85.27    3.50
   1  -6  11   83.12    3.60
  -1   6  11   90.57    5.67
   1  -6  11   91.74    6.15
  -1  -6 -11   94.33    7.09
   1  -6  11   83.43    3.29
   1  -6  11   87.38    3.74
   1  -6  11   93.98    3.74
  -1  -6 -10  263.56    6.90
   1  -6  10  249.00    7.17
   1  -6  10  249.83    7.33
  -1   6  10  270.83   10.14
  -1  -6 -10  261.58   12.10
   1  -6  10  261.84   10.69
   1  -6  10  249.61    6.94
   1  -6  10  258.55    7.33
   1  -6  10  243.76    7.28
  -1  -6  -9    7.23    1.89
   1  -6   9    8.18    0.98
   1  -6   9    8.52    0.83
  -1  -6  -9    7.84    0.84
   1  -6   9    9.10    1.04
   1  -6   9    9.02    1.04
   1  -6   9    6.98    0.87
  -1   6   9    8.87    0.79
   1  -6   9    8.14    1.00
   1  -6   9   11.05    1.91
  -1   6   9    9.93    1.61
  -1  -6  -8   34.59    1.68
  -1   6   8   34.92    1.53
   1  -6   8   33.01    1.91
  -1   6   8   35.54    2.86
  -1  -6  -8   28.31    3.43
   1  -6   8   35.70    3.12
  -1  -6  -7  303.90   11.84
  -1   6   7  326.87    9.73
   1  -6   7  299.37   10.10
  -1   6   7  300.38    7.11
  -1   6   6  479.71   12.59
  -1  -6  -6  476.25   15.23
   1  -6   6  462.96   13.16
   1  -6   6  479.36   14.54
  -1  -6  -5  558.57   17.00
  -1   6   5  594.67   14.24
   1  -6   5  573.38   16.41
  -1  -6  -4  222.35    8.67
   1  -6   4  208.99    8.10
  -1   6   4  212.59    6.16
  -1   6   4  218.98    6.23
   1  -6   4  216.32    7.18
   1  -6   4  224.30    5.25
  -1  -6  -3  644.25   17.49
   1  -6   3  644.74   17.06
   1  -6   3  658.69   16.02
   1  -6   3  632.48   13.51
  -1   6   3  607.43   14.13
  -1  -6  -2  778.65   19.98
   1  -6   2  768.76   19.60
   1  -6   2  757.73   18.62
   1  -6   2  755.79   16.12
  -1   6   2  764.39   16.37
  -1  -6  -1 1428.84   32.30
   1  -6   1 1426.29   32.16
  -1   6   1 1359.74   28.25
  -1  -6  -1 1373.67   28.26
   1  -6   0  543.52   13.44
  -1  -6   0  561.92   13.61
   1  -6   0  558.91   12.66
   1  -6  -1 1476.19   32.23
  -1  -6   1 1508.85   32.23
   1  -6  -1 1511.03   31.04
  -1  -6   1 1330.01   27.93
  -1   6  -1 1345.79   28.38
  -1  -6   2  784.85   19.78
   1  -6  -2  783.54   20.00
   1  -6  -2  772.70   18.63
   1  -6  -2  767.23   16.19
  -1  -6   2  751.13   16.34
   1  -6  -3  637.50   17.50
  -1  -6   3  628.67   17.09
   1  -6  -3  668.91   16.09
   1  -6  -3  631.02   13.58
  -1  -6   3  629.45   14.23
   1  -6  -4  230.74    7.29
   1  -6  -4  217.02    5.21
  -1  -6   4  225.06    8.27
   1  -6  -4  204.03    8.43
  -1  -6   5  599.57   16.55
  -1  -6   5  583.65   14.28
  -1  -6   6  505.23   14.68
   1  -6  -6  491.65   15.25
  -1  -6   6  497.67   12.62
   1  -6  -7  310.34   11.92
  -1  -6   7  314.09    9.74
   1   6   7  301.00   10.13
  -1  -6   7  308.17    7.17
  -1  -6   8   31.87    1.45
  -1  -6   8   29.53    1.85
  -1  -6   8   38.24    2.94
   1  -6  -8   30.01    3.50
   1   6   8   32.16    2.95
   1  -6  -8   31.90    1.73
  -1  -6   9    7.73    1.46
   1   6   9    9.25    1.75
  -1  -6   9    8.32    1.07
   1  -6  -9    6.96    0.90
   1   6   9    9.54    0.92
   1  -6  -9    5.58    1.74
  -1  -6   9    8.22    0.77
  -1  -6   9    6.96    1.03
  -1  -6   9    8.96    1.08
  -1  -6  10  262.37    7.59
   1  -6 -10  253.64    7.13
  -1  -6  10  275.86   10.27
   1   6  10  237.11   10.35
   1  -6 -10  261.65   12.17
  -1  -6  10  253.87    7.62
   1   6  10  255.94    6.89
  -1  -6  10  247.49    7.65
   1  -6 -11   88.79    3.58
  -1  -6  11   92.16    3.99
  -1  -6  11   88.20    3.97
  -1  -6  11   92.34    3.92
  -1  -6  11   89.81    5.74
   1   6  11   92.22    6.17
   1  -6 -11   92.98    7.15
  -1  -6  12   90.27    4.05
  -1  -6  12   91.44    3.49
  -1  -6  12   90.55    4.12
  -1  -6  12   94.10    4.05
   1  -6 -12   81.13    6.93
  -1  -6  12   88.41    5.95
   1  -6 -13    7.81    2.30
  -1  -6  13    9.74    1.36
  -1  -6  13    9.93    1.10
  -1  -6  13    9.29    1.29
  -1  -6  13    8.02    1.19
   1   6  13   12.18    1.22
  -1  -6  13   11.95    2.24
   1   6  14   26.30    1.76
  -1  -6  14   23.23    1.99
  -1  -6  14   25.99    2.02
  -1  -6  14   23.77    1.56
  -1  -6  14   25.10    2.04
   1  -6 -14   24.63    3.81
   1   6  15   75.42    3.09
  -1  -6  15   78.88    3.63
  -1  -6  15   77.80    3.57
  -1  -6  16   53.57    2.69
  -1  -6  16   54.95    2.80
   1   6  16   51.13    2.40
  -1  -6  17   60.61    2.67
  -1  -6  17   55.20    2.49
   1   6  17   58.81    2.69
  -1  -6  18    2.34    0.53
  -1  -6  18    1.97    0.55
  -1  -6  18    1.93    0.45
   1   6  18    2.31    0.57
   1   6  19    4.37    0.49
  -1  -6  19    5.33    0.53
  -1   7  18    4.89    0.60
  -1   7  18    4.39    0.62
   1  -7  18    4.82    0.66
  -1   7  17   25.90    1.57
   1  -7  17   26.26    1.58
   1  -7  17   29.52    1.79
  -1   7  17   27.86    1.70
  -1   7  16    6.80    0.95
   1  -7  16    5.84    1.01
  -1   7  15   19.97    1.65
   1  -7  15   22.79    1.91
   1  -7  14   52.01    3.03
   1  -7  14   50.18    2.80
  -1  -7 -14   50.19    2.44
  -1  -7 -13    7.95    1.03
  -1  -7 -13    5.70    2.00
   1  -7  13    8.93    1.03
   1  -7  13    7.27    1.11
   1  -7  13    7.03    1.31
   1  -7  13    8.16    1.10
   1  -7  12  237.82    7.49
   1  -7  12  249.28    7.12
   1  -7  12  247.10    7.95
  -1  -7 -12  249.44    6.99
  -1  -7 -12  226.46   12.19
   1  -7  12  244.32    7.39
   1  -7  11  435.42   11.54
   1  -7  11  452.01   11.29
   1  -7  11  427.05   12.01
   1  -7  11  426.40   11.43
   1  -7  11  439.86   11.03
  -1  -7 -11  460.08   11.08
  -1  -7 -11  452.33   17.89
  -1  -7 -10  176.40    5.21
   1  -7  10  164.48    5.40
  -1   7  10  171.28    7.67
  -1  -7 -10  171.75    9.82
   1  -7  10  159.17    5.49
   1  -7  10  172.85    5.35
   1  -7  10  163.33    5.53
  -1  -7  -9   57.05    2.44
   1  -7   9   54.72    2.68
  -1  -7  -9   55.11    5.23
  -1   7   9   59.32    3.98
   1  -7   9   53.60    2.54
   1  -7   9   54.56    2.72
  -1  -7  -9   52.26    2.23
   1  -7   9   54.32    2.18
   1  -7   9   54.89    2.67
  -1  -7  -8  250.78    6.47
   1  -7   8  240.87    6.89
  -1   7   8  238.82    8.52
  -1  -7  -8  265.87   11.63
   1  -7   8  245.10    6.84
  -1  -7  -8  237.12    6.25
   1  -7   8  234.38    6.88
   1  -7   8  237.92    6.68
  -1   7   7   14.53    1.63
  -1  -7  -7   15.13    1.09
  -1  -7  -7   17.63    2.69
   1  -7   6  333.35   12.10
  -1   7   6  346.27    9.77
  -1  -7  -6  355.86   13.07
   1  -7   5  111.35    5.93
  -1  -7  -5  114.87    6.43
  -1   7   5  105.95    4.02
   1  -7   4   35.12    3.11
  -1  -7  -4   33.05    3.20
  -1   7   4   30.93    1.70
   1  -7   3  361.76   12.09
  -1  -7  -3  383.40   12.65
   1  -7   2  191.67    7.78
  -1  -7  -2  185.53    7.87
   1  -7   2  186.25    4.72
   1  -7   2  195.81    6.97
   1  -7   1 1000.45   24.73
  -1  -7  -1 1009.53   24.96
   1  -7   1  957.30   20.43
  -1  -7   0  194.76    7.86
   1  -7   0  189.00    7.79
   1  -7   0  198.31    7.19
   1  -7   0  202.44    4.96
  -1  -7   1 1047.03   25.99
   1  -7  -1 1032.64   26.07
   1  -7  -1 1067.98   24.85
   1  -7  -1 1031.18   21.82
   1  -7  -2  189.26    7.89
  -1  -7   2  187.02    7.70
   1  -7  -2  189.86    4.76
   1  -7  -2  195.33    6.99
  -1  -7   3  353.87    8.48
  -1  -7   3  362.94   11.89
   1  -7  -3  382.29   12.54
  -1  -7   4   34.90    1.88
   1  -7  -4   33.69    3.26
  -1  -7   4   36.32    3.18
  -1  -7   5  111.96    4.20
   1  -7  -5  110.25    6.33
  -1  -7   5  104.94    5.89
  -1  -7   6  346.01    9.98
   1  -7  -6  344.40   12.95
  -1  -7   6  369.48   12.53
   1  -7  -7   18.49    2.77
  -1  -7   7   15.93    1.75
  -1  -7   8  246.99    7.17
  -1  -7   8  241.99    7.10
  -1  -7   8  244.56    8.72
   1  -7  -8  250.82   11.35
   1  -7  -8  242.05    6.73
   1   7   8  244.93    6.38
   1  -7  -8  245.62    6.46
   1  -7  -9   55.29    2.36
  -1  -7   9   58.30    2.89
   1  -7  -9   59.22    2.64
   1   7   9   53.93    2.33
  -1  -7   9   55.32    2.85
  -1  -7   9   50.07    3.72
   1  -7  -9   61.12    5.48
  -1  -7   9   53.43    2.91
  -1  -7  10  173.71    5.80
  -1  -7  10  167.43    5.81
   1  -7 -10  168.45    5.39
   1   7  10  168.10    5.06
  -1  -7  10  163.63    5.86
  -1  -7  10  171.17    7.76
   1  -7 -10  164.22    9.70
   1  -7 -11  440.52   11.31
  -1  -7  11  451.83   11.91
  -1  -7  11  426.43   11.92
  -1  -7  11  448.53   11.85
  -1  -7  11  449.87   11.15
  -1  -7  11  456.97   14.91
   1  -7 -11  423.29   17.52
  -1  -7  12  235.41    7.53
  -1  -7  12  247.82    7.56
   1  -7 -12  246.00   12.56
  -1  -7  12  220.51    9.94
  -1  -7  12  240.79    6.85
  -1  -7  12  224.91    7.53
  -1  -7  13    5.21    1.05
  -1  -7  13    8.24    1.25
   1  -7 -13    7.05    2.12
  -1  -7  13    6.73    0.97
   1   7  13    6.77    0.95
  -1  -7  14   47.68    2.76
  -1  -7  14   48.87    2.85
  -1  -7  14   47.14    2.29
   1   7  14   47.21    2.36
  -1  -7  15   19.79    1.68
  -1  -7  15   18.91    1.70
  -1  -7  16    6.63    0.91
  -1  -7  16    6.17    0.95
  -1  -7  17   27.99    1.65
  -1  -7  17   28.32    1.73
   1   7  17   27.55    1.69
  -1  -7  17   26.21    1.52
  -1  -7  17   29.06    1.68
   1   7  18    4.93    0.65
  -1  -7  18    4.95    0.57
  -1  -7  18    4.99    0.66
  -1  -7  18    3.49    0.45
  -1   8  18   39.73    1.60
  -1   8  18   36.48    1.46
  -1   8  17   28.13    1.59
  -1   8  17   26.89    1.50
   1  -8  17   28.12    1.51
   1  -8  17   32.16    1.72
  -1   8  16   64.70    2.72
   1  -8  16   64.07    2.78
   1  -8  16   67.14    2.98
  -1   8  15   55.19    2.66
   1  -8  15   54.69    2.87
   1  -8  15   49.40    2.63
   1  -8  14   39.04    2.40
   1  -8  14   40.64    2.61
  -1  -8 -14   41.27    2.18
  -1  -8 -13    9.19    2.47
   1  -8  13   14.17    1.49
   1  -8  13   11.41    1.51
   1  -8  13   11.74    1.27
  -1  -8 -13   14.18    1.33
  -1  -8 -12  507.36   12.21
  -1  -8 -12  461.29   19.00
   1  -8  12  488.65   12.72
   1  -8  12  490.88   12.55
   1  -8  12  489.66   13.20
   1  -8  12  488.44   12.47
   1  -8  11  342.01    9.45
  -1  -8 -11  327.51    8.89
   1  -8  11  337.67    9.15
   1  -8  11  334.04    9.34
  -1  -8 -11  338.63   15.25
   1  -8  11  333.81    9.89
   1  -8  10   66.79    3.18
  -1  -8 -10   71.38    2.98
   1  -8  10   66.81    3.09
  -1  -8 -10   67.04    6.22
   1  -8  10   63.15    3.41
   1  -8  10   66.57    3.20
   1  -8  10   64.51    2.99
  -1  -8 -10   68.17    2.72
   1  -8   9   19.70    1.63
  -1  -8  -9   20.11    1.47
  -1  -8  -9   16.50    3.06
   1  -8   9   19.88    1.62
   1  -8   9   21.77    1.63
  -1  -8  -9   20.93    1.39
   1  -8   9   19.87    1.64
   1  -8   8  190.51    5.92
  -1  -8  -8  200.67    5.52
   1  -8   8  190.77    5.93
   1  -8   8  194.48    5.15
  -1  -8  -8  202.10    5.61
   1  -8   8  193.97    6.02
   1  -8   8  185.91    5.99
   1  -8   8  195.69    5.91
  -1  -8  -8  195.45    5.39
  -1  -8  -8  198.58   10.39
   1  -8   7   59.93    2.69
  -1  -8  -7   63.19    5.37
   1  -8   7   62.93    2.85
  -1  -8  -7   62.02    2.46
   1  -8   7   62.15    2.74
   1  -8   7   60.62    2.82
   1  -8   7   63.62    2.77
  -1  -8  -6  678.83   20.80
   1  -8   6  646.58   19.35
  -1  -8  -6  665.33   14.72
   1  -8   6  617.10   15.06
   1  -8   6  634.64   14.95
  -1  -8  -6  645.27   14.39
   1  -8   6  617.22   14.73
   1  -8   5   63.26    4.69
  -1  -8  -5   77.75    5.55
   1  -8   4  306.69   11.40
  -1  -8  -4  309.99   12.07
  -1  -8  -3  134.19    7.01
   1  -8   3  126.62    6.60
   1  -8   2  120.87    6.40
  -1  -8  -2  123.94    6.57
   1  -8   1  285.92   10.44
  -1  -8  -1  265.59   10.32
  -1  -8   0    1.09    0.83
   1  -8   0    0.87    0.68
  -1  -8   1  279.50   10.51
   1  -8  -1  283.61   10.66
   1  -8  -2  112.75    6.24
  -1  -8   2  110.20    6.01
  -1  -8   3  125.60    6.51
   1  -8  -3  127.27    6.86
  -1  -8   4  314.69   11.38
   1  -8  -4  286.87   11.66
   1  -8  -5   67.34    5.20
  -1  -8   5   71.75    5.03
   1  -8  -6  647.27   14.38
  -1  -8   6  637.39   19.29
   1  -8  -6  644.13   20.46
   1  -8  -6  638.86   14.45
   1  -8  -6  622.01   14.35
   1  -8  -6  604.70   14.37
   1  -8  -7   63.96    2.66
   1  -8  -7   67.52    2.75
   1  -8  -7   67.05    2.65
  -1  -8   7   62.49    2.95
   1  -8  -7   67.43    5.55
   1  -8  -7   64.28    2.57
   1  -8  -8  194.37    5.56
  -1  -8   8  197.16    6.18
   1   8   8  186.54    5.29
   1  -8  -8  190.84   10.30
   1  -8  -9   19.60    3.31
   1  -8  -9   17.73    1.48
   1  -8  -9   18.16    1.34
  -1  -8   9   19.42    1.69
   1   8   9   18.58    1.29
  -1  -8   9   17.47    1.69
  -1  -8  10   66.62    3.02
   1  -8 -10   60.26    5.99
   1  -8 -10   71.39    3.17
   1  -8 -10   67.25    2.77
  -1  -8  10   71.36    3.56
  -1  -8  10   71.41    3.44
  -1  -8  11  328.18    9.52
  -1  -8  11  335.68    9.73
  -1  -8  11  341.52    9.00
   1  -8 -11  319.98   14.90
   1  -8 -11  322.76    9.04
   1  -8 -12  455.40   18.88
  -1  -8  12  500.13   12.23
  -1  -8  12  482.01   12.86
  -1  -8  12  500.26   13.12
  -1  -8  13   11.27    1.41
   1  -8 -13   13.63    2.87
  -1  -8  13   12.43    1.46
   1   8  13   10.87    1.16
  -1  -8  13   13.09    1.27
  -1  -8  14   38.62    2.47
  -1  -8  14   40.45    2.43
  -1  -8  14   38.70    2.05
  -1  -8  15   55.94    2.79
  -1  -8  15   55.12    2.72
  -1  -8  15   56.77    2.86
  -1  -8  16   70.25    3.02
  -1  -8  16   68.07    2.89
  -1  -8  16   67.20    2.78
  -1  -8  16   69.66    2.94
  -1  -8  17   28.55    1.42
   1   8  17   30.66    1.64
  -1  -8  17   29.29    1.55
  -1  -8  17   26.77    1.58
   1   8  18   36.78    1.57
  -1  -8  18   44.52    1.67
  -1   9  17   50.34    1.92
  -1   9  17   48.23    1.99
   1  -9  17   49.23    2.03
   1  -9  16   17.27    1.27
  -1   9  16   18.01    1.28
   1  -9  16   16.08    1.32
   1  -9  15   14.26    1.30
  -1   9  15   14.54    1.28
   1  -9  15   12.56    1.34
   1  -9  14   44.92    2.56
  -1  -9 -14   49.17    2.37
   1  -9  14   50.15    2.78
   1  -9  13   17.05    1.44
   1  -9  13   13.03    1.45
  -1  -9 -13   15.50    1.39
   1  -9  13   16.35    1.70
  -1  -9 -12  169.95    5.39
   1  -9  12  175.12    6.20
  -1  -9 -12  151.31    9.92
   1  -9  12  162.91    5.72
   1  -9  12  170.20    5.95
   1  -9  12  162.52    5.48
  -1  -9 -11  130.21    4.48
  -1  -9 -11  125.26    4.07
   1  -9  11  121.67    5.08
  -1  -9 -11  132.09    9.07
   1  -9  11  131.21    4.84
   1  -9  11  120.08    4.56
   1  -9  11  113.99    4.83
  -1  -9 -10  297.34    8.12
  -1  -9 -10  305.65   14.32
  -1  -9 -10  292.56    7.84
   1  -9  10  298.94    9.05
   1  -9  10  290.29    8.81
   1  -9  10  302.89    8.45
   1  -9  10  303.44    8.57
   1  -9   9  184.79    5.98
  -1  -9  -9  188.50    5.67
   1  -9   9  180.68    6.24
   1  -9   9  187.60    5.96
   1  -9   9  179.34    6.36
  -1  -9  -9  188.70    5.36
  -1  -9  -9  176.34   10.41
   1  -9   9  183.86    5.88
  -1  -9  -9  187.40    5.50
   1  -9   8  162.25    5.30
  -1  -9  -8  148.11    9.24
   1  -9   8  164.61    5.32
   1  -9   8  161.08    5.36
  -1  -9  -8  160.75    4.82
  -1  -9  -8  160.26    4.91
   1  -9   8  153.69    4.81
   1  -9   8  163.08    5.31
   1  -9   8  159.24    5.58
   1  -9   7  128.92    4.54
   1  -9   7  135.81    4.62
   1  -9   7  131.72    7.66
  -1  -9  -7  138.49    8.64
  -1  -9  -7  131.05    4.25
  -1  -9  -7  138.96    4.25
   1  -9   7  133.02    4.84
   1  -9   7  131.37    4.24
   1  -9   7  129.36    4.54
   1  -9   7  141.13    4.77
  -1  -9  -6  132.13    4.30
  -1  -9  -6  126.64    4.05
   1  -9   6  123.89    4.56
   1  -9   6  127.09    4.07
   1  -9   6  119.60    4.26
  -1  -9  -6  125.28    3.97
  -1  -9  -6  133.16    8.11
   1  -9   6  132.17    7.48
  -1  -9  -6  125.65    3.85
  -1  -9  -5  214.21    5.75
   1  -9   5  215.76    6.19
  -1  -9  -5  217.42    5.88
   1  -9   5  207.57    6.11
   1  -9   5  208.57    6.39
  -1  -9  -5  220.56    6.12
  -1  -9  -5  212.99   10.30
   1  -9   5  229.37    9.98
   1  -9   4  331.72    8.46
   1  -9   4  319.07    8.65
  -1  -9  -4  330.68    8.16
  -1  -9  -4  330.92    8.40
   1  -9   4  309.88   12.27
  -1  -9  -4  349.66   13.37
  -1  -9  -3   34.79    3.67
   1  -9   3   38.09    3.71
   1  -9   2  127.45    7.01
  -1  -9  -2  120.62    7.00
  -1  -9  -1   16.38    2.47
   1  -9   1   15.82    2.39
  -1  -9   0   99.00    6.08
   1  -9   0  108.60    6.31
  -1  -9   1   12.31    2.13
   1  -9  -1   17.64    2.53
  -1  -9   2  130.58    7.06
   1  -9  -2  129.10    7.21
  -1  -9   3   41.75    3.86
   1  -9  -3   36.76    3.83
  -1  -9   4  324.34    8.60
   1  -9  -4  320.76    8.21
   1  -9  -4  325.35    8.18
   1  -9  -4  317.72    8.22
  -1  -9   4  317.03   12.33
   1  -9  -4  312.73   12.90
   1  -9  -5  229.74   10.73
  -1  -9   5  220.62    9.87
   1  -9  -5  210.28    5.95
   1  -9  -5  222.81    6.07
  -1  -9   5  211.97    6.38
   1  -9  -5  219.92    5.95
  -1  -9   5  215.87    6.49
   1  -9  -5  215.51    6.04
   1  -9  -5  214.43    6.09
   1  -9  -5  219.86    6.13
   1  -9  -5  221.96    6.06
   1  -9  -6  129.04    4.19
  -1  -9   6  125.90    3.90
   1  -9  -6  127.57    4.19
  -1  -9   6  128.54    4.56
   1  -9  -6  127.73    4.26
  -1  -9   6  129.48    4.66
   1  -9  -6  131.41    4.11
  -1  -9   6  128.61    7.47
   1  -9  -6  131.20    8.11
   1  -9  -6  130.41    4.16
   1  -9  -6  125.42    4.22
   1  -9  -6  130.87    4.21
   1  -9  -7  127.06    4.34
  -1  -9   7  130.84    4.75
   1  -9  -7  136.66    4.44
   1  -9  -7  130.46    4.16
  -1  -9   7  137.10    4.92
   1  -9  -7  134.31    4.34
   1  -9  -7  126.08    4.17
  -1  -9   7  133.18    7.78
   1  -9  -7  132.98    8.46
  -1  -9   8  169.19    5.63
  -1  -9   8  160.59    5.65
  -1  -9   8  150.27    5.52
   1  -9  -8  160.87    5.01
   1  -9  -8  162.21    4.85
   1  -9  -8  155.68    9.45
   1  -9  -8  161.42    5.17
  -1  -9   9  185.65    6.24
   1  -9  -9  190.32    5.62
  -1  -9   9  188.86    5.89
  -1  -9   9  185.44    6.44
   1   9   9  187.54    5.32
  -1  -9  10  290.41    8.92
   1  -9 -10  312.89    8.46
  -1  -9  10  304.59    8.37
  -1  -9  10  305.80    8.82
   1  -9 -10  288.45   14.06
   1  -9 -10  283.10    7.82
  -1  -9  11  121.48    5.04
  -1  -9  11  123.18    4.89
  -1  -9  11  131.14    4.62
  -1  -9  12  164.93    5.99
  -1  -9  12  165.41    5.88
   1  -9 -12  158.73   10.17
  -1  -9  12  166.12    5.45
  -1  -9  12  160.90    5.76
   1   9  13   13.82    1.26
  -1  -9  13   14.14    1.53
  -1  -9  13   14.33    1.47
  -1  -9  13   13.01    1.29
  -1  -9  13   14.51    1.54
  -1  -9  13   12.52    1.48
  -1  -9  14   42.00    2.51
  -1  -9  14   43.65    2.17
  -1  -9  14   45.00    2.46
  -1  -9  14   47.55    2.68
  -1  -9  14   44.20    2.51
  -1  -9  15   11.66    1.16
  -1  -9  15   11.70    1.22
  -1  -9  15   13.82    1.33
  -1  -9  16   14.99    1.12
  -1  -9  16   16.13    1.29
  -1  -9  16   16.13    1.21
   1   9  17   48.23    1.95
  -1  -9  17   49.63    1.84
  -1  -9  17   52.29    2.03
  -1  10  17   11.25    0.72
  -1  10  17   11.11    0.76
   1 -10  17   10.81    0.76
   1 -10  16   29.94    1.60
  -1  10  16   27.54    1.45
   1 -10  15   35.90    1.92
   1 -10  15   33.73    1.98
  -1  10  15   32.85    1.80
   1 -10  14   97.84    3.86
   1 -10  14   86.58    3.56
   1 -10  13    0.21    0.65
   1 -10  13    0.48    0.57
  -1 -10 -13   -0.15    0.58
   1 -10  12  112.93    4.55
   1 -10  12  108.09    4.08
  -1 -10 -12  118.17    4.18
   1 -10  12  115.50    4.72
   1 -10  11   65.61    3.49
  -1 -10 -11   67.78    3.04
   1 -10  11   67.05    3.09
   1 -10  11   65.77    3.37
  -1 -10 -11   57.66    5.98
  -1 -10 -11   65.61    2.73
  -1 -10 -10   18.51    1.44
   1 -10  10   20.89    1.93
  -1 -10 -10   19.45    1.58
   1 -10  10   17.46    1.58
   1 -10  10   18.73    1.79
  -1 -10 -10   19.47    1.35
  -1 -10 -10   15.87    3.33
   1 -10   9  144.18    5.53
  -1 -10  -9  131.16    9.14
   1 -10   9  148.37    5.46
   1 -10   9  137.59    4.48
   1 -10   9  147.59    5.07
  -1 -10  -9  149.14    4.76
  -1 -10  -9  148.36    4.60
   1 -10   8  373.55   10.71
  -1 -10  -8  387.89   16.55
  -1 -10  -8  388.55    9.84
  -1 -10  -8  393.00    9.74
   1 -10   8  392.25   10.70
   1 -10   8  378.48    9.68
   1 -10   8  406.01   10.33
  -1 -10  -7   49.45    2.35
  -1 -10  -7   47.45    2.35
   1 -10   7   46.24    2.52
   1 -10   7   47.60    2.31
   1 -10   7   50.91    2.81
  -1 -10  -7   46.88    2.12
  -1 -10  -7   52.98    2.40
  -1 -10  -7   51.10    5.28
   1 -10   7   51.29    4.85
  -1 -10  -6  171.86    5.12
   1 -10   6  163.14    5.48
   1 -10   6  166.88    5.45
   1 -10   6  169.39    5.19
   1 -10   6  175.74    4.96
   1 -10   6  175.78    5.81
  -1 -10  -6  175.50    5.24
   1 -10   6  161.30    8.94
  -1 -10  -6  173.68    9.85
  -1 -10  -6  184.38    5.50
  -1 -10  -6  183.89    5.29
  -1 -10  -6  168.12    4.98
  -1 -10  -5   86.11    3.11
  -1 -10  -5   86.38    3.10
   1 -10   5   83.04    3.42
   1 -10   5   82.24    3.36
   1 -10   5   85.46    3.24
   1 -10   5   89.51    3.69
  -1 -10  -5   84.05    3.19
   1 -10   5   86.23    3.09
  -1 -10  -5   89.51    3.42
   1 -10   5   95.26    6.40
  -1 -10  -4   92.05    3.27
  -1 -10  -4   92.20    3.19
   1 -10   4   93.63    3.35
   1 -10   4   93.25    3.39
   1 -10   4   97.35    3.80
   1 -10   4   93.09    3.54
  -1 -10  -4   93.17    3.34
   1 -10   4   93.89    3.29
  -1 -10  -4   96.45    3.55
  -1 -10  -4  100.85    6.98
   1 -10   4  100.51    6.56
   1 -10   3   74.15    3.21
  -1 -10  -3   79.64    3.13
  -1 -10  -3   77.36    3.11
   1 -10   3   74.78    2.85
  -1 -10  -3   75.03    2.88
  -1 -10  -3   78.69    2.76
  -1 -10  -3   77.10    5.94
   1 -10   3   80.96    5.77
   1 -10   3   81.25    2.99
   1 -10   3   78.13    3.24
  -1 -10  -3   80.81    3.04
   1 -10   3   74.71    2.95
   1 -10   3   75.60    3.06
   1 -10   3   79.41    2.95
  -1 -10  -2    4.00    0.66
   1 -10   2    3.86    0.65
  -1 -10  -2    4.16    0.71
  -1 -10  -2    4.55    0.76
  -1 -10  -2    4.00    0.64
  -1 -10  -2    2.85    1.21
   1 -10   2    4.43    1.42
   1 -10   2    4.30    0.69
   1 -10   2    4.40    0.70
  -1 -10  -2    3.16    0.63
   1 -10   2    4.79    0.81
   1 -10   1  101.16    3.70
  -1 -10  -1  115.64    3.67
  -1 -10  -1  105.91    3.60
  -1 -10  -1  111.93    3.87
   1 -10   1  110.00    3.87
   1 -10   1  103.23    3.61
   1 -10   1  105.31    3.92
   1 -10   1  111.53    3.70
   1 -10   1  115.64    7.05
  -1 -10  -1  108.91    6.81
  -1 -10  -1  111.11    3.77
   1 -10   1  106.76    3.67
  -1 -10   0  374.72    9.12
   1 -10   0  375.55    9.32
  -1 -10   0  370.44    9.09
  -1 -10   0  358.16    9.38
   1 -10   0  364.14    9.40
   1 -10   0  365.96    9.20
   1 -10   0  359.15    9.11
  -1 -10   0  382.95   14.13
   1 -10   0  370.69   13.99
  -1 -10   0  377.81    9.42
   1 -10   0  370.15    9.53
  -1 -10   0  374.26    9.35
   1 -10   0  366.86    9.20
   1 -10   0  382.14    9.64
  -1 -10   1  108.62    3.79
  -1 -10   1  106.48    3.89
   1 -10  -1  109.83    3.72
   1 -10  -1  103.51    3.63
   1 -10  -1  111.27    3.75
   1 -10  -1  109.01    3.89
  -1 -10   1  104.17    3.79
   1 -10  -1  108.40    3.81
   1 -10  -1  105.49    3.63
   1 -10  -1  107.91    3.74
   1 -10  -1  103.03    3.75
  -1 -10   1  115.11    6.91
   1 -10  -1  115.91    7.09
  -1 -10   1  104.37    3.52
   1 -10  -1  114.20    4.03
  -1 -10   2    2.95    0.63
  -1 -10   2    4.70    0.82
  -1 -10   2    5.04    0.80
   1 -10  -2    2.53    0.57
  -1 -10   2    4.01    0.66
  -1 -10   2    4.68    0.68
   1 -10  -2    4.10    1.35
  -1 -10   2    4.76    1.54
   1 -10  -2    3.46    0.68
  -1 -10   2    4.69    0.66
   1 -10  -2    3.22    0.66
  -1 -10   2    5.35    0.81
   1 -10  -2    4.13    0.71
   1 -10  -2    3.90    0.70
   1 -10  -2    3.81    0.75
  -1 -10   2    3.92    0.71
   1 -10  -3   78.15    3.09
  -1 -10   3   70.66    3.14
   1 -10  -3   73.26    3.00
  -1 -10   3   76.73    3.19
  -1 -10   3   75.29    2.79
   1 -10  -3   74.91    3.00
   1 -10  -3   76.93    2.94
  -1 -10   3   80.00    2.92
   1 -10  -3   71.02    2.74
   1 -10  -3   78.63    6.01
  -1 -10   3   74.18    5.61
   1 -10  -3   74.67    3.01
  -1 -10   3   74.76    2.88
   1 -10  -3   74.92    3.17
  -1 -10   3   70.89    2.92
   1 -10  -4   91.32    3.33
  -1 -10   4   97.99    3.81
   1 -10  -4   90.54    3.42
   1 -10  -4   92.30    3.44
  -1 -10   4   91.46    3.61
  -1 -10   4   90.20    3.14
   1 -10  -4   89.97    3.59
  -1 -10   4   91.63    3.35
  -1 -10   4   86.89    3.22
   1 -10  -4   85.54    3.19
   1 -10  -4   93.43    3.44
  -1 -10   4   91.83    3.37
   1 -10  -4   92.17    3.47
   1 -10  -4   89.60    6.56
  -1 -10   4   84.00    6.08
   1 -10  -5   91.08    3.46
  -1 -10   5   87.04    3.09
   1 -10  -5   89.28    3.43
   1 -10  -5   88.43    3.40
  -1 -10   5   93.08    3.73
   1 -10  -5   92.11    3.35
  -1 -10   5   88.81    3.74
   1 -10  -5   90.94    3.39
  -1 -10   5   86.37    3.18
   1 -10  -5   90.64    3.34
  -1 -10   5   98.70    6.56
   1 -10  -5   95.40    6.97
   1 -10  -5   90.07    3.38
  -1 -10   5   91.65    3.46
  -1 -10   5   88.23    3.27
   1 -10  -5   91.60    3.61
   1 -10  -6  172.39    5.42
   1 -10  -6  172.13    5.21
  -1 -10   6  177.08    5.89
  -1 -10   6  172.01    5.72
  -1 -10   6  174.34    4.95
   1 -10  -6  177.34    5.37
  -1 -10   6  171.61    5.08
   1 -10  -6  178.50    5.40
  -1 -10   6  197.75    9.68
   1 -10  -6  183.79   10.20
   1 -10  -6  167.00    5.37
   1 -10  -6  171.66    5.35
  -1 -10   6  175.80    5.48
   1 -10  -6  177.16    5.30
   1 -10  -6  184.01    5.66
  -1 -10   7   47.60    2.17
   1 -10  -7   47.48    2.44
   1 -10  -7   48.53    5.18
  -1 -10   7   43.94    4.55
   1 -10  -7   54.61    2.55
   1 -10  -7   51.24    2.37
  -1 -10   7   43.83    2.67
   1 -10  -7   51.84    2.59
   1 -10  -7   54.60    2.46
  -1 -10   7   52.40    2.62
  -1 -10   7   51.46    2.79
   1 -10  -8  395.25   10.10
   1 -10  -8  364.17   16.07
   1 -10  -8  397.14    9.92
  -1 -10   8  380.72   10.58
  -1 -10   8  381.97   10.68
   1 -10  -8  370.50    9.98
   1 -10  -8  378.17    9.59
  -1 -10   8  397.34   10.23
  -1 -10   8  385.64   10.47
   1 -10  -9  145.63    5.01
   1 -10  -9  144.95    4.81
   1 -10  -9  127.24    9.12
   1 -10  -9  144.31    4.76
  -1 -10   9  138.69    5.25
  -1 -10   9  146.66    5.49
  -1 -10   9  151.40    5.49
  -1 -10   9  145.35    5.54
  -1 -10  10   16.70    1.78
   1 -10 -10   17.39    1.40
  -1 -10  10   20.27    1.80
  -1 -10  10   16.62    1.78
  -1 -10  10   18.59    1.76
  -1 -10  10   16.61    1.56
   1 -10 -10   18.09    3.40
  -1 -10  11   77.22    3.55
  -1 -10  11   66.66    3.43
  -1 -10  11   70.93    3.56
  -1 -10  11   67.05    3.15
   1 -10 -11   59.41    6.07
  -1 -10  12  108.85    4.41
  -1 -10  12  118.37    4.26
  -1 -10  12  112.04    4.53
  -1 -10  12  119.20    4.73
   1  10  13    0.88    0.51
  -1 -10  13    0.09    0.55
  -1 -10  13    1.05    0.61
  -1 -10  13    0.30    0.67
  -1 -10  13    0.19    0.62
  -1 -10  14   93.07    3.73
  -1 -10  14   88.87    3.54
  -1 -10  14   85.08    3.17
  -1 -10  14   89.18    3.47
  -1 -10  15   31.33    1.72
  -1 -10  15   34.43    1.87
  -1 -10  15   34.91    1.98
  -1 -10  16   27.63    1.33
  -1 -10  16   27.25    1.45
  -1 -10  16   28.60    1.57
  -1 -10  17   10.61    0.75
   1  10  17    8.95    0.70
   1 -11  16    4.52    0.56
  -1  11  16    4.28    0.53
   1 -11  15   69.20    2.61
   1 -11  15   77.13    2.84
  -1  11  15   72.71    2.65
   1 -11  14   17.69    1.43
   1 -11  14   14.97    1.28
   1 -11  13    5.69    0.93
   1 -11  13    7.11    1.07
  -1 -11 -13    6.17    0.90
   1 -11  12   70.39    3.31
   1 -11  12   71.74    3.45
  -1 -11 -12   72.89    3.09
   1 -11  11   28.85    1.89
   1 -11  11   30.08    2.15
  -1 -11 -11   30.00    1.93
   1 -11  11   30.21    2.22
  -1 -11 -10  104.91    3.77
  -1 -11 -10   97.68    3.50
   1 -11  10  110.45    4.59
   1 -11  10  107.03    4.41
   1 -11  10  103.50    4.00
  -1 -11 -10  103.92    3.58
  -1 -11 -10  100.87    7.93
  -1 -11  -9    1.36    1.32
  -1 -11  -9    1.00    0.62
  -1 -11  -9    0.77    0.51
   1 -11   9    1.21    0.81
   1 -11   9    0.85    0.49
   1 -11   9    0.90    0.60
  -1 -11  -9    1.04    0.48
   1 -11   9    1.64    0.82
  -1 -11  -8  392.46   17.06
  -1 -11  -8  413.36   10.31
  -1 -11  -8  419.15   10.32
   1 -11   8  390.25   10.01
   1 -11   8  399.62   10.53
   1 -11   8  397.31   11.03
  -1 -11  -8  397.67   10.12
   1 -11   8  408.70   11.22
  -1 -11  -7   99.57    3.49
  -1 -11  -7   98.97    3.68
  -1 -11  -7   98.84    3.67
  -1 -11  -7   99.35    7.68
  -1 -11  -7  100.52    3.76
   1 -11   7   96.28    3.60
   1 -11   7   98.22    4.21
   1 -11   7   99.34    3.91
   1 -11   7   93.54    4.24
  -1 -11  -7  101.35    3.49
   1 -11   6  193.55   10.04
  -1 -11  -6  202.95   11.03
  -1 -11  -6  195.82    5.95
  -1 -11  -6  193.47    5.78
   1 -11   6  189.26    6.29
   1 -11   6  186.17    5.66
   1 -11   6  190.21    5.96
   1 -11   6  186.07    5.41
  -1 -11  -6  191.01    5.75
  -1 -11  -6  187.77    5.52
  -1 -11  -6  187.13    5.57
  -1 -11  -5   60.13    2.56
   1 -11   5   59.91    5.31
  -1 -11  -5   57.45    5.59
  -1 -11  -5   64.18    2.88
   1 -11   5   61.31    3.08
  -1 -11  -5   59.97    2.71
   1 -11   5   58.21    2.66
   1 -11   5   60.07    2.84
  -1 -11  -5   60.27    2.60
  -1 -11  -5   60.58    2.71
   1 -11   5   57.54    2.54
  -1 -11  -4  210.50    5.89
  -1 -11  -4  223.89   11.31
   1 -11   4  194.99   10.16
   1 -11   4  209.44    6.60
  -1 -11  -4  225.51    6.41
  -1 -11  -4  216.30    6.15
   1 -11   4  208.36    6.13
   1 -11   4  207.62    6.32
  -1 -11  -4  213.26    6.09
  -1 -11  -4  211.75    6.17
   1 -11   4  218.61    6.12
   1 -11   3   38.82    1.91
   1 -11   3   40.43    2.10
  -1 -11  -3   39.62    2.06
  -1 -11  -3   38.29    1.87
   1 -11   3   40.51    4.34
  -1 -11  -3   46.66    4.89
  -1 -11  -3   43.81    2.30
  -1 -11  -3   44.29    2.35
   1 -11   3   39.36    2.10
  -1 -11  -3   39.84    2.14
  -1 -11  -3   40.63    2.00
   1 -11   3   40.99    2.04
   1 -11   2  178.22    5.32
  -1 -11  -2  179.07    5.29
  -1 -11  -2  176.16    4.89
  -1 -11  -2  169.15    9.51
   1 -11   2  173.51    9.32
   1 -11   2  177.41    5.61
  -1 -11  -2  177.05    5.50
  -1 -11  -2  175.46    5.52
  -1 -11  -2  169.68    5.19
   1 -11   2  173.84    5.27
   1 -11   2  169.44    5.29
  -1 -11  -2  176.79    5.40
   1 -11   2  176.16    5.70
   1 -11   2  177.22    5.16
  -1 -11  -1   21.34    1.54
   1 -11   1   20.26    1.48
   1 -11   1   17.71    1.34
  -1 -11  -1   22.11    1.47
   1 -11   1   21.72    1.53
  -1 -11  -1   21.54    1.59
  -1 -11  -1   21.58    1.61
   1 -11   1   20.06    1.57
   1 -11   1   19.31    1.45
  -1 -11  -1   23.84    1.56
  -1 -11  -1   20.93    1.22
  -1 -11  -1   22.41    1.51
   1 -11   1   21.43    1.39
   1 -11   1   22.16    3.21
  -1 -11  -1   18.40    2.97
   1 -11   0   91.66    3.25
  -1 -11   0   94.20    3.43
  -1 -11   0   94.69    3.50
   1 -11   0   88.67    3.73
   1 -11   0   90.28    3.58
  -1 -11   0   97.43    3.69
   1 -11   0   97.24    3.69
  -1 -11   0  100.64    3.77
  -1 -11   0   95.76    3.36
   1 -11   0   91.33    3.42
   1 -11   0   95.06    3.53
   1 -11   0   95.07    3.53
  -1 -11   0   95.20    3.62
  -1 -11   0  100.29    6.91
   1 -11   0   92.53    6.68
   1 -11  -1   21.17    1.51
  -1 -11   1   19.64    1.33
  -1 -11   1   20.36    1.42
  -1 -11   1   17.83    1.49
   1 -11  -1   22.83    1.73
  -1 -11   1   21.34    1.58
   1 -11  -1   20.36    1.59
   1 -11  -1   19.35    1.51
  -1 -11   1   19.23    1.54
   1 -11  -1   20.27    1.55
   1 -11  -1   20.90    1.57
   1 -11  -1   17.99    1.44
  -1 -11   1   19.82    1.35
   1 -11  -1   21.34    1.51
  -1 -11   1   22.44    1.61
  -1 -11   1   19.87    3.06
   1 -11  -1   22.17    3.22
  -1 -11   2  184.13    5.76
  -1 -11   2  177.99    5.56
   1 -11  -2  183.51    5.47
  -1 -11   2  175.25    5.07
   1 -11  -2  176.15    5.54
   1 -11  -2  178.69    5.54
   1 -11  -2  170.13    5.33
  -1 -11   2  183.96    5.39
  -1 -11   2  176.20    5.53
   1 -11  -2  176.22    5.74
   1 -11  -2  168.80    9.47
  -1 -11   2  205.27    9.98
  -1 -11   2  170.84    5.17
  -1 -11   2  175.95    5.22
   1 -11  -2  175.93    5.49
  -1 -11   2  174.47    5.58
   1 -11  -3   37.88    2.08
   1 -11  -3   39.79    2.18
   1 -11  -3   38.80    2.15
  -1 -11   3   37.12    1.81
  -1 -11   3   40.64    2.39
   1 -11  -3   37.82    2.15
  -1 -11   3   38.41    2.04
   1 -11  -3   40.85    2.20
  -1 -11   3   37.70    1.96
  -1 -11   3   40.52    1.98
  -1 -11   3   42.20    2.13
   1 -11  -3   37.29    1.91
   1 -11  -3   35.49    4.22
  -1 -11   3   44.04    4.46
  -1 -11   3   39.49    2.15
   1 -11  -3   38.95    2.32
  -1 -11   3   37.00    2.20
  -1 -11   4  208.44    6.53
  -1 -11   4  223.07    6.02
   1 -11  -4  214.37    6.23
  -1 -11   4  211.46    6.44
   1 -11  -4  208.42    6.30
   1 -11  -4  225.55    6.42
  -1 -11   4  222.48    6.76
   1 -11  -4  212.09    6.27
  -1 -11   4  206.41    5.86
  -1 -11   4  210.43    6.11
   1 -11  -4  205.37    6.03
  -1 -11   4  231.15   10.83
   1 -11  -4  206.62   10.99
  -1 -11   4  210.53    6.22
   1 -11  -4  209.95    6.58
   1 -11  -4  227.67    6.39
  -1 -11   4  215.00    6.25
  -1 -11   5   62.97    3.01
  -1 -11   5   57.44    2.45
  -1 -11   5   59.05    2.86
  -1 -11   5   61.67    3.10
   1 -11  -5   61.72    2.70
   1 -11  -5   58.46    2.78
   1 -11  -5   57.53    2.74
   1 -11  -5   59.75    2.79
   1 -11  -5   58.62    2.76
  -1 -11   5   57.19    2.37
  -1 -11   5   62.59    2.67
   1 -11  -5   57.77    2.65
   1 -11  -5   51.34    5.30
  -1 -11   5   56.78    5.21
   1 -11  -5   58.85    2.95
  -1 -11   5   59.13    2.79
   1 -11  -5   59.09    2.73
  -1 -11   6  187.29    6.13
  -1 -11   6  185.21    5.27
   1 -11  -6  188.12    5.77
  -1 -11   6  189.09    5.52
   1 -11  -6  177.99    5.65
   1 -11  -6  200.45   10.94
  -1 -11   6  197.78   10.17
   1 -11  -6  187.73    5.82
   1 -11  -6  185.50    5.82
   1 -11  -6  184.36    5.61
  -1 -11   6  191.22    5.91
   1 -11  -6  175.12    5.54
  -1 -11   6  190.55    6.00
  -1 -11   6  189.74    6.30
   1 -11  -6  181.41    5.96
  -1 -11   7  101.04    4.17
   1 -11  -7  100.84    3.88
   1 -11  -7  102.55    7.81
  -1 -11   7   95.36    4.17
  -1 -11   7  102.16    4.30
   1 -11  -7  102.93    3.71
  -1 -11   7   97.13    3.49
  -1 -11   7  102.57    4.02
   1 -11  -7  101.20    3.68
   1 -11  -7   99.10    3.80
   1 -11  -7  103.88    4.05
   1 -11  -8  400.19   10.45
   1 -11  -8  399.25   17.03
   1 -11  -8  399.87   10.32
  -1 -11   8  406.58   11.07
  -1 -11   8  394.75   10.96
  -1 -11   8  410.25   10.64
  -1 -11   8  390.99   10.82
   1 -11  -8  400.69   10.44
   1 -11  -9   -0.45    0.99
   1 -11  -9    0.95    0.60
  -1 -11   9    0.52    0.62
  -1 -11   9    0.80    0.72
  -1 -11   9    0.98    0.71
   1 -11  -9    1.26    0.65
   1 -11  -9    0.65    0.55
  -1 -11  10  103.33    4.26
   1 -11 -10   97.89    3.69
  -1 -11  10  106.51    4.47
  -1 -11  10  106.76    4.43
   1 -11 -10  107.66    3.82
   1 -11 -10  101.95    7.94
  -1 -11  11   28.95    1.87
  -1 -11  11   30.06    2.16
  -1 -11  11   29.68    2.19
  -1 -11  11   28.26    1.95
  -1 -11  11   23.41    1.88
  -1 -11  12   72.01    3.32
  -1 -11  12   71.73    3.42
  -1 -11  12   67.80    2.88
  -1 -11  12   73.91    3.15
  -1 -11  12   70.52    3.21
  -1 -11  13    5.10    0.85
  -1 -11  13    6.63    0.94
  -1 -11  13    5.02    0.94
  -1 -11  13    6.63    0.97
   1  11  13    5.56    0.76
  -1 -11  14   16.33    1.24
  -1 -11  14   17.47    1.34
  -1 -11  14   15.78    1.37
  -1 -11  15   70.80    2.47
  -1 -11  15   71.69    2.76
  -1 -11  15   72.03    2.62
  -1 -11  16    4.37    0.58
   1 -12  15   10.29    0.83
  -1  12  15    9.78    0.79
   1 -12  14   51.09    2.16
   1 -12  14   52.04    2.29
   1 -12  13   25.16    1.63
  -1 -12 -13   24.02    1.32
   1 -12  13   25.60    1.70
   1 -12  12   12.70    1.35
  -1 -12 -12   12.89    1.22
   1 -12  12   13.07    1.29
   1 -12  11    8.70    1.25
  -1 -12 -11    6.65    0.75
   1 -12  11    6.72    1.09
   1 -12  10    1.29    0.75
  -1 -12 -10    1.97    0.54
  -1 -12 -10    1.29    0.58
   1 -12  10    1.11    0.72
   1 -12  10    1.42    0.57
  -1 -12  -9   32.01    2.01
   1 -12   9   31.32    2.01
   1 -12   9   35.04    2.33
  -1 -12  -9   36.43    4.69
   1 -12   9   33.87    2.37
  -1 -12  -9   32.95    1.87
  -1 -12  -9   32.79    1.89
  -1 -12  -9   31.83    1.97
  -1 -12  -8  386.04   16.72
   1 -12   8  380.27   10.55
   1 -12   8  366.56    9.52
   1 -12   8  384.39   10.07
   1 -12   8  391.82   10.76
  -1 -12  -8  387.88    9.77
  -1 -12  -8  384.49    9.91
  -1 -12  -8  379.08    9.85
  -1 -12  -7   60.25    2.54
  -1 -12  -7   56.96    2.66
   1 -12   7   60.32    2.68
   1 -12   7   58.29    2.88
   1 -12   7   57.83    2.42
  -1 -12  -7   60.14    2.83
  -1 -12  -7   56.70    2.52
  -1 -12  -7   59.55    2.76
   1 -12   7   59.93    3.22
   1 -12   7   55.29    3.07
  -1 -12  -6  164.98    5.01
  -1 -12  -6  155.54    4.98
   1 -12   6  167.52    9.47
  -1 -12  -6  142.05    9.55
   1 -12   6  153.05    5.02
   1 -12   6  161.96    5.35
   1 -12   6  158.79    4.86
  -1 -12  -6  164.69    5.23
  -1 -12  -6  152.43    4.90
  -1 -12  -6  161.22    5.17
   1 -12   6  153.16    5.64
  -1 -12  -6  156.57    5.24
   1 -12   6  163.35    5.71
  -1 -12  -5  202.20    6.14
   1 -12   5  192.49    6.41
  -1 -12  -5  199.49    6.00
   1 -12   5  193.72    5.88
   1 -12   5  186.29    5.68
  -1 -12  -5  193.62    5.69
  -1 -12  -5  193.52    5.79
  -1 -12  -5  196.64    5.97
   1 -12   5  211.01   10.67
  -1 -12  -5  192.91   11.00
  -1 -12  -4  207.85    6.24
  -1 -12  -4  206.11    6.15
  -1 -12  -4  207.75    6.06
   1 -12   4  197.42    5.92
   1 -12   4  192.10    5.96
  -1 -12  -4  204.96    5.75
   1 -12   4  209.00   10.76
  -1 -12  -4  199.00   11.02
   1 -12   4  195.27    5.58
   1 -12   3  164.77    4.92
   1 -12   3  159.86    5.11
  -1 -12  -3  158.87    5.14
  -1 -12  -3  165.33    5.24
  -1 -12  -3  154.73    4.76
  -1 -12  -3  159.82    4.97
   1 -12   3  166.26    5.22
   1 -12   3  163.49    5.54
  -1 -12  -3  166.37    5.38
  -1 -12  -3  145.07    9.30
   1 -12   3  163.68    9.33
  -1 -12  -2    5.03    0.88
   1 -12   2    3.86    0.81
  -1 -12  -2    5.42    0.92
  -1 -12  -2    4.04    0.78
   1 -12   2    4.56    0.82
   1 -12   2    4.63    0.75
  -1 -12  -2    3.66    0.77
  -1 -12  -2    3.10    0.59
   1 -12   2    3.90    0.67
   1 -12   2    5.84    1.03
  -1 -12  -2    4.30    0.83
   1 -12   2    4.14    0.76
  -1 -12  -2    4.96    0.80
  -1 -12  -2    4.73    1.68
   1 -12   2    6.63    1.95
  -1 -12  -1    0.69    0.56
   1 -12   1    0.70    0.56
  -1 -12  -1    1.60    0.63
   1 -12   1    1.30    0.48
  -1 -12  -1    0.77    0.95
   1 -12   1    2.24    1.30
   1 -12   1    0.72    0.55
  -1 -12  -1    1.37    0.61
  -1 -12  -1    1.50    0.63
  -1 -12  -1    1.07    0.53
   1 -12   1    0.93    0.51
   1 -12   1    1.56    0.61
   1 -12   1    2.04    0.64
  -1 -12  -1    1.15    0.64
   1 -12   1    1.04    0.57
  -1 -12   0  386.19   10.05
   1 -12   0  391.84   10.00
  -1 -12   0  376.36    9.65
   1 -12   0  385.52    9.85
  -1 -12   0  390.11    9.85
  -1 -12   0  392.30    9.95
   1 -12   0  377.20    9.41
  -1 -12   0  376.44   10.24
   1 -12   0  394.12   10.50
  -1 -12   0  379.18   10.09
   1 -12   0  376.33   10.10
   1 -12   0  383.36   10.19
  -1 -12   0  399.53   10.28
   1 -12   0  387.80    9.84
   1 -12   0  393.03   10.16
  -1 -12   0  396.77   15.84
   1 -12   0  379.89   15.73
  -1 -12   1    2.05    0.63
  -1 -12   1    1.93    0.57
  -1 -12   1    2.15    0.57
   1 -12  -1    1.02    0.58
   1 -12  -1    0.82    0.56
  -1 -12   1    1.61    0.58
  -1 -12   1    1.57    0.52
   1 -12  -1    1.97    0.73
  -1 -12   1    2.17    0.68
   1 -12  -1    1.13    0.60
  -1 -12   1    2.28    0.73
   1 -12  -1    1.47    0.63
   1 -12  -1    2.14    0.66
   1 -12  -1    2.21    0.70
  -1 -12   1    1.23    0.63
   1 -12  -1    1.78    0.65
   1 -12  -1    0.77    0.95
  -1 -12   1    0.75    1.17
  -1 -12   2    3.91    0.86
  -1 -12   2    4.07    0.73
   1 -12  -2    4.16    0.81
  -1 -12   2    5.37    0.77
   1 -12  -2    6.15    1.04
  -1 -12   2    4.40    0.85
   1 -12  -2    3.49    0.76
   1 -12  -2    3.15    0.74
  -1 -12   2    4.59    0.85
  -1 -12   2    4.82    0.77
   1 -12  -2    2.36    1.30
  -1 -12   2    2.96    1.53
  -1 -12   2    4.65    0.75
  -1 -12   2    3.93    0.83
   1 -12  -2    5.03    0.88
   1 -12  -2    3.77    0.78
   1 -12  -2    3.55    0.80
  -1 -12   2    5.23    0.95
   1 -12  -3  167.75    5.28
  -1 -12   3  157.08    4.75
   1 -12  -3  171.34    5.38
   1 -12  -3  164.65    5.35
  -1 -12   3  162.51    5.34
   1 -12  -3  173.25    5.76
  -1 -12   3  167.41    5.53
  -1 -12   3  162.52    5.00
  -1 -12   3  166.14    5.23
  -1 -12   3  158.94    4.98
   1 -12  -3  150.20    4.81
  -1 -12   3  156.15    5.10
   1 -12  -3  164.49    5.30
   1 -12  -3  157.61    5.28
   1 -12  -3  157.70    9.57
  -1 -12   3  156.19    9.22
  -1 -12   4  204.01    6.56
   1 -12  -4  195.01    6.13
   1 -12  -4  192.12    6.12
   1 -12  -4  198.89    6.46
  -1 -12   4  203.25    6.08
   1 -12  -4  198.90    6.10
  -1 -12   4  193.92    5.67
  -1 -12   4  197.06    5.95
   1 -12  -4  183.50    5.72
  -1 -12   4  201.56    6.05
   1 -12  -4  209.55    6.15
  -1 -12   4  202.42    5.77
   1 -12  -4  196.50    6.01
  -1 -12   4  191.98    6.20
   1 -12  -4  204.03   11.13
  -1 -12   4  207.26   10.58
  -1 -12   4  206.38    6.39
   1 -12  -5  197.62    6.10
  -1 -12   5  199.71    6.54
   1 -12  -5  187.82    6.31
   1 -12  -5  198.57    6.06
  -1 -12   5  192.28    5.82
  -1 -12   5  183.82    5.44
   1 -12  -5  197.92    5.88
   1 -12  -5  199.65    5.96
  -1 -12   5  195.85    6.07
  -1 -12   5  199.86    5.63
   1 -12  -5  200.83    5.97
  -1 -12   5  188.76    6.16
  -1 -12   5  188.37   10.22
   1 -12  -5  210.00   11.42
  -1 -12   5  191.47    6.29
  -1 -12   6  155.21    5.60
   1 -12  -6  149.46    5.10
   1 -12  -6  153.03    5.36
  -1 -12   6  151.83    4.86
   1 -12  -6  150.90    5.00
   1 -12  -6  154.24    4.97
  -1 -12   6  153.47    5.20
  -1 -12   6  150.98    4.57
   1 -12  -6  155.51    5.15
  -1 -12   6  149.95    5.36
   1 -12  -6  159.26    5.03
  -1 -12   6  153.21    5.30
   1 -12  -6  141.24    9.43
  -1 -12   6  152.78    9.05
   1 -12  -7   58.02    2.94
   1 -12  -7   56.12    2.78
  -1 -12   7   55.49    2.86
   1 -12  -7   59.24    2.66
  -1 -12   7   56.69    3.10
   1 -12  -7   60.37    2.70
  -1 -12   7   61.08    2.97
  -1 -12   7   61.15    3.20
  -1 -12   7   56.18    2.53
  -1 -12   7   58.93    3.04
   1 -12  -7   57.41    5.88
   1 -12  -7   59.75    2.84
  -1 -12   8  387.49   10.64
  -1 -12   8  369.76   10.05
  -1 -12   8  373.21   10.42
   1 -12  -8  348.80   16.01
   1 -12  -8  386.31    9.92
  -1 -12   8  386.73   10.33
   1 -12  -8  373.66    9.98
   1 -12  -8  375.33    9.96
  -1 -12   8  381.82   10.17
  -1 -12   9   34.16    2.26
   1 -12  -9   36.30    2.08
   1 -12  -9   33.64    4.46
  -1 -12   9   32.84    2.16
  -1 -12   9   34.59    2.39
  -1 -12   9   30.89    2.25
  -1 -12   9   33.04    2.11
   1 -12  -9   32.56    1.99
   1 -12 -10    1.58    0.58
  -1 -12  10    2.61    0.72
  -1 -12  10    1.59    0.76
  -1 -12  10    1.90    0.72
   1 -12 -10    1.31    0.52
  -1 -12  10    1.60    0.64
  -1 -12  11    6.37    0.90
  -1 -12  11    6.75    1.07
  -1 -12  11    7.70    1.17
  -1 -12  11    6.49    1.00
  -1 -12  12   12.83    1.27
  -1 -12  12   12.29    1.31
  -1 -12  12   10.58    1.15
  -1 -12  12   11.97    1.20
  -1 -12  13   25.90    1.57
  -1 -12  13   22.95    1.57
  -1 -12  13   28.32    1.81
  -1 -12  14   46.62    1.94
  -1 -12  14   52.29    2.27
  -1 -12  14   49.58    2.11
  -1 -12  15   10.54    0.83
  -1 -12  15    6.69    0.53
   1 -13  15   18.72    0.88
   1 -13  14    2.49    0.49
  -1  13  14    1.92    0.46
   1 -13  13    7.13    0.85
  -1 -13 -12   18.18    1.23
   1 -13  12   20.85    1.52
  -1 -13 -11   12.77    0.93
   1 -13  11   13.65    1.30
  -1 -13 -11   12.73    1.14
   1 -13  11   13.91    1.35
   1 -13  10   69.59    3.23
  -1 -13 -10   73.97    2.76
  -1 -13 -10   69.99    3.02
   1 -13   9   44.73    2.58
  -1 -13  -9   45.74    2.32
   1 -13   9   47.91    2.72
  -1 -13  -9   44.70    2.20
  -1 -13  -9   44.17    2.32
   1 -13   8   28.33    2.06
  -1 -13  -8   26.90    1.54
  -1 -13  -8   26.91    1.83
  -1 -13  -8   25.69    1.73
   1 -13   8   24.57    2.01
  -1 -13  -8   27.27    1.74
  -1 -13  -8   25.81    1.75
  -1 -13  -7   14.54    3.08
   1 -13   7   15.19    1.29
  -1 -13  -7   16.48    1.27
   1 -13   7   16.13    1.66
  -1 -13  -7   16.83    1.48
  -1 -13  -7   16.17    1.40
  -1 -13  -7   14.91    1.35
  -1 -13  -6  236.88    6.62
  -1 -13  -6  240.86    6.71
  -1 -13  -6  220.53   12.14
   1 -13   6  220.25   11.43
   1 -13   6  229.41    6.49
   1 -13   6  232.22    6.71
  -1 -13  -6  236.76    6.96
  -1 -13  -6  241.86    6.95
  -1 -13  -6  233.96    6.66
   1 -13   6  240.40    7.54
  -1 -13  -6  244.81    7.06
  -1 -13  -5   51.06    2.48
  -1 -13  -5   54.96    2.48
   1 -13   5   45.72    4.91
  -1 -13  -5   51.37    5.53
   1 -13   5   51.98    2.48
   1 -13   5   53.40    2.57
  -1 -13  -5   49.63    2.60
   1 -13   5   49.63    2.89
  -1 -13  -5   52.74    2.66
  -1 -13  -5   52.02    2.55
  -1 -13  -5   52.86    2.71
  -1 -13  -4   13.62    1.18
  -1 -13  -4   15.07    1.44
   1 -13   4   13.66    1.44
   1 -13   4   16.64    1.39
   1 -13   4   12.67    1.26
  -1 -13  -4   14.34    1.37
  -1 -13  -4   14.90    1.38
   1 -13   4   11.84    2.54
  -1 -13  -4   12.12    2.79
   1 -13   4   13.04    1.11
   1 -13   3   22.26    1.51
  -1 -13  -3   22.86    1.71
  -1 -13  -3   22.75    1.70
  -1 -13  -3   22.11    1.47
  -1 -13  -3   18.23    1.43
   1 -13   3   23.56    1.71
   1 -13   3   25.20    1.75
  -1 -13  -3   24.98    1.76
   1 -13   3   20.87    3.38
  -1 -13  -3   26.06    3.85
  -1 -13  -3   22.86    1.77
   1 -13   3   23.71    1.87
   1 -13   2  252.97    7.74
  -1 -13  -2  287.64    7.89
  -1 -13  -2  270.11    7.69
  -1 -13  -2  262.69    7.43
  -1 -13  -2  260.84    7.51
  -1 -13  -2  251.10    6.83
   1 -13   2  254.09   12.47
  -1 -13  -2  259.68   12.97
   1 -13   2  262.11    7.23
  -1 -13  -2  262.73    7.31
   1 -13   2  259.32    7.73
   1 -13   2  261.34    7.47
   1 -13   2  271.64    7.57
  -1 -13  -2  275.54    8.07
  -1 -13  -1  140.17    4.87
   1 -13   1  140.72    4.82
  -1 -13  -1  137.67    4.64
  -1 -13  -1  143.07    4.80
  -1 -13  -1  143.02    4.85
  -1 -13  -1  140.22    5.13
   1 -13   1  133.98    4.95
   1 -13   1  137.83    5.01
  -1 -13  -1  142.20    4.96
  -1 -13  -1  140.17    4.99
   1 -13   1  131.85    4.57
   1 -13   1  140.28    4.95
  -1 -13  -1  143.93    9.13
   1 -13   1  139.23    8.96
  -1 -13   0   12.52    1.34
  -1 -13   0   10.72    1.16
   1 -13   0   12.17    1.33
  -1 -13   0   13.42    2.84
   1 -13   0   10.14    2.42
   1 -13   0   13.12    1.27
  -1 -13   0   11.36    1.26
  -1 -13   0   11.68    1.26
   1 -13   0   11.68    1.43
  -1 -13   0   11.77    1.37
  -1 -13   0   13.87    1.44
   1 -13   0   10.80    1.24
  -1 -13   0   12.00    1.30
   1 -13   0   12.20    1.36
  -1 -13   1  132.41    4.83
   1 -13  -1  141.73    4.83
  -1 -13   1  138.31    4.53
  -1 -13   1  139.51    4.70
   1 -13  -1  134.16    4.85
   1 -13  -1  126.27    8.61
  -1 -13   1  155.21    9.29
   1 -13  -1  139.37    4.75
  -1 -13   1  137.30    5.00
  -1 -13   1  136.53    4.93
   1 -13  -1  140.17    4.98
   1 -13  -1  138.84    4.94
   1 -13  -1  138.80    5.17
  -1 -13   1  140.84    5.04
   1 -13  -2  278.01    7.71
  -1 -13   2  255.43    7.17
  -1 -13   2  267.62    7.64
  -1 -13   2  267.60    7.44
   1 -13  -2  268.42    7.74
  -1 -13   2  258.68    7.29
   1 -13  -2  278.29    8.15
  -1 -13   2  265.51    7.81
   1 -13  -2  263.30    7.74
  -1 -13   2  279.52    7.99
   1 -13  -2  267.46    7.61
  -1 -13   2  279.72    7.90
   1 -13  -2  274.67   13.25
  -1 -13   2  252.90   12.47
  -1 -13   3   21.48    1.67
  -1 -13   3   23.24    1.60
  -1 -13   3   23.68    1.66
   1 -13  -3   22.26    1.71
   1 -13  -3   23.03    1.93
  -1 -13   3   22.59    1.75
   1 -13  -3   23.87    3.70
  -1 -13   3   25.98    3.70
  -1 -13   3   27.63    2.03
   1 -13  -3   24.62    1.82
  -1 -13   3   22.51    1.46
  -1 -13   3   21.75    1.75
   1 -13  -3   21.53    1.67
  -1 -13   4   12.65    1.36
   1 -13  -4   13.44    1.31
  -1 -13   4   13.37    1.20
  -1 -13   4   14.04    1.34
  -1 -13   4   14.09    1.35
   1 -13  -4   12.02    1.29
   1 -13  -4   14.14    1.52
   1 -13  -4   16.59    1.50
  -1 -13   4   16.56    1.56
   1 -13  -4   12.54    1.33
  -1 -13   4   15.65    1.49
  -1 -13   4    7.67    2.17
   1 -13  -4   10.79    2.66
  -1 -13   5   51.60    2.74
   1 -13  -5   55.66    2.68
  -1 -13   5   49.70    2.27
   1 -13  -5   57.11    2.80
  -1 -13   5   53.36    2.70
   1 -13  -5   52.05    2.59
   1 -13  -5   55.17    5.70
  -1 -13   5   50.83    5.16
   1 -13  -5   51.15    2.88
  -1 -13   5   55.68    2.64
  -1 -13   5   55.06    2.87
   1 -13  -5   51.53    2.69
   1 -13  -6  242.35    7.14
  -1 -13   6  243.35    7.20
   1 -13  -6  245.18    6.84
   1 -13  -6  210.53   11.99
  -1 -13   6  233.83   11.67
  -1 -13   6  240.11    7.25
   1 -13  -6  250.41    6.96
  -1 -13   6  228.52    7.35
   1 -13  -6  244.04    7.37
  -1 -13   6  241.44    6.81
   1 -13  -6  240.13    7.11
  -1 -13   6  248.61    7.38
  -1 -13   7   18.18    1.61
   1 -13  -7   14.48    3.00
  -1 -13   7   19.51    1.76
  -1 -13   7   19.07    1.62
   1 -13  -7   20.10    1.66
   1 -13  -7   16.44    1.33
  -1 -13   7   16.79    1.54
   1 -13  -7   19.06    1.58
  -1 -13   7   18.97    1.75
  -1 -13   8   29.05    2.15
   1 -13  -8   27.79    1.88
  -1 -13   8   27.69    1.99
  -1 -13   8   28.16    1.98
   1 -13  -8   26.38    1.82
  -1 -13   8   26.59    2.02
  -1 -13   8   26.06    1.84
  -1 -13   9   43.48    2.58
   1 -13  -9   42.63    2.23
  -1 -13   9   46.72    2.52
  -1 -13   9   45.08    2.48
   1 -13  -9   43.95    2.27
   1 -13  -9   41.40    1.98
  -1 -13   9   41.32    2.50
  -1 -13   9   44.45    2.35
  -1 -13  10   69.82    3.30
   1 -13 -10   67.21    2.72
  -1 -13  10   75.24    3.17
  -1 -13  10   72.45    3.25
  -1 -13  10   73.05    3.00
  -1 -13  10   76.48    3.21
   1 -13 -10   73.78    2.89
  -1 -13  11   13.99    1.25
  -1 -13  11   13.60    1.35
  -1 -13  11   13.46    1.28
  -1 -13  11   11.91    1.08
  -1 -13  12   20.57    1.38
  -1 -13  12   19.47    1.48
  -1 -13  12   21.77    1.48
  -1 -13  13    6.10    0.68
  -1 -13  13    7.08    0.87
  -1 -13  13    6.00    0.76
  -1 -13  14    1.69    0.32
  -1 -13  15   17.61    0.85
   1 -14  14   23.17    0.98
  -1  14  14   21.25    0.94
   1 -14  13   55.73    2.07
   1 -14  12    6.47    0.73
   1 -14  12    6.59    0.81
  -1 -14 -12    5.72    0.61
   1 -14  11   33.78    1.89
  -1 -14 -11   30.75    1.64
   1 -14  11   32.57    1.77
  -1 -14 -11   31.19    1.69
  -1 -14 -10   34.11    1.91
   1 -14  10   37.44    2.12
  -1 -14 -10   33.03    1.83
  -1 -14 -10   33.55    1.63
  -1 -14  -9   55.11    2.68
  -1 -14  -9   59.48    2.44
   1 -14   9   59.22    2.88
   1 -14   9   56.36    2.56
  -1 -14  -9   52.64    2.46
  -1 -14  -8   12.29    1.18
   1 -14   8   12.23    1.36
   1 -14   8   11.16    1.18
  -1 -14  -8   13.33    1.38
  -1 -14  -8    9.77    1.07
  -1 -14  -8   12.80    1.17
  -1 -14  -8   10.64    1.17
   1 -14   8   11.01    1.24
  -1 -14  -8   11.13    0.95
  -1 -14  -7   75.92    3.07
   1 -14   7   75.22    3.33
   1 -14   7   81.73    3.61
  -1 -14  -7   78.77    3.55
  -1 -14  -7   75.55    3.11
  -1 -14  -7   80.70    3.21
  -1 -14  -7   76.31    3.21
   1 -14   7   72.78    3.36
  -1 -14  -7   74.35    2.88
  -1 -14  -6   29.11    1.79
   1 -14   6   32.45    2.23
   1 -14   6   32.73    2.13
  -1 -14  -6   31.99    2.21
  -1 -14  -6   33.49    2.03
  -1 -14  -6   31.96    2.03
  -1 -14  -6   27.95    1.75
   1 -14   6   31.70    1.85
   1 -14   6   28.10    2.03
   1 -14   5  126.33    4.31
   1 -14   5  132.57    4.45
  -1 -14  -5  131.20    4.62
  -1 -14  -5  132.44    4.99
  -1 -14  -5  125.67    4.24
   1 -14   5  132.57    4.83
   1 -14   5  142.13    5.09
  -1 -14  -5  129.92    4.40
  -1 -14  -5  127.51    4.43
  -1 -14  -5  134.90    4.67
  -1 -14  -5  131.99    4.63
   1 -14   5  136.82    4.91
  -1 -14  -5  117.66    8.47
   1 -14   5  120.37    8.09
   1 -14   4   68.54    3.01
   1 -14   4   68.79    3.03
  -1 -14  -4   65.47    3.34
  -1 -14  -4   71.34    3.06
  -1 -14  -4   73.53    3.23
  -1 -14  -4   74.68    3.17
  -1 -14  -4   72.88    2.85
   1 -14   4   65.81    3.33
   1 -14   4   67.56    6.04
  -1 -14  -4   62.20    6.16
   1 -14   4   77.20    3.44
  -1 -14  -4   73.44    3.22
  -1 -14  -3   82.39    3.49
  -1 -14  -3   90.92    3.58
  -1 -14  -3   81.18    3.05
   1 -14   3   84.47    3.45
  -1 -14  -3   88.22    3.54
  -1 -14  -3   84.25    3.25
  -1 -14  -3   82.89    3.55
   1 -14   3   83.78    3.71
   1 -14   3   81.23    3.14
  -1 -14  -3   80.11    6.88
   1 -14   3   71.51    6.27
   1 -14   2   37.56    2.06
  -1 -14  -2   33.49    2.17
  -1 -14  -2   36.19    2.41
   1 -14   2   36.67    2.20
  -1 -14  -2   37.64    2.18
   1 -14   2   38.61    2.36
  -1 -14  -2   37.59    2.11
   1 -14   2   34.95    2.28
  -1 -14  -2   39.01    2.33
   1 -14   2   41.17    2.43
  -1 -14  -2   36.38    4.65
   1 -14   2   33.13    4.26
   1 -14   1   49.38    2.46
  -1 -14  -1   45.22    2.50
  -1 -14  -1   49.72    2.58
  -1 -14  -1   45.68    2.42
  -1 -14  -1   49.62    2.80
   1 -14   1   49.93    2.61
  -1 -14  -1   52.37    2.67
  -1 -14  -1   43.73    2.40
   1 -14   1   49.96    2.70
  -1 -14  -1   45.45    2.57
  -1 -14  -1   52.92    2.78
   1 -14   1   48.95    2.68
   1 -14   1   48.74    2.72
   1 -14   1   49.68    5.24
  -1 -14  -1   47.35    5.23
   1 -14   0    0.73    0.59
  -1 -14   0    0.08    0.55
  -1 -14   0    0.09    0.59
   1 -14   0   -0.09    0.57
  -1 -14   0   -0.42    0.79
   1 -14   0    2.91    1.65
   1 -14   0   -0.19    0.57
   1 -14   0    0.19    0.56
  -1 -14   0    0.37    0.60
  -1 -14   0    0.58    0.67
  -1 -14   0    0.39    0.57
  -1 -14   0    0.54    0.58
  -1 -14   0    0.61    0.62
   1 -14  -1   49.93    2.56
   1 -14  -1   52.36    2.95
  -1 -14   1   47.64    2.69
  -1 -14   1   52.84    2.73
   1 -14  -1   47.63    2.57
  -1 -14   1   42.57    2.28
   1 -14  -1   50.17    2.67
  -1 -14   1   51.63    2.56
  -1 -14   1   50.29    2.73
   1 -14  -1   48.34    2.64
  -1 -14   1   48.28    2.65
  -1 -14   1   44.53    5.06
   1 -14  -1   55.67    5.60
   1 -14  -2   38.63    2.28
  -1 -14   2   37.10    2.13
  -1 -14   2   38.12    2.32
  -1 -14   2   39.59    2.39
   1 -14  -2   39.67    2.58
   1 -14  -2   38.08    2.26
  -1 -14   2   39.20    2.06
   1 -14  -2   39.30    2.32
  -1 -14   2   41.69    2.48
  -1 -14   2   38.72    2.36
   1 -14  -2   38.20    2.33
  -1 -14   2   32.04    4.23
   1 -14  -2   36.71    4.69
   1 -14  -3   81.28    3.54
  -1 -14   3   82.94    3.33
  -1 -14   3   86.04    3.57
  -1 -14   3   89.86    3.75
  -1 -14   3   89.11    3.68
   1 -14  -3   89.07    3.95
   1 -14  -3   92.47    3.67
  -1 -14   3   81.63    3.10
   1 -14  -3   87.21    3.59
  -1 -14   3   90.43    3.85
   1 -14  -3   89.84    3.68
   1 -14  -3   79.47    6.93
  -1 -14   3   89.41    7.02
  -1 -14   4   72.21    3.16
  -1 -14   4   73.61    3.33
   1 -14  -4   71.58    3.45
   1 -14  -4   72.81    3.18
  -1 -14   4   70.90    3.28
  -1 -14   4   73.81    2.93
   1 -14  -4   73.90    3.19
  -1 -14   4   78.40    3.51
   1 -14  -4   70.90    3.22
  -1 -14   4   70.14    6.13
   1 -14  -4   65.03    6.17
  -1 -14   5  131.78    4.50
  -1 -14   5  131.49    4.78
   1 -14  -5  136.87    4.98
   1 -14  -5  137.54    4.72
   1 -14  -5  129.96    4.61
  -1 -14   5  125.44    4.82
   1 -14  -5  130.00    4.46
  -1 -14   5  138.11    4.81
   1 -14  -5  131.27    4.58
  -1 -14   5  119.71    8.05
   1 -14  -5  117.66    8.58
  -1 -14   6   30.34    2.06
   1 -14  -6   32.14    2.12
  -1 -14   6   29.43    2.11
  -1 -14   6   28.74    1.95
   1 -14  -6   31.68    1.85
  -1 -14   6   33.29    1.86
   1 -14  -6   36.16    2.14
  -1 -14   6   32.53    2.08
   1 -14  -6   31.69    1.94
  -1 -14   7   76.62    3.35
   1 -14  -7   79.65    3.40
   1 -14  -7   76.00    2.93
  -1 -14   7   79.97    3.37
   1 -14  -7   81.53    3.31
  -1 -14   7   75.05    3.28
  -1 -14   8   12.78    1.28
   1 -14  -8   13.08    1.23
   1 -14  -8   10.77    1.03
  -1 -14   8   11.36    1.29
  -1 -14   8   11.80    1.19
   1 -14  -8   11.71    1.19
  -1 -14   9   57.36    2.64
   1 -14  -9   59.31    2.55
   1 -14  -9   53.25    2.41
  -1 -14   9   52.04    2.45
  -1 -14   9   57.42    2.75
   1 -14 -10   31.75    1.62
  -1 -14  10   38.10    2.08
  -1 -14  10   38.93    1.89
  -1 -14  10   38.08    1.98
  -1 -14  11   32.13    1.67
  -1 -14  12    6.58    0.67
  -1 -14  13   44.02    1.54
  -1 -14  13   56.75    1.99
  -1 -14  14   20.62    0.92
   1 -15  12   27.83    1.30
  -1 -15 -11   21.82    1.18
   1 -15  11   23.40    1.28
   1 -15  10   11.82    1.08
   1 -15  10   13.09    1.06
  -1 -15 -10   11.69    0.83
  -1 -15 -10   12.73    1.02
   1 -15   9   23.09    1.44
  -1 -15  -9   23.52    1.54
   1 -15   9   24.74    1.63
  -1 -15  -9   20.71    1.36
  -1 -15  -9   21.93    1.31
   1 -15   9   19.82    1.43
   1 -15   8   44.15    2.18
  -1 -15  -8   40.36    2.23
  -1 -15  -8   40.75    2.00
   1 -15   8   46.38    2.39
   1 -15   8   45.24    2.26
  -1 -15  -8   43.94    2.06
  -1 -15  -7   21.14    1.34
  -1 -15  -7   25.42    1.67
   1 -15   7   22.66    1.63
   1 -15   7   24.16    1.77
  -1 -15  -7   21.92    1.72
  -1 -15  -7   21.87    1.46
  -1 -15  -7   25.38    1.59
   1 -15   7   22.13    1.64
  -1 -15  -6   58.18    2.45
  -1 -15  -6   56.48    2.64
  -1 -15  -6   53.29    2.55
  -1 -15  -6   53.90    2.80
  -1 -15  -6   54.33    2.38
   1 -15   6   54.58    2.70
  -1 -15  -6   54.55    2.55
   1 -15   6   53.91    2.80
   1 -15   6   54.53    2.71
  -1 -15  -5   20.25    1.56
   1 -15   5   21.60    1.68
  -1 -15  -5   20.19    1.58
   1 -15   5   20.23    1.65
   1 -15   5   19.52    1.70
  -1 -15  -5   21.97    1.52
   1 -15   5   19.57    1.42
  -1 -15  -5   21.05    1.78
   1 -15   4    3.06    0.85
  -1 -15  -4    3.19    0.83
  -1 -15  -4    3.62    0.77
   1 -15   4    3.60    0.78
  -1 -15  -4    4.41    0.85
   1 -15   4    3.24    0.84
   1 -15   4    3.16    0.81
   1 -15   3   33.53    2.15
   1 -15   3   33.29    2.14
  -1 -15  -3   33.09    2.05
  -1 -15  -3   32.28    2.01
  -1 -15  -3   30.81    1.75
   1 -15   3   31.45    2.07
  -1 -15  -3   31.54    2.00
  -1 -15  -3   33.84    2.00
   1 -15   3   31.14    1.95
  -1 -15  -2  188.69    5.91
   1 -15   2  189.94    6.09
  -1 -15  -2  195.78    6.02
   1 -15   2  193.35    6.14
  -1 -15  -2  183.91    5.81
   1 -15   2  195.31    6.15
  -1 -15  -2  189.40    5.65
  -1 -15  -2  193.57    6.31
   1 -15   2  183.71    5.56
  -1 -15  -2  197.43    5.91
   1 -15   2  192.52    5.95
  -1 -15  -1   23.89    1.76
  -1 -15  -1   24.82    1.86
   1 -15   1   24.28    1.84
   1 -15   1   23.83    1.83
  -1 -15  -1   24.15    1.80
  -1 -15  -1   25.11    1.72
  -1 -15  -1   25.18    1.71
   1 -15   1   27.38    1.92
  -1 -15  -1   25.97    1.99
   1 -15   1   25.00    1.69
  -1 -15  -1   25.72    1.81
   1 -15   1   26.86    1.86
  -1 -15   0   44.39    2.46
  -1 -15   0   48.38    2.69
  -1 -15   0   40.87    2.41
  -1 -15   0   44.62    2.47
   1 -15   0   40.83    2.39
   1 -15   0   42.69    2.47
  -1 -15   0   42.52    2.30
   1 -15   0   41.46    2.26
  -1 -15   0   39.11    2.28
  -1 -15   0   41.39    2.22
  -1 -15   1   25.58    1.91
   1 -15  -1   24.76    1.96
  -1 -15   1   25.86    1.87
   1 -15  -1   24.76    1.84
  -1 -15   1   26.10    1.92
  -1 -15   1   24.63    1.62
  -1 -15   1   26.10    1.78
  -1 -15   1   24.71    1.76
   1 -15  -1   24.39    1.76
   1 -15  -1   24.37    1.82
  -1 -15   1   24.71    1.81
  -1 -15   2  178.07    5.87
  -1 -15   2  186.55    6.01
   1 -15  -2  192.42    5.98
  -1 -15   2  191.54    6.10
  -1 -15   2  184.64    5.67
  -1 -15   2  179.15    5.40
   1 -15  -2  194.76    5.97
  -1 -15   2  192.60    6.05
   1 -15  -2  198.34    6.40
   1 -15  -2  189.86    5.88
   1 -15  -2  191.94    5.92
  -1 -15   3   30.30    1.99
   1 -15  -3   32.06    2.26
  -1 -15   3   32.28    2.13
  -1 -15   3   35.14    2.17
   1 -15  -3   31.68    2.03
  -1 -15   3   29.85    1.78
   1 -15  -3   32.35    2.02
   1 -15  -3   26.85    1.90
  -1 -15   3   31.20    1.93
   1 -15  -3   32.55    2.02
   1 -15  -4    4.12    0.87
  -1 -15   4    2.58    0.79
  -1 -15   4    4.06    0.86
   1 -15  -4    2.94    0.75
   1 -15  -4    3.93    0.90
  -1 -15   4    4.61    0.84
   1 -15  -4    2.56    0.74
  -1 -15   4    3.45    0.84
   1 -15  -5   21.06    1.60
  -1 -15   5   19.79    1.65
  -1 -15   5   22.73    1.68
   1 -15  -5   19.93    1.45
   1 -15  -5   19.65    1.65
  -1 -15   5   20.53    1.47
   1 -15  -5   22.59    1.68
   1 -15  -5   21.63    1.57
  -1 -15   5   20.10    1.58
  -1 -15   6   53.47    2.73
  -1 -15   6   59.74    2.73
   1 -15  -6   52.75    2.33
  -1 -15   6   50.63    2.54
   1 -15  -6   55.25    2.63
   1 -15  -6   57.75    2.78
   1 -15  -7   22.11    1.61
   1 -15  -7   23.02    1.37
  -1 -15   7   23.34    1.61
  -1 -15   7   20.42    1.64
   1 -15  -7   24.23    1.62
   1 -15  -7   24.61    1.53
  -1 -15   7   22.38    1.56
   1 -15  -8   42.61    2.09
  -1 -15   8   43.57    2.15
  -1 -15   8   43.61    2.28
  -1 -15   8   44.57    2.13
   1 -15  -8   37.80    1.81
   1 -15  -8   42.41    2.09
  -1 -15   9   22.05    1.42
  -1 -15   9   20.90    1.50
  -1 -15   9   20.08    1.31
  -1 -15  10   12.33    0.97
  -1 -15  10   11.23    1.05
  -1 -15  11   23.51    1.16
  -1 -15  11   24.31    1.36
  -1 -15  12   26.15    1.25
   1 -16  11   22.34    1.02
  -1 -16 -10    1.92    0.41
   1 -16  10    1.67    0.43
   1 -16  10    2.79    0.48
   1 -16  10    2.64    0.44
  -1 -16  -9    1.72    0.47
  -1 -16  -9    2.08    0.46
   1 -16   9    2.22    0.53
   1 -16   9    2.65    0.54
   1 -16   9    2.59    0.52
  -1 -16  -8    3.63    0.69
   1 -16   8    3.28    0.64
   1 -16   8    3.76    0.65
  -1 -16  -8    4.03    0.61
   1 -16   8    4.01    0.67
   1 -16   8    3.88    0.71
  -1 -16  -7   26.19    1.68
   1 -16   7   24.94    1.55
   1 -16   7   24.54    1.57
   1 -16   7   22.94    1.51
  -1 -16  -7   26.81    1.53
   1 -16   7   25.78    1.65
  -1 -16  -6  103.18    3.81
   1 -16   6  104.43    3.68
   1 -16   6   93.09    3.56
   1 -16   6  103.61    3.65
  -1 -16  -6   98.89    3.50
  -1 -16  -6  100.56    3.29
   1 -16   6  101.72    3.75
  -1 -16  -5   26.44    1.84
   1 -16   5   22.56    1.62
   1 -16   5   24.74    1.67
  -1 -16  -5   24.09    1.57
  -1 -16  -5   24.28    1.49
   1 -16   4   10.52    1.17
   1 -16   4   11.54    1.20
  -1 -16  -4   11.49    1.15
  -1 -16  -4   10.33    1.14
  -1 -16  -4   10.92    1.14
  -1 -16  -4   11.03    1.15
  -1 -16  -4   12.49    1.14
   1 -16   4   10.52    1.04
  -1 -16  -3   11.93    1.19
  -1 -16  -3   11.11    1.16
   1 -16   3   11.73    1.22
   1 -16   3   12.24    1.24
  -1 -16  -3   15.21    1.28
   1 -16   3   13.61    1.23
  -1 -16  -3   10.70    0.94
   1 -16   3   11.58    1.25
  -1 -16  -2  111.03    4.33
  -1 -16  -2  107.79    3.64
   1 -16   2  114.98    4.17
  -1 -16  -2  107.34    3.92
   1 -16   2  112.10    4.08
   1 -16   2  110.85    4.09
  -1 -16  -2  109.19    3.93
  -1 -16  -2  108.06    3.98
  -1 -16  -2  115.19    3.97
   1 -16   2  112.34    3.99
  -1 -16  -1  226.78    6.84
   1 -16   1  234.99    6.72
  -1 -16  -1  232.66    6.61
  -1 -16  -1  221.07    6.52
  -1 -16  -1  224.60    6.39
   1 -16   1  225.75    6.65
  -1 -16  -1  225.37    6.30
  -1 -16  -1  230.66    6.53
   1 -16   1  222.96    6.28
   1 -16   1  220.25    6.54
  -1 -16   0    4.91    0.85
   1 -16   0    6.44    0.99
  -1 -16   0    6.49    0.88
  -1 -16   0    5.29    0.90
   1 -16   0    6.72    0.96
  -1 -16   0    6.82    0.89
   1 -16   0    6.44    0.91
  -1 -16   0    4.47    0.91
  -1 -16   1  232.92    6.82
   1 -16  -1  239.17    6.74
  -1 -16   1  229.03    6.54
  -1 -16   1  240.81    6.83
   1 -16  -1  227.05    6.65
  -1 -16   1  230.07    6.71
   1 -16  -1  224.04    6.51
  -1 -16   1  221.81    6.44
   1 -16  -2  118.11    4.12
  -1 -16   2  112.62    4.05
   1 -16  -2  111.77    4.06
  -1 -16   2  119.63    4.24
  -1 -16   2  110.50    4.11
  -1 -16   2  111.49    3.86
  -1 -16   2  120.65    4.09
   1 -16  -2  117.00    4.11
   1 -16  -2  116.98    4.14
   1 -16  -3   13.34    1.27
   1 -16  -3   11.52    1.21
  -1 -16   3   11.53    1.21
  -1 -16   3   11.60    1.22
   1 -16  -3   13.05    1.24
  -1 -16   3   11.88    1.15
  -1 -16   3   12.88    1.24
   1 -16  -3   13.17    1.20
  -1 -16   4   12.37    1.20
   1 -16  -4   11.81    1.18
  -1 -16   4   11.85    1.21
  -1 -16   4   11.65    1.21
  -1 -16   4   11.02    1.05
  -1 -16   4    9.83    1.12
   1 -16  -4   10.20    1.02
  -1 -16   5   26.34    1.73
  -1 -16   5   21.59    1.59
   1 -16  -5   23.71    1.63
  -1 -16   5   23.94    1.60
  -1 -16   5   23.88    1.44
   1 -16  -5   22.67    1.41
  -1 -16   6   93.50    3.52
  -1 -16   6  107.54    3.75
   1 -16  -6  105.96    3.60
   1 -16  -6   94.70    3.35
   1 -16  -6   94.10    3.20
  -1 -16   6  102.09    3.53
  -1 -16   7   24.27    1.58
  -1 -16   7   24.23    1.54
   1 -16  -7   22.73    1.34
   1 -16  -7   23.85    1.50
   1 -16  -7   21.51    1.17
  -1 -16   7   23.33    1.44
  -1 -16   8    3.26    0.64
  -1 -16   8    4.20    0.72
   1 -16  -8    3.37    0.50
  -1 -16   8    3.00    0.55
  -1 -16   9    2.39    0.52
  -1 -16   9    1.86    0.51
  -1 -16  10    2.81    0.48
  -1 -16  10    1.88    0.46
  -1 -16  10    2.07    0.43
  -1 -16  11   22.69    1.01
  -1 -16  11   21.74    1.04
  -1 -16  11   21.19    0.96
   1 -17   9   56.16    1.85
  -1 -17  -8    0.62    0.31
   1 -17   8    0.55    0.32
   1 -17   8    0.85    0.37
  -1 -17  -8    0.79    0.37
   1 -17   8    0.61    0.34
   1 -17   7   36.78    1.65
   1 -17   7   37.60    1.64
  -1 -17  -7   36.31    1.73
   1 -17   7   35.28    1.64
  -1 -17  -7   38.77    1.63
   1 -17   6  157.51    4.53
   1 -17   6  153.85    4.53
  -1 -17  -6  163.25    4.50
  -1 -17  -6  162.55    4.75
   1 -17   6  158.72    4.59
   1 -17   5   16.55    1.21
   1 -17   5   14.71    1.15
  -1 -17  -5   15.82    1.15
  -1 -17  -5   15.49    1.27
  -1 -17  -5   14.95    1.04
  -1 -17  -4    1.85    0.52
   1 -17   4    1.61    0.51
   1 -17   4    1.09    0.51
  -1 -17  -3   25.18    1.54
   1 -17   3   26.44    1.63
  -1 -17  -3   29.85    1.63
   1 -17   3   28.17    1.71
  -1 -17  -2   32.14    1.75
  -1 -17  -2   30.83    1.72
   1 -17   2   30.47    1.77
  -1 -17  -2   34.63    1.80
  -1 -17  -2   30.27    1.87
  -1 -17  -2   27.20    1.42
   1 -17   2   33.19    1.86
  -1 -17  -1   85.40    3.13
   1 -17   1   79.12    3.10
  -1 -17  -1   88.80    3.18
   1 -17   1   81.22    3.13
  -1 -17  -1   80.41    3.26
  -1 -17  -1   82.28    3.04
  -1 -17  -1   83.48    2.88
   1 -17   1   87.24    3.23
  -1 -17   0  100.61    3.35
   1 -17   0   98.97    3.53
  -1 -17   0   99.44    3.37
   1 -17   0   96.72    3.34
  -1 -17   0   93.80    3.43
   1 -17   0  101.51    3.53
  -1 -17   1   79.19    2.97
   1 -17  -1   81.13    3.08
   1 -17  -1   87.66    3.16
  -1 -17   1   82.46    3.11
  -1 -17   1   80.56    2.88
   1 -17  -1   79.50    3.00
  -1 -17   2   29.82    1.71
   1 -17  -2   34.28    1.79
  -1 -17   2   34.07    1.79
   1 -17  -2   34.09    1.82
  -1 -17   2   30.05    1.76
   1 -17  -2   31.91    1.77
  -1 -17   3   27.08    1.56
   1 -17  -3   29.25    1.64
  -1 -17   3   28.17    1.66
  -1 -17   3   27.74    1.67
   1 -17  -3   28.94    1.57
  -1 -17   3   25.71    1.58
   1 -17  -3   25.84    1.60
   1 -17  -4    1.56    0.51
   1 -17  -4    1.19    0.46
  -1 -17   4    1.72    0.55
  -1 -17   4    1.06    0.54
  -1 -17   4    1.02    0.52
  -1 -17   4    0.91    0.42
  -1 -17   5   16.03    1.19
   1 -17  -5   15.08    1.05
  -1 -17   5   15.87    1.20
  -1 -17   5   17.01    1.23
   1 -17  -5   16.40    1.17
  -1 -17   6  161.27    4.60
   1 -17  -6  150.73    4.11
  -1 -17   6  161.69    4.62
  -1 -17   6  163.39    4.57
   1 -17  -6  164.35    4.58
   1 -17  -6  154.00    4.33
  -1 -17   7   38.86    1.76
  -1 -17   7   38.28    1.70
  -1 -17   7   36.30    1.69
   1 -17  -7   36.12    1.45
  -1 -17   8    0.80    0.38
  -1 -17   8    0.90    0.38
  -1 -17   8    1.00    0.37
  -1 -17   9   58.98    1.87
  -1 -17   9   62.66    1.96
   1 -18   7   53.64    1.73
  -1 -18  -7   57.69    1.75
   1 -18   7   54.59    1.74
   1 -18   6    8.35    0.67
  -1 -18  -6    9.55    0.71
   1 -18   6    8.74    0.70
  -1 -18  -5   62.50    2.18
   1 -18   5   63.59    2.18
   1 -18   4   -0.17    0.37
   1 -18   4   -0.18    0.39
  -1 -18  -4    0.26    0.32
  -1 -18  -3   17.78    1.13
   1 -18   3   18.87    1.19
  -1 -18  -3   17.78    1.11
   1 -18   3   19.08    1.15
   1 -18   3   19.14    1.16
  -1 -18  -2   13.00    0.97
   1 -18   2   13.53    1.03
  -1 -18  -2   14.11    1.01
   1 -18   2   12.02    0.99
   1 -18   2   13.00    1.00
  -1 -18  -1   20.84    1.27
   1 -18   1   22.59    1.30
  -1 -18  -1   22.60    1.29
  -1 -18  -1   20.40    1.21
   1 -18   1   22.41    1.32
  -1 -18  -1   19.68    1.00
   1 -18   0   89.28    2.90
  -1 -18   0   77.10    2.55
   1 -18   0   88.00    2.98
  -1 -18   0   84.56    2.83
   1 -18   0   85.23    2.85
   1 -18  -1   22.11    1.28
  -1 -18   1   22.52    1.22
  -1 -18   1   22.18    1.30
   1 -18  -1   25.42    1.41
   1 -18  -1   22.94    1.31
  -1 -18   1   21.63    1.29
   1 -18  -2   13.98    1.04
   1 -18  -2   12.65    0.92
  -1 -18   2   13.23    0.95
  -1 -18   2   12.01    0.94
   1 -18  -2   13.95    1.03
  -1 -18   2   12.70    0.97
   1 -18  -3   17.40    1.12
   1 -18  -3   16.45    0.98
  -1 -18   3   16.73    1.08
  -1 -18   3   16.84    1.04
  -1 -18   3   17.73    1.12
   1 -18  -3   16.46    1.07
  -1 -18   4    0.29    0.33
   1 -18  -4    0.30    0.35
  -1 -18   4    0.25    0.36
   1 -18  -4    0.29    0.36
  -1 -18   5   64.74    2.16
  -1 -18   5   65.28    2.15
   1 -18  -5   61.05    2.06
  -1 -18   6    8.70    0.66
   1 -18  -6    7.66    0.57
   1 -18  -7   52.16    1.73
  -1 -18   7   51.87    1.68
  -1 -18   7   56.21    1.78
   1 -19   4   12.97    0.71
   1 -19   3   27.52    1.13
   1 -19   3   29.30    1.10
  -1 -19  -3   22.38    0.98
  -1 -19  -3   23.89    1.05
   1 -19   2    8.93    0.66
   1 -19   2    8.04    0.59
   1 -19   2    7.27    0.60
  -1 -19  -2    7.90    0.59
   1 -19   1   43.30    1.53
   1 -19   1   40.22    1.51
   1 -19   1   42.28    1.54
   1 -19   0   96.70    2.75
   1 -19   0   90.07    2.59
   1 -19   0   95.24    2.73
   1 -19  -1   42.26    1.53
   1 -19  -1   35.05    1.31
   1 -19  -2    7.33    0.60
   1 -19  -2    7.28    0.61
  -1 -19   2    8.18    0.59
   1 -19  -3   24.12    1.03
   1 -19  -3   22.66    0.98
   1 -19  -3   27.73    1.12
  -1 -19   3   26.00    1.04
   1 -19  -4   10.84    0.64
   2   0   0 9999.00  202.98
  -2   0   1 1119.60   25.46
   2   0  -1 1125.70   25.23
  -2   0   2  247.43    7.58
   2   0  -2  256.72    7.42
   2   0   2  249.08    7.34
  -2   0   3  378.68   10.52
   2   0   3  385.77   10.22
   2   0  -3  391.48   10.26
  -2   0   4  111.71    4.50
   2   0  -4  106.54    4.11
   2   0   4  104.51    4.05
  -2   0   5   18.03    1.73
   2   0   5   18.94    1.50
   2   0  -5   18.95    1.54
  -2   0   6   96.79    4.49
   2   0   6   97.13    3.65
   2   0  -6   93.57    3.66
   2   0   7  238.03    9.36
  -2   0   7  253.67    8.47
   2   0  -7  240.20    6.73
   2   0   7  240.28    6.59
   2   0   8  171.98    7.92
  -2   0   8  165.27    6.87
   2   0   9  172.34    8.59
  -2   0   9  199.10    7.94
  -2   0  10    5.69    0.86
  -2   0  10    5.85    0.71
   2   0  10    5.46    0.69
   2   0  10    5.56    0.87
   2   0  10    6.02    1.69
  -2   0  10    4.15    1.21
   2   0  11   29.26    1.99
  -2   0  11   29.91    2.00
  -2   0  11   31.06    1.71
   2   0  11   27.31    1.61
  -2   0  11   32.95    2.10
  -2   0  11   32.19    3.39
   2   0  11   32.01    3.83
  -2   0  12   75.71    3.44
   2   0  12   69.39    3.33
  -2   0  12   67.70    3.28
   2   0  12   69.46    3.26
  -2   0  12   71.18    5.37
  -2   0  12   62.93    2.73
  -2   0  13   23.36    1.81
  -2   0  13   32.35    2.23
   2   0  13   29.86    2.05
  -2   0  13   27.00    2.09
   2   0  13   24.91    2.02
  -2   0  13   24.45    3.26
  -2   0  13   24.99    1.69
  -2   0  14    3.68    0.79
  -2   0  14    4.34    1.03
  -2   0  14    2.79    0.71
  -2   0  14    1.98    1.21
   2   0  14    2.93    0.91
  -2   0  14    2.69    0.89
  -2   0  15  114.41    4.20
   2   0  15  112.92    4.29
  -2   0  15  109.78    7.20
  -2   0  15  122.41    4.76
   2   0  15  113.90    4.65
   2   0  16   44.74    2.56
  -2   0  16   43.07    2.20
   2   0  16   45.10    2.47
  -2   0  16   44.04    2.61
   2   0  16   46.96    2.64
   2   0  16   39.89    2.18
   2   0  17    0.25    0.49
   2   0  17    0.78    0.43
   2   0  17    0.45    0.53
   2   0  17    0.09    0.53
  -2   0  17    0.42    0.54
  -2   0  18    1.40    0.43
   2   0  18    1.58    0.51
   2   0  18    2.22    0.56
  -2   0  18    2.53    0.65
  -2   0  19   36.26    1.66
   2   0  19   34.45    1.64
   2   0  19   37.46    1.59
  -2   1  19   13.55    0.99
   2  -1  19   13.73    1.01
   2  -1  19   14.85    0.96
  -2   1  18  194.05    5.68
   2  -1  18  210.62    5.61
   2  -1  18  212.33    5.90
   2  -1  17  158.25    4.95
  -2   1  17  157.77    5.10
   2  -1  16    9.31    1.06
   2  -1  16    8.57    1.15
  -2   1  16    8.01    0.99
  -2   1  16    8.82    1.20
   2  -1  16    9.39    1.25
  -2   1  15   86.11    3.49
   2  -1  15   81.09    3.81
  -2   1  15   85.27    3.86
   2  -1  15   80.44    3.48
   2  -1  14   44.42    2.52
  -2   1  14   36.44    2.09
   2  -1  14   37.31    2.51
  -2   1  14   35.88    2.44
  -2   1  14   38.64    4.20
  -2   1  14   38.58    2.28
  -2   1  14   37.69    2.50
  -2   1  13   98.63    3.62
   2  -1  13   95.73    4.19
  -2   1  13   92.32    4.09
  -2   1  13  103.49    6.69
  -2   1  13   94.50    4.10
  -2   1  12  211.93    5.95
  -2   1  12  208.84    6.55
   2  -1  12  202.93    6.63
   2  -1  12  192.70    6.41
  -2   1  12  204.31    9.55
  -2   1  11  398.89    9.72
   2  -1  11  393.85    9.67
  -2   1  11  412.74   10.46
   2  -1  11  397.00   10.53
   2  -1  11  378.23   10.38
  -2   1  11  418.63   14.23
  -2   1  10   29.96    1.84
  -2   1  10   30.42    3.02
  -2   1  10   27.64    1.53
   2  -1  10   29.11    1.89
   2  -1  10   27.40    1.85
   2  -1  10   27.17    1.51
  -2   1   9   40.84    3.32
  -2   1   8  298.10    9.95
  -2   1   7  229.18    8.00
   2  -1   7  223.56    6.21
   2   1  -7  223.82    6.47
  -2   1   6  371.02   10.68
   2  -1   6  351.35    9.28
   2   1  -6  364.25    9.65
  -2   1   5  143.42    5.50
   2  -1   5  135.86    4.75
   2   1  -5  145.19    5.04
  -2   1   4   71.85    3.48
   2  -1   4   66.08    3.05
   2   1  -4   70.64    3.25
  -2   1   3 1200.58   27.23
   2  -1   3 1237.63   26.82
   2   1  -3 1174.05   26.89
  -2   1   2 1851.12   40.25
   2  -1   2 1833.26   39.78
   2   1  -2 1881.69   39.98
  -2   1   1  851.41   19.12
  -2  -1  -1  788.30   16.78
   2  -1   0 9645.75  195.85
   2  -1  -1  843.91   18.53
   2  -1  -1  775.47   16.44
   2  -1  -2 1855.14   39.86
   2  -1  -3 1210.10   27.14
   2   1   3 1240.08   27.36
   2  -1  -4   69.77    3.14
   2   1   4   65.43    3.13
   2  -1  -5  133.28    4.73
   2   1   5  147.42    5.02
   2   1   6  357.73    9.42
   2  -1  -6  345.78    9.21
   2   1   7  233.63    9.09
   2  -1  -7  225.62    6.41
   2   1   7  228.44    6.46
   2   1   8  273.38   10.60
   2   1   9   33.42    3.57
  -2  -1  10   28.03    1.85
   2   1  10   28.16    1.65
   2   1  10   31.20    1.58
   2   1  10   27.31    3.38
   2   1  10   24.66    1.76
  -2  -1  10   28.59    1.86
  -2  -1  11  389.56   10.13
  -2  -1  11  421.23   10.58
  -2  -1  11  400.71   10.48
   2   1  11  388.11   10.36
  -2  -1  11  377.48    9.79
  -2  -1  12  199.31    6.47
  -2  -1  12  199.98    6.16
   2   1  12  196.96    6.30
  -2  -1  12  204.58    6.52
  -2  -1  12  188.74    5.84
  -2  -1  13   95.11    4.09
  -2  -1  13   87.32    3.67
  -2  -1  13   88.21    3.99
   2   1  13   91.69    3.82
   2   1  13   93.83    4.07
  -2  -1  13   80.55    3.38
  -2  -1  14   34.44    2.16
   2   1  14   36.78    2.27
  -2  -1  14   36.35    2.47
   2   1  14   38.90    2.53
  -2  -1  14   37.65    2.11
  -2  -1  15   80.26    3.35
  -2  -1  15   81.43    3.81
   2   1  15   82.80    3.79
   2   1  16    8.64    1.02
   2   1  16    7.77    1.09
   2   1  16    7.08    1.09
  -2  -1  16    9.35    1.26
   2   1  17  157.52    5.11
  -2  -1  17  144.69    4.68
   2   1  17  144.42    4.40
   2   1  17  166.38    4.99
   2   1  17  154.27    5.09
  -2  -1  18  208.34    5.77
   2   1  18  204.74    5.46
   2   1  18  196.82    5.61
  -2  -1  19   14.69    1.02
   2   1  19   12.01    0.95
   2   1  19   14.24    0.92
  -2   2  19   34.85    1.62
   2  -2  19   34.79    1.63
   2  -2  18    5.54    0.86
  -2   2  18    4.76    0.74
   2  -2  18    4.78    0.76
   2  -2  18    6.56    0.82
   2  -2  17    5.87    1.02
   2  -2  17    6.33    0.76
   2  -2  17    8.81    1.04
  -2   2  17    7.48    0.98
   2  -2  17    7.01    0.95
   2  -2  16   12.54    1.19
  -2   2  16   13.22    1.21
   2  -2  16   12.56    1.34
  -2   2  16   15.76    1.55
   2  -2  16   10.66    1.26
   2  -2  15   58.28    2.85
   2  -2  15   57.51    3.01
   2  -2  15   59.66    3.19
  -2   2  15   59.60    3.14
  -2   2  15   57.16    2.77
   2  -2  14   96.15    4.23
  -2   2  14   93.52    4.08
  -2   2  14   94.45    4.11
   2  -2  14   95.10    3.93
  -2   2  14   90.74    3.53
  -2   2  14   93.57    6.55
   2  -2  13   32.61    2.34
  -2   2  13   33.45    2.29
   2  -2  13   35.09    2.28
  -2   2  13   27.08    3.40
  -2   2  13   32.77    1.92
  -2   2  12  173.49    5.11
  -2   2  12  161.24    5.61
  -2   2  12  172.07    8.57
   2  -2  12  162.39    5.78
   2  -2  11  337.40    8.47
  -2   2  11  345.63    8.48
  -2   2  11  331.46    9.07
  -2   2  11  334.41   12.43
   2  -2  11  327.76    9.18
   2  -2  11  331.91    9.31
  -2   2  10  215.14    5.78
  -2   2  10  204.11    8.77
   2  -2  10  216.28    5.83
   2  -2  10  212.91   10.02
   2  -2  10  218.24    6.52
   2  -2  10  216.40    6.52
  -2   2   9  127.02    6.07
   2  -2   9  122.40    3.71
   2  -2   9  119.35    6.89
   2  -2   8   86.25    5.46
  -2   2   8   95.50    4.87
   2   2  -7  201.57    6.25
   2  -2   7  199.34    5.83
  -2   2   7  201.07    7.38
   2   2  -6   34.01    2.23
   2  -2   6   35.09    2.05
  -2   2   6   34.65    2.56
   2   2  -5  764.14   18.52
   2  -2   5  778.97   18.13
  -2   2   5  792.49   18.99
   2  -2   4  242.99    7.08
  -2   2   4  228.50    7.41
   2  -2   3  565.59   13.80
  -2   2   3  547.76   14.06
  -2  -2  -2   16.42    1.21
   2  -2   2   14.15    1.37
  -2   2   2   14.98    1.46
   2  -2   1  984.32   20.86
  -2  -2  -1  968.50   21.08
  -2   2   1  980.93   22.61
   2  -2   0    0.84    0.25
  -2  -2   0    0.37    0.23
   2  -2   0    0.55    0.51
  -2  -2   1  950.21   20.41
   2  -2  -1  948.97   20.49
   2  -2  -1  973.34   21.85
  -2  -2   1  939.76   22.00
   2  -2  -2   15.33    1.44
   2  -2  -2   15.22    1.16
  -2  -2   2   12.55    1.34
   2  -2  -3  551.31   13.68
  -2  -2   3  558.45   14.02
   2  -2  -4  224.03    6.89
  -2  -2   4  239.04    7.43
   2   2   5  766.51   18.66
   2  -2  -5  806.95   18.41
  -2  -2   5  785.93   19.17
   2   2   6   36.89    2.29
   2  -2  -6   35.53    2.09
  -2  -2   6   31.17    2.46
   2   2   7  201.41    6.19
   2  -2  -7  204.01    5.99
  -2  -2   7  196.65    7.37
   2   2   8   91.24    5.56
  -2  -2   8   97.90    4.98
  -2  -2   9  121.71    4.20
   2   2   9  114.31    6.77
  -2  -2   9  121.98    6.02
  -2  -2  10  209.15    8.75
  -2  -2  10  213.68    5.73
  -2  -2  10  214.54    6.43
  -2  -2  10  211.09    6.18
  -2  -2  10  202.94    6.00
   2   2  10  211.43    5.64
   2   2  10  209.16    6.36
  -2  -2  10  216.75    6.45
  -2  -2  11  340.45    8.43
  -2  -2  11  334.18    9.23
  -2  -2  11  322.02    8.84
  -2  -2  11  315.34    8.67
  -2  -2  11  344.31   12.54
   2   2  11  332.41    9.11
  -2  -2  11  342.10    9.28
  -2  -2  12  169.20    5.11
  -2  -2  12  162.71    5.76
  -2  -2  12  166.67    5.47
  -2  -2  12  164.60    5.36
  -2  -2  12  169.18    8.70
   2   2  12  169.56    5.67
  -2  -2  12  166.02    5.81
  -2  -2  13   31.82    1.89
  -2  -2  13   31.88    2.32
  -2  -2  13   29.18    2.02
  -2  -2  13   32.38    2.02
  -2  -2  13   30.52    3.61
  -2  -2  13   32.69    2.32
   2   2  13   30.98    2.12
  -2  -2  14   95.87    3.59
  -2  -2  14   94.46    3.73
  -2  -2  14   93.40    3.73
   2   2  14   95.74    4.11
  -2  -2  14   87.88    4.08
   2   2  14   90.55    3.80
  -2  -2  14   80.35    6.11
  -2  -2  15   54.53    2.65
   2   2  15   59.86    2.78
  -2  -2  15   60.63    3.18
   2   2  15   60.49    3.15
  -2  -2  16   13.00    1.29
   2   2  16   13.25    1.38
   2   2  16   13.71    1.43
   2   2  16   12.46    1.19
   2   2  17    7.53    0.91
   2   2  17    6.48    0.77
  -2  -2  17    5.80    0.82
   2   2  17    5.11    0.85
   2   2  17    6.55    0.96
  -2  -2  18    4.60    0.58
  -2  -2  18    4.75    0.80
   2   2  18    5.42    0.74
   2   2  18    5.21    0.71
  -2  -2  19   35.55    1.63
   2   2  19   36.69    1.45
   2   2  19   35.56    1.62
  -2   3  19   30.43    1.40
   2  -3  19   30.19    1.37
   2  -3  18  102.71    3.36
   2  -3  18   93.61    3.27
   2  -3  18   93.83    3.42
  -2   3  18   93.36    3.25
   2  -3  17  105.44    3.77
   2  -3  17   99.78    3.93
  -2   3  17  100.71    3.76
   2  -3  17   95.83    3.68
   2  -3  16    5.80    0.86
   2  -3  16    5.26    1.05
   2  -3  16    5.93    0.95
  -2   3  16    6.22    0.89
  -2   3  16    7.01    1.07
   2  -3  15   20.13    1.54
  -2   3  15   25.39    1.96
   2  -3  15   22.20    1.67
   2  -3  14   58.21    2.98
  -2   3  14   65.69    5.35
   2  -3  14   53.53    3.11
  -2   3  14   66.72    3.26
  -2   3  13   39.53    2.47
  -2   3  13   30.81    3.63
   2  -3  13   36.86    2.36
  -2   3  13   37.48    2.03
   2  -3  13   35.39    2.46
  -2   3  12  126.69    4.71
   2  -3  12  129.31    4.78
  -2   3  12  129.41    7.30
  -2   3  12  129.50    4.20
   2  -3  12  121.89    4.89
   2  -3  11  161.46    5.63
   2  -3  11  170.65    5.58
  -2   3  11  165.37    4.85
  -2  -3 -11  158.18    4.63
  -2   3  11  172.08    8.21
  -2  -3 -10  541.39   12.44
   2  -3  10  542.54   13.60
  -2   3  10  574.05   16.97
  -2   3  10  563.91   12.66
  -2   3   9  100.31    3.16
  -2   3   9   99.81    5.40
   2  -3   9  101.76    3.80
   2  -3   9   93.01    3.17
  -2   3   8  108.35    5.31
   2  -3   7   58.40    2.76
  -2   3   7   64.65    3.73
   2   3  -7   62.27    3.14
   2  -3   6  126.03    4.58
  -2   3   6  125.22    5.27
   2  -3   5  836.06   19.41
  -2   3   5  822.76   20.05
   2  -3   4  302.42    8.50
  -2   3   4  287.75    8.66
  -2  -3  -3 1294.94   28.60
   2  -3   3 1253.25   28.41
  -2   3   3 1275.38   28.58
   2  -3   3 1276.27   28.12
  -2   3   2  174.91    5.95
  -2  -3  -2  181.26    5.78
   2  -3   2  178.95    5.50
  -2   3   1  746.71   17.34
   2  -3   1  716.14   16.33
  -2  -3  -1  695.63   16.53
   2  -3   0    0.88    0.60
  -2   3   0    0.52    0.46
  -2  -3   0    0.30    0.39
  -2  -3   0    1.51    0.45
   2  -3   0    0.84    0.34
   2  -3  -1  736.83   17.35
  -2  -3   1  727.00   17.34
  -2  -3   1  714.88   16.52
   2  -3  -1  713.00   16.55
  -2  -3   2  174.08    5.95
   2  -3  -2  173.58    5.64
  -2  -3   2  184.03    5.58
   2  -3  -3 1264.03   28.18
  -2  -3   3 1265.28   27.84
   2  -3  -3 1264.88   28.10
  -2  -3   3 1234.07   28.19
   2  -3  -4  288.03    8.34
  -2  -3   4  291.14    8.58
   2  -3  -5  847.32   19.65
  -2  -3   5  834.54   20.22
   2  -3  -6  127.12    4.69
  -2  -3   6  137.71    5.49
   2   3   7   57.83    3.05
   2  -3  -7   68.22    3.01
  -2  -3   7   66.89    3.85
  -2  -3   8  105.53    5.23
  -2  -3   9   98.47    5.35
  -2  -3   9  101.78    3.19
  -2  -3   9   92.87    3.49
  -2  -3   9  101.39    3.78
   2   3   9   92.73    3.28
  -2  -3  10  566.98   12.76
   2   3  10  575.56   13.64
  -2  -3  10  589.21   17.24
  -2  -3  10  544.09   13.28
  -2  -3  10  537.36   12.68
   2   3  10  553.13   13.04
  -2  -3  10  554.28   13.67
  -2  -3  10  536.63   13.26
  -2  -3  10  562.88   13.70
  -2  -3  11  166.43    5.40
  -2  -3  11  166.44    5.72
  -2  -3  11  170.04    4.97
   2   3  11  160.38    5.14
  -2  -3  11  184.47    8.52
   2   3  11  169.40    5.60
  -2  -3  11  169.54    5.77
  -2  -3  11  164.41    5.37
  -2  -3  12  117.71    4.74
  -2  -3  12  123.27    4.10
  -2  -3  12  118.14    4.43
  -2  -3  12  122.46    4.84
  -2  -3  12  126.94    7.32
   2   3  12  125.03    4.64
  -2  -3  12  125.74    4.52
  -2  -3  13   34.97    2.46
   2   3  13   32.64    2.16
  -2  -3  13   34.82    1.96
  -2  -3  13   30.28    2.05
  -2  -3  13   31.13    2.32
  -2  -3  13   33.59    2.12
  -2  -3  13   31.94    3.68
  -2  -3  14   62.65    2.88
  -2  -3  14   60.33    5.17
  -2  -3  14   57.15    3.15
   2   3  14   55.40    2.85
   2   3  15   22.25    1.79
   2   3  15   20.16    1.57
   2   3  15   23.27    1.89
  -2  -3  15   20.34    1.70
   2   3  16    4.80    0.94
  -2  -3  16    4.15    0.78
   2   3  16    5.81    0.93
   2   3  17   96.89    3.43
  -2  -3  17   89.87    3.26
   2   3  17   86.33    2.99
   2   3  17  105.84    3.76
   2   3  17   97.64    3.60
   2   3  18   91.67    2.98
  -2  -3  18   88.38    3.25
   2   3  18   89.17    3.13
  -2  -3  19   29.13    1.35
   2   3  19   23.47    1.05
   2  -4  19    9.85    0.74
  -2   4  19    8.93    0.73
  -2   4  18   54.01    2.21
   2  -4  18   54.66    2.36
  -2   4  17  111.75    3.97
   2  -4  17  118.29    4.24
   2  -4  17  111.04    3.87
   2  -4  16   25.52    1.95
   2  -4  16   23.60    1.71
  -2   4  16   22.20    1.75
  -2   4  16   25.83    1.66
   2  -4  15   66.32    3.43
   2  -4  15   65.06    2.98
   2  -4  15   60.09    3.00
  -2   4  15   61.26    3.12
  -2   4  15   66.57    3.19
   2  -4  15   58.01    2.70
  -2   4  14  122.25    4.67
   2  -4  14  114.61    4.52
   2  -4  14  121.90    4.54
  -2   4  14  126.72    7.44
  -2  -4 -14  108.89    7.84
   2  -4  14  116.31    4.34
   2  -4  13   71.68    3.35
   2  -4  13   70.06    3.21
  -2   4  13   68.31    3.31
  -2   4  13   64.84    5.20
  -2   4  13   68.45    2.84
  -2  -4 -13   64.08    2.62
   2  -4  13   56.44    3.05
  -2  -4 -12  263.67    6.88
   2  -4  12  256.60    7.71
   2  -4  12  250.82    7.94
  -2   4  12  250.80   10.78
   2  -4  12  255.70    7.02
  -2   4  12  266.35    7.02
  -2  -4 -11  114.18    3.72
   2  -4  11  108.21    4.34
   2  -4  11  116.61    4.60
  -2   4  11  117.17    6.61
   2  -4  11  115.86    3.86
  -2   4  11  117.95    3.81
  -2  -4 -10   74.93    2.76
   2  -4  10   74.21    3.39
   2  -4  10   75.86    3.33
  -2   4  10   77.86    5.02
   2  -4  10   78.16    2.89
  -2   4  10   81.19    2.83
   2  -4   9   14.91    1.37
   2  -4   9   14.81    1.34
  -2  -4  -9   15.75    1.07
  -2   4   9   11.21    1.75
  -2   4   9   14.76    1.03
   2  -4   9   13.60    1.04
  -2   4   8   37.48    2.98
  -2   4   7  254.46    8.67
   2  -4   7  251.69    7.47
  -2   4   6   70.96    3.78
   2  -4   6   70.52    3.35
  -2   4   5   99.04    4.32
  -2  -4  -5   97.78    4.94
   2  -4   5   98.39    3.08
   2  -4   5  104.39    4.27
   2  -4   4  942.92   22.44
  -2   4   4  933.72   22.01
  -2  -4  -4  961.99   23.11
   2  -4   4  946.91   22.11
   2  -4   3  907.80   21.32
  -2   4   3  932.33   21.21
  -2  -4  -3  911.92   21.88
   2  -4   3  890.66   21.36
  -2   4   2 1352.28   29.83
   2  -4   2 1332.45   29.74
  -2  -4  -2 1342.53   30.22
   2  -4   2 1340.92   30.10
  -2   4   1   40.98    2.42
  -2  -4  -1   40.73    2.46
   2  -4   1   41.02    2.35
  -2  -4   0 1549.27   33.97
  -2   4   0 1575.97   34.12
  -2  -4   0 1536.00   33.84
   2  -4   0 1501.51   33.67
   2  -4   0 1577.57   34.28
  -2  -4   1   40.21    2.39
  -2  -4   1   42.33    2.46
   2  -4  -1   40.93    2.42
   2  -4  -1   45.02    2.69
  -2  -4   2 1373.72   30.08
   2  -4  -2 1355.85   30.44
  -2  -4   2 1349.10   30.21
   2  -4  -2 1349.51   30.40
  -2  -4   3  899.31   21.38
  -2  -4   3  902.48   21.14
   2  -4  -3  923.56   21.78
   2  -4  -3  905.24   21.35
  -2  -4   4  983.94   22.76
  -2  -4   4  933.89   22.17
   2  -4  -4  957.53   23.13
   2  -4  -4  938.50   22.22
  -2  -4   5   96.08    4.28
   2   4   5   96.15    3.01
   2  -4  -5   95.36    4.89
   2  -4  -5   94.86    4.06
  -2  -4   6   77.77    3.93
   2  -4  -6   68.02    3.36
  -2  -4   7  261.82    8.80
   2  -4  -7  251.15    7.56
   2   4   8   33.23    2.25
  -2  -4   8   41.05    3.12
  -2  -4   9   17.16    1.44
  -2  -4   9   14.65    1.27
   2   4   9   13.70    1.12
  -2  -4   9   15.08    1.39
  -2  -4   9   16.89    1.33
  -2  -4   9   13.19    1.94
  -2  -4   9   14.37    1.04
  -2  -4  10   81.37    2.89
  -2  -4  10   76.19    3.43
  -2  -4  10   76.08    3.30
  -2  -4  10   79.64    5.18
  -2  -4  10   80.76    3.29
  -2  -4  10   82.57    3.58
   2   4  10   78.05    3.07
  -2  -4  11  117.23    3.85
  -2  -4  11  110.16    4.50
  -2  -4  11  120.14    4.40
   2   4  11  116.61    4.44
  -2  -4  11  128.97    6.94
  -2  -4  11  113.67    4.23
  -2  -4  11  124.06    4.73
   2   4  11  112.44    4.07
  -2  -4  12  261.46    8.05
  -2  -4  12  261.19    8.05
  -2  -4  12  253.16    7.47
  -2  -4  12  267.70    7.77
  -2  -4  12  271.13    7.13
  -2  -4  12  253.79   10.97
   2   4  12  251.70    7.68
  -2  -4  13   64.83    3.20
  -2  -4  13   64.35    5.23
   2   4  13   65.20    3.17
  -2  -4  13   70.57    2.90
  -2  -4  13   60.43    3.36
  -2  -4  13   66.71    3.05
  -2  -4  14  115.82    4.49
  -2  -4  14  108.32    7.02
   2  -4 -14  107.87    7.85
   2   4  14  119.04    4.39
  -2  -4  15   60.93    2.98
   2   4  15   69.09    3.20
   2   4  15   62.14    2.84
   2   4  15   64.07    3.17
  -2  -4  16   22.41    1.60
   2   4  16   22.63    1.76
   2   4  16   25.88    1.79
   2   4  17  107.24    3.74
   2   4  17  103.89    3.23
  -2  -4  17  113.76    4.06
  -2  -4  17  101.98    3.42
   2   4  17  112.87    3.91
  -2  -4  18   55.11    2.35
   2   4  18   53.69    2.02
  -2  -4  19    6.90    0.60
  -2  -4  19    7.47    0.65
  -2   5  19    3.27    0.42
   2  -5  19    4.09    0.45
   2  -5  18   44.74    2.00
  -2   5  18   42.67    1.82
  -2   5  17    4.17    0.73
   2  -5  17    3.77    0.82
  -2   5  16    1.51    0.66
   2  -5  16    3.56    0.88
   2  -5  16    2.79    0.71
   2  -5  16    2.44    0.60
   2  -5  15    4.73    0.76
   2  -5  15    5.34    1.02
  -2   5  15    5.29    1.03
   2  -5  15    4.54    0.93
   2  -5  15    4.16    0.82
  -2  -5 -14   15.47    1.21
   2  -5  14   14.20    1.36
  -2   5  14   16.79    1.63
   2  -5  14   13.72    1.42
   2  -5  14   15.76    1.73
   2  -5  14   15.57    1.52
   2  -5  14   16.32    1.50
   2  -5  13    8.27    1.13
  -2  -5 -13    8.45    0.94
   2  -5  13    7.08    1.05
   2  -5  13    6.29    1.19
   2  -5  13    9.29    1.23
  -2   5  13    8.49    1.21
  -2  -5 -13    3.62    1.67
  -2   5  13    7.01    1.77
  -2  -5 -12  408.70   10.10
   2  -5  12  412.42   10.89
  -2   5  12  403.41   14.52
  -2  -5 -12  403.10   16.38
   2  -5  12  426.87   11.06
   2  -5  12  393.35   10.81
   2  -5  12  401.59   11.44
  -2   5  12  424.45   10.15
  -2   5  11  208.35    5.74
   2  -5  11  206.47    6.54
  -2   5  11  214.97    9.35
  -2  -5 -11  210.51   10.75
  -2  -5 -11  196.70    5.72
   2  -5  11  206.11    5.81
   2  -5  11  203.10    6.38
  -2   5  10  160.72    4.55
   2  -5  10  156.47    5.32
  -2   5  10  156.00    7.41
  -2  -5 -10  150.36    8.63
  -2  -5 -10  157.24    4.64
   2  -5  10  151.36    5.10
   2  -5  10  151.79    4.62
  -2   5   9  259.35    6.58
   2  -5   9  261.42    7.45
  -2  -5  -9  255.61   11.20
  -2   5   9  270.54    9.88
  -2  -5  -9  261.21    6.73
   2  -5   9  256.82    6.71
   2  -5   8   86.82    2.90
  -2  -5  -8   87.77    5.89
  -2   5   8   81.27    4.58
  -2   5   8   87.41    2.80
   2  -5   8   83.53    3.37
  -2   5   7  197.03    7.23
  -2  -5  -7  187.70    8.56
   2  -5   7  190.52    6.47
  -2   5   6  289.58    8.87
   2  -5   6  280.04    6.93
  -2  -5  -6  271.54   10.31
   2  -5   6  274.05    8.40
   2  -5   6  266.51    6.33
  -2   5   5  249.90    7.79
   2  -5   5  240.45    5.76
   2  -5   5  245.65    7.85
   2  -5   5  245.06    6.11
  -2  -5  -5  244.32    9.11
   2  -5   4  829.57   20.69
  -2   5   4  827.45   19.64
   2  -5   4  864.26   20.32
   2  -5   4  817.93   17.55
  -2  -5  -4  854.67   21.50
   2  -5   3  527.42   13.87
  -2  -5  -3  522.85   14.41
  -2   5   3  522.88   13.01
   2  -5   3  503.12   11.16
   2  -5   3  508.63   13.62
   2  -5   2    5.03    0.99
  -2  -5  -2    3.76    0.94
  -2   5   2    4.25    0.77
   2  -5   2    5.14    0.99
  -2   5   1  323.08    8.93
  -2  -5  -1  313.04    9.13
  -2  -5  -1  337.89    9.89
   2  -5   1  321.00    9.51
  -2  -5   0    7.82    1.19
   2  -5   0    7.22    1.13
  -2  -5   0    8.06    1.05
  -2   5   0    9.92    1.16
   2  -5   0    9.65    1.31
   2  -5  -1  333.13    9.80
  -2  -5   1  327.16    9.73
  -2   5  -1  329.17    9.37
  -2  -5   1  317.96    8.90
   2  -5  -1  326.19    9.72
  -2  -5   2    3.57    0.87
   2  -5  -2    4.52    1.00
  -2  -5   2    6.11    0.90
   2  -5  -2    6.57    1.10
   2  -5  -3  525.99   14.55
  -2  -5   3  513.67   14.09
   2  -5  -3  529.23   13.84
  -2  -5   3  521.74   13.13
  -2  -5   4  860.98   21.20
  -2  -5   4  869.16   20.04
   2  -5  -4  828.12   17.86
   2  -5  -4  870.24   20.53
   2  -5  -4  853.39   21.64
  -2  -5   5  239.69    8.53
  -2  -5   5  241.60    7.64
   2  -5  -5  243.79    7.79
   2  -5  -5  237.27    5.65
   2  -5  -5  241.57    9.02
   2   5   5  231.77    5.97
  -2  -5   6  287.71    8.89
   2  -5  -6  274.36    6.44
   2  -5  -6  285.88    8.60
   2   5   6  273.82    6.97
   2  -5  -6  282.46   10.40
  -2  -5   7  202.69    7.32
   2  -5  -7  181.60    6.40
   2  -5  -7  195.04    8.64
   2  -5  -8   95.93    6.04
  -2  -5   8   90.07    4.81
  -2  -5   8   88.28    2.82
   2   5   8   83.90    3.03
  -2  -5   8   91.11    3.37
  -2  -5   8   82.63    3.45
  -2  -5   9  253.18    7.18
  -2  -5   9  263.93    7.64
   2   5   9  262.55    6.93
  -2  -5   9  248.31    6.65
  -2  -5   9  252.30    7.24
  -2  -5   9  282.59   10.05
  -2  -5   9  268.22    7.44
  -2  -5   9  262.25    6.59
   2   5  10  162.71    4.92
  -2  -5  10  149.56    5.03
  -2  -5  10  157.75    5.50
  -2  -5  10  140.75    5.04
  -2  -5  10  157.15    7.51
  -2  -5  10  161.17    5.33
  -2  -5  10  155.84    4.55
  -2  -5  11  208.01    6.82
  -2  -5  11  190.68    6.18
   2   5  11  199.93    6.05
  -2  -5  11  207.59    6.48
  -2  -5  11  209.32    9.28
   2  -5 -11  219.31   10.95
  -2  -5  11  217.63    5.83
  -2  -5  12  398.14   14.58
   2   5  12  406.07   10.91
   2  -5 -12  395.00   16.25
  -2  -5  12  425.82   10.19
  -2  -5  12  417.04   11.38
  -2  -5  12  401.16   10.86
  -2  -5  13    8.38    1.90
   2   5  13    6.86    1.06
   2   5  13    7.75    1.13
   2  -5 -13    4.44    1.73
  -2  -5  13    8.90    1.20
   2   5  13    8.00    0.94
   2   5  14   16.76    1.52
  -2  -5  14   16.67    1.53
  -2  -5  14   14.32    1.20
   2   5  14   13.62    1.36
  -2  -5  15    4.81    0.85
   2   5  15    4.39    0.81
   2   5  15    4.47    0.79
   2   5  16    2.44    0.71
   2   5  16    2.94    0.66
  -2  -5  16    3.28    0.67
   2   5  17    2.71    0.64
   2   5  17    2.94    0.57
  -2  -5  17    4.31    0.81
  -2  -5  17    3.48    0.55
   2   5  18   38.05    1.53
  -2  -5  18   42.49    1.92
  -2  -5  19    3.44    0.42
   2  -6  18   24.85    1.35
  -2   6  18   23.36    1.18
  -2   6  17   29.20    1.65
   2  -6  17   28.28    1.64
   2  -6  17   28.45    1.74
  -2   6  16   56.84    2.64
   2  -6  16   55.31    2.80
   2  -6  16   56.39    2.64
  -2  -6 -15   24.99    1.46
   2  -6  15   23.61    1.53
  -2   6  15   26.66    1.89
   2  -6  15   27.66    2.06
   2  -6  15   23.18    1.78
  -2  -6 -14  176.62    5.23
  -2   6  14  184.10    5.98
   2  -6  14  184.13    6.37
   2  -6  14  173.24    5.55
   2  -6  14  177.01    5.69
   2  -6  14  173.15    5.82
   2  -6  13  306.41    8.78
   2  -6  13  312.24    9.36
   2  -6  13  321.34    8.89
   2  -6  13  298.13    8.56
   2  -6  13  322.53    8.72
  -2   6  13  284.88   11.81
  -2  -6 -13  313.69   14.26
  -2  -6 -13  310.40    8.13
  -2  -6 -12   29.02    1.77
   2  -6  12   29.14    2.06
   2  -6  12   29.95    2.31
   2  -6  12   28.50    2.06
  -2   6  12   30.17    1.72
   2  -6  12   29.68    1.99
  -2   6  12   34.52    3.56
  -2  -6 -12   29.88    4.02
   2  -6  12   30.65    2.10
  -2  -6 -11   68.65    2.85
   2  -6  11   68.41    3.26
   2  -6  11   59.89    3.37
   2  -6  11   71.44    3.37
  -2   6  11   69.23    2.70
   2  -6  11   76.32    3.23
  -2   6  11   68.70    4.94
  -2  -6 -11   74.90    6.24
   2  -6  11   69.10    2.80
   2  -6  11   69.48    3.22
  -2  -6 -10   65.00    2.68
   2  -6  10   62.53    3.09
   2  -6  10   63.01    3.34
   2  -6  10   63.77    3.15
  -2   6  10   66.53    2.54
  -2  -6 -10   75.15    6.02
  -2   6  10   69.26    4.70
   2  -6  10   68.30    2.68
   2  -6  10   68.82    3.07
  -2  -6  -9  424.68   10.11
   2  -6   9  409.16   10.80
   2  -6   9  408.58   11.11
   2  -6   9  414.69   10.81
  -2   6   9  422.07    9.78
  -2   6   9  423.11   13.36
  -2  -6  -9  430.65   15.94
   2  -6   9  423.69   10.43
   2  -6   9  396.26   10.48
   2  -6   9  422.11    9.99
  -2  -6  -8  583.43   13.18
  -2   6   8  586.16   12.83
   2  -6   8  564.97   13.87
   2  -6   8  558.52   14.14
   2  -6   8  583.15   13.46
  -2  -6  -8  546.21   18.54
  -2   6   8  616.87   16.47
   2  -6   8  569.84   13.04
   2  -6   8  574.05   13.57
   2  -6   8  573.30   13.97
   2  -6   7  134.77    4.50
   2  -6   7  132.74    4.55
  -2   6   7  133.31    3.70
  -2   6   7  143.11    5.87
   2  -6   7  132.62    4.11
  -2  -6  -7  141.66    7.51
  -2   6   6  125.06    5.20
  -2  -6  -6  136.99    7.01
   2  -6   6  120.96    3.72
   2  -6   6  124.41    3.40
   2  -6   6  120.13    5.19
   2  -6   5   43.05    3.29
  -2  -6  -5   42.27    3.62
  -2   6   5   44.43    2.69
   2  -6   5   43.05    1.79
   2  -6   5   45.77    3.00
   2  -6   5   44.53    1.67
  -2   6   4  228.16    7.00
   2  -6   4  218.45    8.16
  -2  -6  -4  226.23    8.81
   2  -6   4  224.45    7.78
   2  -6   4  220.95    5.47
  -2   6   3  506.81   12.49
  -2  -6  -3  496.95   14.65
   2  -6   3  500.28   14.06
   2  -6   3  494.57   13.72
   2  -6   3  488.22   10.96
  -2   6   2  877.94   19.85
   2  -6   2  875.49   21.66
  -2  -6  -2  871.68   22.11
   2  -6   2  856.64   18.38
   2  -6   2  856.40   21.28
  -2  -6  -1  213.44    6.57
  -2   6   1  208.20    6.31
  -2  -6  -1  210.65    7.78
   2  -6   1  214.22    7.67
   2  -6   1  204.60    5.15
  -2   6   0  690.12   16.33
  -2  -6   0  705.56   16.23
  -2  -6   0  702.98   18.11
   2  -6   0  677.58   17.82
   2  -6   0  669.04   14.75
   2  -6   0  697.45   17.65
  -2   6  -1  214.30    6.81
  -2  -6   1  214.88    6.39
   2  -6  -1  212.47    7.84
  -2  -6   1  227.92    7.99
   2  -6  -1  219.14    5.37
   2  -6  -1  217.32    7.61
  -2  -6   2  853.66   19.54
  -2  -6   2  886.27   21.70
   2  -6  -2  847.56   21.76
   2  -6  -2  851.69   18.21
   2  -6  -2  858.90   21.19
  -2  -6   3  486.76   12.38
   2  -6  -3  496.70   14.68
  -2  -6   3  493.21   14.20
   2  -6  -3  512.01   13.76
   2  -6  -3  497.48   11.00
  -2  -6   4  226.25    6.87
  -2  -6   4  226.89    8.32
   2  -6  -4  222.63    8.72
   2  -6  -4  212.97    7.60
   2  -6  -4  214.59    5.37
   2  -6  -5   47.44    3.82
  -2  -6   5   50.00    3.60
  -2  -6   5   46.29    2.74
   2   6   5   39.53    1.73
   2  -6  -5   44.45    1.67
   2  -6  -5   43.49    2.94
  -2  -6   6  130.53    5.27
   2  -6  -6  119.41    6.58
   2   6   6  113.62    3.64
   2  -6  -6  125.00    5.27
   2  -6  -6  126.25    3.40
   2  -6  -7  135.23    5.48
  -2  -6   7  133.72    4.59
   2   6   7  132.32    4.08
   2  -6  -7  132.03    7.35
  -2  -6   7  130.63    5.66
  -2  -6   7  131.52    3.66
   2   6   8  573.94   13.27
   2   6   8  569.27   13.40
   2  -6  -8  561.84   18.67
  -2  -6   8  600.81   16.44
  -2  -6   8  588.81   12.83
  -2  -6   8  582.11   14.15
   2  -6  -8  556.35   13.27
  -2  -6   9  406.23    9.88
   2   6   9  419.20   10.19
   2   6   9  415.66   10.34
  -2  -6   9  422.89   13.47
   2  -6  -9  418.29   15.70
  -2  -6   9  400.71   10.95
  -2  -6   9  426.75    9.75
  -2  -6   9  404.46   10.57
   2   6  10   68.08    2.86
   2   6  10   65.63    2.92
  -2  -6  10   66.61    4.67
   2  -6 -10   57.38    5.43
  -2  -6  10   69.07    3.39
  -2  -6  10   69.74    2.59
  -2  -6  10   64.14    3.06
   2   6  11   69.06    2.96
  -2  -6  11   76.28    3.67
  -2  -6  11   65.62    2.64
  -2  -6  11   67.61    3.22
   2   6  11   67.77    3.07
  -2  -6  11   69.68    5.03
   2  -6 -11   72.92    6.28
  -2  -6  12   29.58    2.06
  -2  -6  12   30.22    2.33
   2   6  12   28.29    2.04
   2   6  12   28.66    1.95
  -2  -6  12   30.31    3.36
   2  -6 -12   24.32    3.64
  -2  -6  13  309.55    8.71
   2   6  13  302.07    8.50
   2  -6 -13  309.34   14.15
  -2  -6  13  285.74   11.84
   2   6  13  317.41    8.74
  -2  -6  14  171.11    5.13
  -2  -6  14  169.91    5.60
   2   6  14  174.55    5.57
   2   6  14  160.70    5.44
  -2  -6  15   23.72    1.66
   2   6  15   24.06    1.65
   2   6  15   22.94    1.57
  -2  -6  16   53.92    2.31
   2   6  16   49.16    2.27
   2   6  16   57.28    2.63
  -2  -6  17   28.94    1.74
   2   6  17   24.40    1.31
  -2  -6  18   27.45    1.42
  -2  -6  18   25.32    1.33
   2  -7  18    7.19    0.66
   2  -7  17   12.61    1.09
  -2   7  17   10.81    0.93
  -2   7  16    9.19    1.02
   2  -7  16   10.16    1.07
   2  -7  16    9.68    1.13
   2  -7  15   34.99    2.28
  -2   7  15   36.69    2.17
  -2  -7 -15   32.86    1.73
   2  -7  15   36.73    2.13
   2  -7  14   12.03    1.46
   2  -7  14   12.01    1.20
  -2   7  14   11.95    1.33
  -2  -7 -14   10.00    1.05
   2  -7  14   11.86    1.30
  -2  -7 -13  125.74    4.21
   2  -7  13  122.29    5.04
   2  -7  13  125.51    4.68
  -2  -7 -13  117.94    8.27
   2  -7  13  129.75    4.57
   2  -7  13  120.44    4.33
   2  -7  12    1.25    0.52
   2  -7  12    0.86    0.65
   2  -7  12    0.87    0.61
  -2  -7 -12    2.48    1.51
   2  -7  12    0.48    0.59
  -2  -7 -12    1.39    0.61
  -2  -7 -11  518.24   12.39
   2  -7  11  501.06   12.97
   2  -7  11  522.52   13.20
   2  -7  11  517.50   12.15
   2  -7  11  508.66   12.93
  -2   7  11  510.35   11.97
   2  -7  11  514.83   13.64
   2  -7  11  526.34   12.67
  -2  -7 -11  498.23   18.97
   2  -7  10    2.86    0.65
   2  -7  10    2.55    0.76
  -2  -7 -10    2.45    0.68
   2  -7  10    3.29    0.86
   2  -7  10    2.65    0.78
   2  -7  10    2.99    0.91
  -2  -7 -10    2.32    1.28
  -2   7  10    2.95    0.54
   2  -7  10    2.69    0.62
   2  -7   9   28.79    1.84
   2  -7   9   27.01    1.53
  -2  -7  -9   27.06    1.64
   2  -7   9   26.41    1.91
   2  -7   9   25.69    1.90
  -2   7   9   28.17    2.74
   2  -7   9   26.46    1.65
  -2  -7  -9   25.60    3.55
  -2   7   9   28.19    1.44
   2  -7   9   23.17    1.99
  -2  -7  -9   26.04    1.49
  -2  -7  -8   44.87    2.09
  -2   7   8   44.19    1.80
   2  -7   8   47.23    2.51
  -2   7   8   48.53    3.42
   2  -7   8   44.16    2.11
  -2  -7  -8   46.89    4.59
   2  -7   8   44.09    2.62
   2  -7   8   47.92    2.03
   2  -7   8   48.21    2.35
   2  -7   8   45.92    2.52
   2  -7   7   61.03    2.88
   2  -7   7   62.14    2.45
  -2   7   7   63.23    3.69
   2  -7   7   65.22    2.93
  -2  -7  -7   68.53    5.37
   2  -7   7   65.71    3.06
   2  -7   7   62.64    2.33
   2  -7   7   59.42    2.57
  -2  -7  -6   55.40    4.69
  -2   7   6   56.65    3.25
   2  -7   6   65.20    2.60
   2  -7   6   57.98    2.71
   2  -7   6   58.42    2.77
  -2   7   5  211.56    6.89
   2  -7   5  210.54    5.39
   2  -7   5  226.21    8.08
   2  -7   5  207.98    8.65
  -2  -7  -5  220.62    9.56
  -2   7   4  414.01   10.85
   2  -7   4  416.72    9.48
   2  -7   4  419.06   12.46
   2  -7   4  402.89   13.08
  -2  -7  -4  399.17   13.83
  -2   7   3  203.68    6.19
   2  -7   3  208.37    7.74
   2  -7   3  207.23    5.26
  -2  -7  -3  205.95    8.62
   2  -7   3  205.20    8.13
  -2  -7  -2  141.17    5.06
  -2   7   2  150.31    4.79
   2  -7   2  152.53    4.11
   2  -7   2  154.65    6.39
  -2  -7  -2  161.39    7.14
   2  -7   2  140.90    6.57
  -2   7   1  154.84    4.84
  -2  -7  -1  153.01    4.93
  -2  -7  -1  158.51    7.00
   2  -7   1  157.39    6.87
  -2  -7   0    8.77    0.89
  -2   7   0    8.54    0.94
   2  -7   0   10.29    0.79
   2  -7   0   10.40    1.53
  -2  -7   0   10.11    1.67
   2  -7   0    8.46    1.50
  -2  -7   1  152.27    4.72
  -2   7  -1  152.24    5.16
   2  -7  -1  168.30    6.67
   2  -7  -1  163.67    4.32
   2  -7  -1  162.01    7.02
  -2  -7   1  171.33    7.16
  -2   7  -2  148.43    5.35
  -2  -7   2  151.43    4.72
   2  -7  -2  154.57    4.17
   2  -7  -2  151.79    6.38
  -2  -7   2  161.44    6.97
   2  -7  -2  161.21    7.15
  -2  -7   3  188.61    5.85
   2  -7  -3  201.96    7.52
   2  -7  -3  203.18    5.12
  -2  -7   3  196.30    8.08
   2  -7  -3  199.48    8.42
  -2  -7   4  403.58   10.66
   2  -7  -4  421.62   12.33
   2  -7  -4  407.12    9.39
  -2  -7   4  419.92   13.29
   2  -7  -4  414.08   13.85
  -2  -7   5  214.44    6.97
  -2  -7   5  233.95    9.16
   2  -7  -5  220.95    9.62
   2  -7  -5  228.51    8.14
   2  -7  -5  218.52    5.54
   2  -7  -6   62.72    2.16
   2  -7  -6   64.25    3.81
  -2  -7   6   55.87    2.75
   2  -7  -6   60.38    2.50
   2  -7  -6   58.48    4.78
   2  -7  -6   61.00    2.51
  -2  -7   6   59.65    3.32
  -2  -7   7   61.02    2.47
  -2  -7   7   65.06    3.81
   2  -7  -7   68.12    5.34
  -2  -7   7   64.97    2.16
  -2  -7   7   65.73    3.05
   2  -7  -7   65.63    2.67
   2  -7  -7   62.72    2.54
   2  -7  -7   61.95    2.61
   2   7   7   60.57    2.47
  -2  -7   8   43.63    2.53
   2   7   8   42.44    2.07
  -2  -7   8   50.51    3.51
   2  -7  -8   47.76    4.66
   2   7   8   40.89    2.03
  -2  -7   8   46.68    1.82
   2  -7  -8   44.26    2.16
  -2  -7   8   43.98    2.33
  -2  -7   8   41.65    1.99
   2   7   9   25.32    1.61
  -2  -7   9   26.32    1.84
  -2  -7   9   28.23    2.11
  -2  -7   9   27.40    1.41
  -2  -7   9   30.04    2.86
   2   7   9   24.74    1.60
   2  -7  -9   24.27    3.47
  -2  -7  10    4.01    0.61
  -2  -7  10    3.40    0.97
  -2  -7  10    4.05    0.87
   2   7  10    2.00    0.63
   2  -7 -10    0.78    1.05
   2   7  10    2.27    0.60
  -2  -7  10    1.36    0.83
  -2  -7  11  509.92   13.44
  -2  -7  11  512.89   12.84
   2   7  11  490.90   12.34
  -2  -7  11  509.69   16.22
   2  -7 -11  499.03   18.91
   2   7  11  510.00   12.36
   2  -7 -12    0.83    0.91
  -2  -7  12    0.87    0.62
   2   7  12    1.56    0.57
  -2  -7  12    1.80    0.85
  -2  -7  13  121.37    4.16
   2   7  13  116.57    4.17
   2   7  13  112.18    4.34
  -2  -7  13  113.18    4.36
   2  -7 -13  108.34    7.95
  -2  -7  14   14.64    1.24
  -2  -7  14   11.83    1.23
   2   7  14   12.97    1.17
   2   7  14   12.30    1.25
   2   7  15   31.96    1.78
  -2  -7  15   30.82    1.81
  -2  -7  16    9.23    1.06
   2   7  16    9.50    1.04
  -2  -7  16    8.56    0.81
  -2  -7  16    8.22    1.01
  -2  -7  17   10.88    1.01
   2   7  17    9.77    0.70
  -2  -7  17   11.52    1.00
  -2  -7  18    7.48    0.63
  -2   8  17   36.59    1.61
   2  -8  17   42.78    1.84
   2  -8  16    7.30    0.94
  -2   8  16    8.93    0.94
  -2   8  16    6.94    0.90
   2  -8  15    4.62    0.80
  -2   8  15    3.27    0.76
  -2  -8 -15    2.58    0.57
   2  -8  15    4.52    0.89
  -2   8  14   35.95    2.17
   2  -8  14   32.83    2.08
   2  -8  14   33.78    2.06
  -2  -8 -14   34.92    1.89
   2  -8  14   35.19    2.35
   2  -8  13   94.98    4.20
   2  -8  13   90.33    3.79
   2  -8  13   89.65    3.82
   2  -8  13   94.26    3.72
  -2  -8 -13   94.25    3.50
  -2  -8 -12  130.60    4.40
   2  -8  12  125.52    5.14
   2  -8  12  132.41    4.78
   2  -8  12  126.18    4.78
   2  -8  12  133.79    4.77
  -2  -8 -11   35.71    2.01
  -2  -8 -11   29.22    4.14
   2  -8  11   33.09    2.47
   2  -8  11   31.25    2.11
   2  -8  11   31.54    2.21
   2  -8  11   33.96    2.25
  -2  -8 -10  332.57    8.76
  -2  -8 -10  339.70   14.89
   2  -8  10  329.16    9.77
   2  -8  10  351.35    9.49
   2  -8  10  335.63    8.38
   2  -8  10  330.57    9.15
   2  -8  10  336.09    9.40
  -2  -8 -10  336.18    8.41
  -2  -8  -9  426.84   10.34
  -2  -8  -9  404.96   16.39
   2  -8   9  418.24   11.38
   2  -8   9  428.87   11.09
   2  -8   9  399.45   10.60
   2  -8   9  413.63    9.90
   2  -8   9  406.48   10.92
  -2  -8  -9  414.70   10.07
  -2  -8  -8  155.54    4.71
  -2  -8  -8  144.98    8.78
   2  -8   8  154.95    5.51
   2  -8   8  152.24    5.27
   2  -8   8  144.40    4.86
   2  -8   8  150.10    4.37
   2  -8   8  147.14    5.13
  -2  -8  -8  150.74    4.57
   2  -8   7   10.44    0.86
   2  -8   7   11.12    1.07
   2  -8   7   13.09    1.41
   2  -8   7   11.27    1.25
   2  -8   7   12.34    1.26
  -2  -8  -7   11.73    1.04
  -2  -8  -6   40.46    4.13
   2  -8   6   39.88    3.72
   2  -8   6   34.35    2.11
   2  -8   6   37.07    2.10
  -2  -8  -6   39.81    1.74
   2  -8   6   36.06    2.24
  -2  -8  -5   60.89    2.47
   2  -8   5   61.37    2.61
   2  -8   5   63.89    2.85
   2  -8   5   61.55    2.88
   2  -8   5   65.98    4.69
  -2  -8  -5   64.12    5.09
   2  -8   4   77.03    3.00
   2  -8   4   86.10    4.80
   2  -8   4   84.75    2.76
   2  -8   4   73.74    4.94
  -2  -8  -4   77.01    5.42
   2  -8   3  606.41   13.53
   2  -8   3  615.30   17.12
  -2  -8  -3  589.22   18.36
   2  -8   3  616.36   17.92
   2  -8   2  274.57    9.44
   2  -8   2  250.00    6.32
  -2  -8  -2  242.58    9.95
   2  -8   2  246.30    9.67
  -2  -8  -1 1102.60   28.26
   2  -8   1 1079.13   27.83
   2  -8   0   26.36    2.58
   2  -8   0   22.00    1.25
  -2  -8   0   20.72    2.59
   2  -8   0   22.84    2.63
   2  -8  -1 1128.10   23.74
   2  -8  -1 1144.97   27.64
   2  -8  -1 1069.49   28.34
  -2  -8   1 1071.71   28.41
   2  -8  -2  237.59    8.92
   2  -8  -2  247.19    6.15
   2  -8  -2  238.79    9.77
  -2  -8   2  224.38    9.39
   2  -8  -3  595.04   16.89
   2  -8  -3  608.99   13.43
   2  -8  -3  564.40   18.07
  -2  -8   3  608.76   18.00
   2  -8  -4   82.72    3.03
   2  -8  -4   80.07    2.71
   2  -8  -4   84.65    4.73
   2  -8  -4   82.19    5.64
  -2  -8   4   75.29    5.08
   2  -8  -5   65.61    2.70
  -2  -8   5   69.09    3.04
   2  -8  -5   64.29    2.60
  -2  -8   5   61.42    2.85
  -2  -8   5   60.59    2.79
   2  -8  -5   66.00    2.68
  -2  -8   5   63.99    4.72
   2  -8  -5   63.64    5.05
   2  -8  -6   40.03    2.05
  -2  -8   6   37.52    3.64
   2  -8  -6   40.14    4.17
   2  -8  -6   40.57    2.05
  -2  -8   6   37.57    2.06
  -2  -8   6   37.27    1.72
   2   8   6   39.29    1.82
   2   8   6   40.47    1.87
  -2  -8   6   41.85    2.38
  -2  -8   6   36.14    1.83
  -2  -8   6   37.19    2.17
  -2  -8   7   11.47    1.17
  -2  -8   7   12.37    1.04
   2  -8  -7    9.49    2.22
   2  -8  -7   12.54    1.12
   2  -8  -7   14.97    1.26
   2  -8  -7   12.98    1.17
   2   8   7   12.31    1.04
  -2  -8   7   12.22    1.35
  -2  -8   8  152.13    4.55
   2  -8  -8  149.54    8.93
   2  -8  -8  159.83    4.94
   2  -8  -8  147.06    4.68
  -2  -8   8  150.96    5.10
   2   8   8  155.83    4.70
  -2  -8   8  148.94    5.50
  -2  -8   9  413.79   10.66
  -2  -8   9  399.72    9.77
   2  -8  -9  406.34   16.43
   2   8   9  416.75   10.15
  -2  -8   9  402.02   11.18
   2  -8 -10  332.14   14.82
   2   8  10  336.77    8.72
  -2  -8  10  339.21    9.83
  -2  -8  10  331.66    9.21
   2  -8 -11   31.41    4.21
  -2  -8  11   35.77    2.53
   2   8  11   33.77    1.96
  -2  -8  11   34.57    2.19
   2  -8 -12  120.87    8.44
  -2  -8  12  126.01    4.47
  -2  -8  12  127.85    4.67
  -2  -8  12  124.82    5.10
   2   8  13   92.55    3.75
  -2  -8  13   94.27    3.56
  -2  -8  13   85.17    3.60
  -2  -8  14   32.58    2.15
   2   8  14   30.73    1.89
  -2  -8  14   30.30    1.77
  -2  -8  14   31.69    1.89
  -2  -8  15    3.30    0.79
  -2  -8  15    3.87    0.63
   2   8  15    3.31    0.59
   2   8  16    7.60    0.87
  -2  -8  16    8.20    0.95
  -2  -8  16    9.53    1.05
  -2  -8  17   42.27    1.80
   2  -9  17    9.73    0.76
   2  -9  16    1.98    0.54
  -2   9  16    3.43    0.56
  -2   9  16    2.25    0.59
   2  -9  15   40.66    2.21
  -2   9  15   37.88    2.03
   2  -9  14   25.65    1.90
  -2  -9 -14   24.79    1.55
  -2   9  14   25.23    1.75
  -2  -9 -13    5.42    0.87
   2  -9  13    5.86    1.06
   2  -9  13    6.54    0.97
   2  -9  12  238.64    7.26
  -2  -9 -12  242.16    6.83
   2  -9  12  237.84    7.11
   2  -9  12  244.34    7.72
   2  -9  11  190.86    6.16
  -2  -9 -11  177.90   10.58
   2  -9  11  206.40    6.48
  -2  -9 -11  199.76    5.92
   2  -9  11  207.04    6.44
  -2  -9 -11  187.87    5.46
   2  -9  11  196.16    6.76
   2  -9  10   11.98    1.27
  -2  -9 -10   13.45    1.27
   2  -9  10   12.45    1.54
   2  -9  10   16.01    1.54
  -2  -9 -10   12.69    1.14
   2  -9  10   14.55    1.52
   2  -9   9   11.10    0.97
   2  -9   9   10.47    1.17
  -2  -9  -9   12.26    1.21
  -2  -9  -9    6.14    2.08
   2  -9   9    9.50    1.22
  -2  -9  -9   10.69    1.08
  -2  -9  -9   11.25    1.03
   2  -9   9   10.84    1.33
   2  -9   9    9.46    1.34
   2  -9   8   33.46    2.04
   2  -9   8   38.76    1.78
  -2  -9  -8   40.39    4.61
   2  -9   8   38.61    2.35
  -2  -9  -8   39.70    2.09
   2  -9   8   41.92    2.47
  -2  -9  -8   37.53    1.99
   2  -9   8   37.99    2.51
   2  -9   7  331.37    8.65
   2  -9   7  354.51    9.89
  -2  -9  -7  346.82   14.65
   2  -9   7  349.15    9.43
   2  -9   7  371.49    9.75
  -2  -9  -7  365.97    8.92
   2  -9   7  349.38    8.37
   2  -9   7  345.06    9.02
   2  -9   6   68.49    3.24
  -2  -9  -6   64.92    2.63
   2  -9   6   70.09    3.20
  -2  -9  -6   65.20    2.78
   2  -9   6   75.38    5.42
  -2  -9  -6   65.52    5.63
   2  -9   6   61.55    2.93
  -2  -9  -6   66.33    2.52
  -2  -9  -5  118.73    3.73
   2  -9   5  114.87    6.77
  -2  -9  -5  132.47    7.87
   2  -9   5  128.54    4.48
   2  -9   5  112.99    3.73
   2  -9   5  112.00    4.16
   2  -9   5  122.28    4.51
   2  -9   5  124.23    4.13
  -2  -9  -5  124.14    4.05
   2  -9   4  116.00    6.71
  -2  -9  -4  113.80    7.09
   2  -9   4  110.85    3.92
  -2  -9  -4  117.43    3.87
  -2  -9  -4  119.59    3.72
   2  -9   4  119.04    4.34
   2  -9   4  117.59    3.78
  -2  -9  -4  118.78    3.80
   2  -9   4  114.72    4.08
  -2  -9  -4  116.48    3.89
  -2  -9  -3   74.32    5.48
   2  -9   3   88.30    5.63
   2  -9   3   84.23    3.15
  -2  -9  -3   81.35    3.01
  -2  -9  -3   78.77    2.84
   2  -9   3   85.99    3.40
   2  -9   3   77.04    2.93
  -2  -9  -3   76.68    2.90
  -2  -9  -3   80.34    3.04
  -2  -9  -3   83.51    3.06
  -2  -9  -2   50.61    2.14
  -2  -9  -2   52.71    4.47
   2  -9   2   54.36    4.34
   2  -9   2   51.71    2.35
   2  -9   2   51.53    2.27
   2  -9   2   48.96    2.10
   2  -9   2   57.03    4.06
  -2  -9  -2   50.05    2.22
   2  -9   2   46.98    2.38
   2  -9   2   53.66    2.41
   2  -9   1  119.47    3.93
   2  -9   1  118.37    4.02
  -2  -9  -1  124.80    3.80
  -2  -9  -1  124.26    3.91
  -2  -9  -1  118.36    6.83
   2  -9   1  118.38    6.70
   2  -9   0    1.33    0.48
  -2  -9   0    0.32    0.36
   2  -9   0    1.00    0.45
   2  -9   0    0.56    0.38
   2  -9   0    0.21    0.65
  -2  -9   0    0.78    0.70
   2  -9   0    1.03    0.85
   2  -9  -1  112.61    6.64
  -2  -9   1  114.60    6.65
   2  -9  -1  120.40    4.15
  -2  -9   1  122.88    3.88
   2  -9  -1  123.31    3.74
   2  -9  -1  127.99    6.29
   2  -9  -1  113.07    3.86
   2  -9  -1  123.10    4.10
  -2  -9   1  119.49    4.01
  -2  -9   1  127.85    4.18
  -2  -9   2   52.33    2.51
   2  -9  -2   56.20    2.40
  -2  -9   2   52.05    2.28
  -2  -9   2   53.13    2.23
   2  -9  -2   50.56    4.43
  -2  -9   2   48.76    4.20
   2  -9  -2   55.06    2.53
   2  -9  -2   52.45    2.35
   2  -9  -2   53.89    2.20
   2  -9  -2   57.37    4.10
   2  -9  -2   56.04    2.50
   2  -9  -3   71.05    5.36
  -2  -9   3   72.40    5.23
   2  -9  -3   84.55    3.19
   2  -9  -3   74.47    2.92
  -2  -9   3   76.74    2.89
   2  -9  -3   76.40    2.98
  -2  -9   3   77.25    3.21
  -2  -9   3   81.72    3.22
   2  -9  -3   78.39    3.15
  -2  -9   3   80.49    2.86
  -2  -9   4  121.87    3.82
   2  -9  -4  137.06    7.73
  -2  -9   4  132.63    7.18
   2  -9  -4  119.22    4.13
   2  -9  -4  120.60    3.97
  -2  -9   4  116.52    3.86
  -2  -9   4  128.70    4.44
  -2  -9   4  125.77    4.33
   2  -9  -4  117.59    4.00
   2  -9  -4  122.66    4.09
   2  -9  -4  119.23    4.16
  -2  -9   5  122.75    4.17
   2  -9  -5  119.59    4.07
  -2  -9   5  122.42    3.79
  -2  -9   5  131.34    7.26
   2  -9  -5  111.57    7.23
   2  -9  -5  114.09    4.06
   2  -9  -5  110.92    3.88
  -2  -9   5  120.31    3.89
  -2  -9   5  122.11    4.46
   2  -9  -5  118.68    4.01
  -2  -9   5  113.00    4.28
   2  -9  -5  125.71    4.17
   2   9   5  115.34    3.67
  -2  -9   6   67.90    2.95
   2  -9  -6   64.86    2.83
  -2  -9   6   66.77    2.55
  -2  -9   6   65.57    5.18
   2  -9  -6   70.03    5.75
   2  -9  -6   66.06    2.82
   2  -9  -6   68.00    2.88
   2  -9  -6   64.58    2.75
  -2  -9   6   60.12    3.02
  -2  -9   6   70.46    3.24
   2   9   6   64.65    2.56
  -2  -9   6   66.72    3.26
  -2  -9   6   63.38    2.60
   2  -9  -7  361.80    9.25
   2  -9  -7  353.17    9.05
   2  -9  -7  359.01   14.82
   2  -9  -7  354.21    9.16
  -2  -9   7  347.44    9.33
  -2  -9   7  339.99    8.56
  -2  -9   7  340.10    9.71
  -2  -9   7  362.32    9.72
  -2  -9   7  373.60   10.05
   2   9   7  357.92    8.81
  -2  -9   7  342.55    8.75
  -2  -9   8   36.04    1.86
  -2  -9   8   34.18    2.31
  -2  -9   8   38.84    2.47
  -2  -9   8   36.16    2.20
   2   9   8   37.51    1.94
  -2  -9   8   38.31    2.53
   2  -9  -8   37.37    4.44
   2  -9  -8   36.01    1.98
   2  -9  -8   40.36    2.22
  -2  -9   9   10.74    1.41
  -2  -9   9   13.35    1.49
  -2  -9   9    9.69    1.19
  -2  -9   9   11.39    1.47
   2   9   9   11.95    1.12
   2  -9  -9    9.86    2.45
   2  -9  -9   10.49    1.18
  -2  -9  10   12.83    1.36
  -2  -9  10   10.96    1.47
   2   9  10   14.53    1.23
  -2  -9  10   12.62    1.53
  -2  -9  10   10.86    1.42
  -2  -9  11  197.53    6.67
  -2  -9  11  195.48    6.62
   2  -9 -11  193.06   10.98
  -2  -9  11  192.81    6.19
  -2  -9  11  203.35    6.18
  -2  -9  11  199.70    6.80
  -2  -9  12  236.27    6.95
  -2  -9  12  227.18    6.95
  -2  -9  12  248.83    7.63
  -2  -9  12  252.56    7.59
  -2  -9  13    6.95    1.13
   2   9  13    5.63    0.93
  -2  -9  13    5.00    0.86
  -2  -9  13    6.15    0.89
  -2  -9  14   23.29    1.76
   2   9  14   23.75    1.57
  -2  -9  14   24.27    1.53
  -2  -9  14   24.33    1.53
   2   9  15   35.45    1.65
  -2  -9  15   37.66    2.05
  -2  -9  16    1.87    0.53
  -2  -9  17   10.01    0.76
  -2  -9  17    9.02    0.69
  -2  10  16   37.29    1.64
   2 -10  16   38.94    1.68
  -2  10  16   34.26    1.45
   2 -10  15    2.29    0.61
  -2  10  15    2.63    0.60
  -2 -10 -14   60.71    2.49
   2 -10  14   66.94    2.96
  -2  10  14   62.39    2.70
   2 -10  13  142.90    5.02
  -2 -10 -13  135.05    4.39
   2 -10  12   16.13    1.48
  -2 -10 -12   16.92    1.39
   2 -10  12   17.64    1.67
   2 -10  11  124.03    4.61
  -2 -10 -11  116.56    3.88
  -2 -10 -11  125.14    4.27
   2 -10  11  121.55    4.92
   2 -10  10  111.31    4.66
  -2 -10 -10  107.09    3.74
   2 -10  10  109.42    4.33
  -2 -10 -10   97.54    7.60
  -2 -10 -10  106.46    3.93
  -2 -10  -9  429.58   10.74
  -2 -10  -9  438.91   10.60
   2 -10   9  420.32   11.67
  -2 -10  -9  424.73   10.40
   2 -10   9  421.88   11.28
  -2 -10  -9  411.87   17.10
   2 -10   8    8.61    1.29
  -2 -10  -8    8.98    1.05
  -2 -10  -8   10.81    1.09
   2 -10   8    7.21    1.09
  -2 -10  -8    6.59    1.99
  -2 -10  -7  172.28    5.14
   2 -10   7  157.99    4.89
   2 -10   7  160.16    5.76
  -2 -10  -7  158.59    4.74
   2 -10   7  164.70    5.52
  -2 -10  -7  149.39    9.33
  -2 -10  -6   32.78    1.82
  -2 -10  -6   29.90    1.87
  -2 -10  -6   29.72    1.78
   2 -10   6   29.50    1.65
   2 -10   6   30.39    2.02
   2 -10   6   27.25    2.10
  -2 -10  -6   28.47    3.81
   2 -10   6   27.32    3.42
  -2 -10  -6   28.86    1.64
  -2 -10  -5  423.76   10.26
  -2 -10  -5  427.05   10.29
   2 -10   5  432.51   10.68
   2 -10   5  411.10   10.26
   2 -10   5  409.92   11.14
  -2 -10  -5  415.81   16.26
   2 -10   5  420.57   15.37
  -2 -10  -5  442.14   10.63
   2 -10   5  416.61   10.89
   2 -10   4    9.90    1.12
  -2 -10  -4   10.57    1.09
   2 -10   4    9.92    1.20
  -2 -10  -4   10.09    1.06
   2 -10   4   11.96    1.16
   2 -10   4   11.14    1.07
   2 -10   4    9.39    0.93
  -2 -10  -4   10.86    1.02
   2 -10   4   10.06    2.07
  -2 -10  -4    7.21    2.01
  -2 -10  -4    9.78    0.98
   2 -10   3  352.64    8.85
  -2 -10  -3  362.30    9.01
   2  10  -3  365.32    9.22
   2 -10   3  360.13    9.29
  -2 -10  -3  370.42    9.21
   2 -10   3  361.46    9.17
   2 -10   3  358.66    8.96
  -2 -10  -3  357.46    9.10
   2 -10   3  368.90    9.71
   2 -10   3  361.89    9.44
  -2 -10  -3  368.32    9.25
  -2 -10  -3  348.42   14.08
   2 -10   3  378.65   13.93
   2 -10   2  239.49    6.59
  -2 -10  -2  251.28    6.66
   2  10  -2  242.10    6.71
   2 -10   2  238.29    6.83
  -2 -10  -2  261.34    6.87
   2 -10   2  244.57    7.15
   2 -10   2  248.85    7.03
  -2 -10  -2  249.74    6.87
  -2 -10  -2  258.00    6.89
   2 -10   2  251.86    6.93
  -2 -10  -2  252.65    6.81
   2 -10   2  238.75    6.76
  -2 -10  -2  237.67   10.99
   2 -10   2  245.23   10.80
  -2 -10  -1   29.30    1.69
   2  10  -1   29.21    1.68
   2 -10   1   32.39    1.95
   2 -10   1   32.20    1.87
   2 -10   1   31.49    1.95
   2 -10   1   31.64    1.76
  -2 -10  -1   30.39    1.80
  -2 -10  -1   33.71    1.89
   2 -10   1   36.58    1.95
  -2 -10  -1   31.50    1.82
   2 -10   1   31.94    1.84
  -2 -10  -1   30.49    3.55
   2 -10   1   34.84    3.76
  -2 -10   0   30.25    1.81
   2 -10   0   30.30    1.80
   2 -10   0   32.27    1.85
  -2 -10   0   30.48    1.82
   2 -10   0   27.99    1.71
  -2 -10   0   33.02    1.77
   2  10   0   29.87    1.65
  -2 -10   0   30.53    3.53
   2 -10   0   30.50    3.49
   2 -10   0   31.64    1.91
   2 -10   0   29.60    1.80
   2 -10   0   28.58    1.92
   2 -10  -1   28.33    1.76
   2 -10  -1   31.62    1.98
   2  10   1   31.45    1.67
   2 -10  -1   30.30    1.83
   2 -10  -1   29.74    1.89
   2 -10  -1   29.84    1.79
  -2 -10   1   30.40    1.83
   2 -10  -1   31.06    1.81
  -2 -10   1   32.74    1.81
  -2 -10   1   28.89    1.88
  -2 -10   1   29.96    1.84
   2 -10  -1   28.40    1.82
  -2 -10   1   34.28    1.87
   2 -10  -1   35.94    3.81
  -2 -10   1   34.05    3.68
   2 -10  -2  246.07    6.88
  -2 -10   2  246.80    6.69
   2 -10  -2  245.23   11.15
  -2 -10   2  259.67   11.10
   2 -10  -2  249.70    7.07
   2 -10  -2  240.24    6.82
   2 -10  -2  245.61    6.83
  -2 -10   2  249.09    6.79
  -2 -10   2  251.76    7.19
   2 -10  -2  251.40    6.93
  -2 -10   2  251.30    7.06
  -2 -10   2  249.07    6.87
   2 -10  -2  253.57    7.21
  -2 -10   3  369.49    9.09
  -2 -10   3  371.04   13.95
   2 -10  -3  371.58   14.38
   2 -10  -3  384.24    9.57
   2 -10  -3  342.41    9.16
  -2 -10   3  377.65    9.66
  -2 -10   3  361.69    9.11
  -2 -10   3  366.02    9.66
   2 -10  -3  362.18    9.30
  -2 -10   3  354.94    9.29
  -2 -10   3  346.40    9.05
   2 -10  -3  375.78    9.65
   2 -10  -4    9.49    1.08
  -2 -10   4   11.05    1.03
  -2 -10   4   10.23    2.08
   2 -10  -4    6.49    1.86
   2 -10  -4   10.07    1.15
   2 -10  -4   10.22    1.09
  -2 -10   4   10.99    1.05
  -2 -10   4   11.20    1.23
   2 -10  -4   10.44    1.10
  -2 -10   4   11.90    1.30
  -2 -10   4   12.57    1.20
   2 -10  -4    9.84    1.13
   2 -10  -5  426.30   10.77
  -2 -10   5  417.93   10.31
   2 -10  -5  431.65   16.44
  -2 -10   5  438.57   15.65
   2 -10  -5  441.59   10.87
   2 -10  -5  422.24   10.57
  -2 -10   5  415.11   10.38
  -2 -10   5  424.12   11.19
   2 -10  -5  419.86   10.67
  -2 -10   5  433.87   11.15
  -2 -10   5  432.12   10.83
   2 -10  -5  435.81   10.90
  -2 -10   6   32.78    1.99
   2 -10  -6   28.47    1.87
  -2 -10   6   28.51    1.66
   2 -10  -6   26.19    3.74
  -2 -10   6   30.71    3.67
   2 -10  -6   27.76    1.83
   2 -10  -6   27.17    1.78
   2 -10  -6   30.04    1.88
  -2 -10   6   25.91    2.00
  -2 -10   6   30.61    2.09
  -2 -10   6   29.49    1.72
   2  10   6   31.90    1.69
  -2 -10   7  156.48    4.85
  -2 -10   7  160.96    4.79
   2 -10  -7  152.01    9.38
   2 -10  -7  160.18    5.15
  -2 -10   7  165.80    5.78
  -2 -10   7  165.96    5.70
   2  10   7  158.44    4.81
   2 -10  -7  172.65    5.31
   2 -10  -7  160.78    5.30
   2 -10  -7  169.56    5.00
  -2 -10   7  163.47    5.37
   2 -10  -8    9.08    2.33
  -2 -10   8    8.24    0.89
   2  10   8   10.26    1.00
  -2 -10   8    8.73    1.11
  -2 -10   8    7.86    1.17
  -2 -10   8    8.53    1.24
   2 -10  -8    8.54    1.07
   2 -10  -8    8.56    1.02
  -2 -10   9  438.21   11.19
   2 -10  -9  434.42   10.98
   2 -10  -9  429.34   10.59
   2 -10  -9  404.46   17.16
   2  10   9  435.87   10.52
  -2 -10   9  406.57   11.05
  -2 -10   9  458.45   11.85
  -2 -10   9  433.13   11.63
   2 -10 -10   93.93    7.47
   2  10  10  100.93    3.59
  -2 -10  10  104.35    4.57
  -2 -10  10  105.24    4.07
  -2 -10  10  108.51    4.48
  -2 -10  10  105.75    4.40
  -2 -10  11  117.50    4.33
  -2 -10  11  117.50    4.39
  -2 -10  11  124.20    4.84
  -2 -10  11  124.74    4.79
  -2 -10  12   17.35    1.42
  -2 -10  12   15.78    1.43
  -2 -10  12   17.74    1.66
  -2 -10  12   16.48    1.60
  -2 -10  13  134.89    4.43
  -2 -10  13  128.73    4.22
   2  10  13  133.58    4.48
  -2 -10  13  136.06    4.78
  -2 -10  14   59.64    2.43
   2  10  14   54.90    2.33
  -2 -10  14   56.74    2.21
  -2 -10  14   58.66    2.70
  -2 -10  15    2.13    0.57
  -2 -10  16   36.51    1.59
   2 -11  16   25.41    1.13
  -2  11  16   26.01    1.14
   2 -11  15   22.79    1.32
  -2  11  15   21.28    1.25
  -2  11  14   87.48    3.15
   2 -11  14   90.63    3.31
  -2 -11 -14   87.74    2.97
   2 -11  13   58.54    2.77
  -2 -11 -13   54.05    2.38
   2 -11  12    1.79    0.81
   2 -11  12    1.70    0.60
  -2 -11 -12    2.00    0.64
   2 -11  11   84.55    3.55
  -2 -11 -11   90.06    3.42
   2 -11  11   85.04    3.81
  -2 -11 -11   81.33    3.03
   2 -11  10   82.66    3.61
  -2 -11 -10   85.95    3.43
  -2 -11 -10   84.54    3.02
  -2 -11 -10   86.87    3.08
  -2 -11 -10   85.82    3.24
   2 -11  10   83.30    3.90
  -2 -11  -9   41.97    4.94
  -2 -11  -9   48.57    2.28
  -2 -11  -9   49.60    2.40
   2 -11   9   47.85    2.67
   2 -11   9   46.86    2.86
   2 -11   9   49.26    2.41
  -2 -11  -8  314.59    8.29
   2 -11   8  318.64    8.97
  -2 -11  -8  321.74    8.46
  -2 -11  -8  297.06   14.19
   2 -11   8  317.43    8.56
   2 -11   8  321.35    9.33
  -2 -11  -7   63.41    2.80
  -2 -11  -7   68.50    2.70
  -2 -11  -7   68.66    2.90
   2 -11   7   63.42    3.14
  -2 -11  -7   62.37    2.83
  -2 -11  -7   62.12    5.91
   2 -11   7   59.56    3.24
   2 -11   7   65.88    2.78
  -2 -11  -6  634.80   14.70
  -2 -11  -6  609.01   21.75
   2 -11   6  625.86   20.63
  -2 -11  -6  621.17   14.55
   2 -11   6  617.38   15.33
   2 -11   6  642.11   15.75
  -2 -11  -6  641.61   14.89
   2 -11   5  227.40    6.45
   2 -11   5  229.83    6.34
  -2 -11  -5  235.27    6.64
   2 -11   5  221.69    6.31
  -2 -11  -5  244.47    6.76
   2 -11   5  238.15    6.94
   2 -11   5  231.41    7.25
  -2 -11  -5  232.35    6.46
  -2 -11  -5  228.72   11.62
   2 -11   5  227.91   10.87
  -2 -11  -5  231.04    6.42
   2 -11   4   35.18    3.96
  -2 -11  -4   30.03    3.90
  -2 -11  -4   34.76    1.95
   2  11  -4   36.50    2.00
  -2 -11  -4   35.73    1.90
   2 -11   4   37.31    2.10
   2 -11   4   35.81    2.18
   2 -11   4   36.21    2.33
  -2 -11  -4   38.81    2.08
   2 -11   4   35.61    1.91
   2 -11   4   36.21    2.01
  -2 -11  -4   35.38    2.04
   2 -11   3   39.74    1.98
  -2 -11  -3   38.48    2.07
  -2 -11  -3   39.40    1.94
  -2 -11  -3   35.07    4.18
   2 -11   3   35.66    4.03
   2 -11   3   40.98    2.21
  -2 -11  -3   46.90    2.32
   2 -11   3   38.04    2.20
  -2 -11  -3   40.46    2.18
   2 -11   3   40.20    2.31
   2 -11   3   39.15    2.40
   2 -11   3   42.06    2.21
  -2 -11  -3   42.93    2.18
  -2 -11  -2   63.40    2.72
  -2 -11  -2   55.76    5.21
   2 -11   2   68.27    5.52
   2 -11   2   61.06    2.77
  -2 -11  -2   62.62    2.80
  -2 -11  -2   66.29    2.92
   2 -11   2   60.65    2.83
  -2 -11  -2   64.50    2.85
   2 -11   2   62.85    2.84
  -2 -11  -2   65.71    2.82
   2 -11   2   59.24    2.60
   2 -11   2   65.13    3.08
   2 -11   2   63.96    2.98
  -2 -11  -1  301.68    7.95
  -2 -11  -1  297.38   12.91
   2 -11   1  286.66   12.59
   2 -11   1  293.14    8.05
   2 -11   1  303.02    7.99
  -2 -11  -1  309.43    8.22
   2 -11   1  294.88    8.14
  -2 -11  -1  304.23    8.15
   2 -11   1  305.54    8.43
  -2 -11  -1  304.06    8.12
   2 -11   1  294.02    8.13
  -2 -11   0   57.56    2.69
   2 -11   0   56.50    2.66
   2 -11   0   54.67    2.61
  -2 -11   0   54.66    2.60
   2 -11   0   55.08    2.61
  -2 -11   0   53.21    2.62
  -2 -11   0   56.25    2.53
  -2 -11   0   53.04    4.96
   2 -11   0   50.21    4.77
   2 -11   0   50.95    2.49
  -2 -11   0   51.52    2.50
   2 -11   0   54.46    2.54
   2 -11   0   55.09    2.74
   2 -11   0   53.17    2.81
   2 -11  -1  315.32    8.68
   2 -11  -1  282.86   12.71
  -2 -11   1  303.52   12.89
   2 -11  -1  289.34    8.05
   2 -11  -1  307.02    8.40
   2 -11  -1  301.33    8.14
  -2 -11   1  297.13    8.27
   2 -11  -1  308.77    8.22
   2 -11  -1  299.40    8.16
  -2 -11   1  305.64    8.05
  -2 -11   1  311.35    8.35
   2 -11  -2   61.78    2.86
  -2 -11   2   70.08    3.16
  -2 -11   2   60.58    2.89
  -2 -11   2   64.86    2.99
   2 -11  -2   62.66    2.81
   2 -11  -2   60.66    2.83
  -2 -11   2   65.51    2.79
   2 -11  -2   59.15    5.32
  -2 -11   2   64.44    5.36
   2 -11  -2   59.85    2.88
   2 -11  -2   64.86    2.84
  -2 -11   2   62.68    2.62
  -2 -11   2   61.77    2.74
  -2 -11   2   66.57    2.89
   2 -11  -2   66.47    3.13
  -2 -11   2   64.71    2.86
  -2 -11   3   39.61    2.09
   2 -11  -3   46.70    4.73
  -2 -11   3   45.42    4.51
   2 -11  -3   40.72    2.16
   2 -11  -3   39.76    2.28
  -2 -11   3   35.88    2.00
   2 -11  -3   40.99    2.20
  -2 -11   3   38.72    2.08
  -2 -11   3   38.77    2.37
  -2 -11   3   39.78    2.29
   2 -11  -3   38.85    2.20
  -2 -11   3   39.33    2.17
   2 -11  -3   40.10    2.37
  -2 -11   3   35.96    2.03
   2 -11  -4   36.00    2.17
  -2 -11   4   37.73    2.02
  -2 -11   4   39.32    4.17
   2 -11  -4   38.85    4.40
   2 -11  -4   35.10    2.15
  -2 -11   4   38.66    2.10
  -2 -11   4   36.65    2.29
   2 -11  -4   36.56    2.08
  -2 -11   4   36.22    1.99
  -2 -11   4   38.10    1.81
  -2 -11   4   36.31    2.32
   2 -11  -4   36.18    2.13
  -2 -11   4   35.54    2.23
  -2 -11   4   39.11    2.20
   2 -11  -4   37.08    2.28
  -2 -11   4   34.19    1.91
   2 -11  -5  232.14    6.91
  -2 -11   5  235.84    6.57
   2 -11  -5  235.19   11.84
  -2 -11   5  226.92   10.95
  -2 -11   5  238.72    6.83
   2 -11  -5  238.81    6.93
   2 -11  -5  230.52    6.74
  -2 -11   5  236.83    7.23
  -2 -11   5  238.94    7.31
  -2 -11   5  231.11    6.56
  -2 -11   5  244.44    6.96
   2 -11  -5  230.12    6.98
  -2 -11   6  624.81   15.06
  -2 -11   6  624.79   14.55
   2 -11  -6  627.61   21.85
  -2 -11   6  656.04   20.97
   2 -11  -6  615.61   15.02
  -2 -11   6  638.31   15.61
  -2 -11   6  635.79   15.48
  -2 -11   6  622.82   14.54
   2 -11  -6  623.20   15.10
   2 -11  -6  645.28   15.05
  -2 -11   6  639.80   15.05
   2  11   6  611.66   14.21
   2 -11  -7   64.19    2.75
  -2 -11   7   64.60    3.03
   2 -11  -7   66.48    3.08
   2 -11  -7   66.46    2.95
  -2 -11   7   64.63    2.67
   2 -11  -7   63.41    5.99
   2 -11  -7   61.19    2.88
   2  11   7   65.14    2.60
  -2 -11   7   67.04    3.35
  -2 -11   7   68.67    3.33
   2 -11  -7   68.27    3.02
  -2 -11   7   66.79    3.08
  -2 -11   7   64.09    2.67
   2  11   8  302.78    7.85
  -2 -11   8  318.30    8.62
  -2 -11   8  306.67    7.85
   2 -11  -8  312.26    8.32
   2 -11  -8  315.89    8.61
  -2 -11   8  305.65    9.03
  -2 -11   8  311.31    9.01
   2 -11  -8  296.67   14.12
  -2 -11   8  315.04    8.70
   2 -11  -9   50.44    5.39
  -2 -11   9   53.84    2.97
  -2 -11   9   50.55    2.87
  -2 -11   9   46.84    2.60
  -2 -11   9   47.59    2.54
   2 -11  -9   48.64    2.31
   2  11   9   47.44    2.17
  -2 -11  10   93.88    4.03
  -2 -11  10   87.21    3.91
  -2 -11  10   86.95    3.55
  -2 -11  11   83.95    3.77
  -2 -11  11   90.21    3.84
  -2 -11  11   89.60    3.44
  -2 -11  12    1.34    0.64
  -2 -11  12    1.42    0.50
  -2 -11  12    1.49    0.63
   2  11  13   53.30    2.40
  -2 -11  13   56.21    2.63
  -2 -11  13   52.51    2.32
  -2 -11  13   55.31    2.43
  -2 -11  13   54.01    2.18
  -2 -11  14   89.30    3.21
   2  11  14   84.38    2.79
  -2 -11  14   86.32    2.94
  -2 -11  15   20.01    1.19
  -2 -11  16   25.41    1.11
   2 -12  15   60.41    2.02
  -2  12  15   61.21    2.03
   2 -12  14   43.62    1.85
  -2  12  14   39.51    1.74
  -2 -12 -13   49.82    2.12
   2 -12  13   50.45    2.35
  -2 -12 -12   36.11    1.88
   2 -12  12   33.18    2.04
   2 -12  11    5.58    0.97
   2 -12  11    4.61    0.81
  -2 -12 -11    5.70    0.85
  -2 -12 -11    5.01    0.72
  -2 -12 -10   26.86    1.53
  -2 -12 -10   28.73    1.70
   2 -12  10   25.79    1.83
   2 -12  10   27.13    2.01
  -2 -12 -10   28.33    1.54
   2 -12   9  472.11   12.15
  -2 -12  -9  443.87   10.98
  -2 -12  -9  461.07   11.22
   2 -12   9  458.37   11.68
   2 -12   9  452.14   11.18
  -2 -12  -8   16.50    3.08
   2 -12   8   21.17    1.61
   2 -12   8   18.93    1.82
  -2 -12  -8   19.92    1.55
  -2 -12  -8   23.22    1.64
  -2 -12  -8   21.14    1.52
   2 -12   8   22.36    1.75
   2  12  -7  155.33    5.03
  -2 -12  -7  163.83    5.19
   2 -12   7  163.43    5.08
   2 -12   7  163.97    5.87
   2 -12   7  169.01    5.47
  -2 -12  -7  174.62   10.21
  -2 -12  -7  171.52    5.36
  -2 -12  -7  164.65    4.98
  -2 -12  -7  175.23    5.30
  -2 -12  -7  165.06    4.89
  -2 -12  -6   85.50    6.99
   2 -12   6   86.92    3.65
   2 -12   6   82.78    3.89
  -2 -12  -6   89.65    3.55
  -2 -12  -6   89.33    3.51
  -2 -12  -6   86.13    3.30
  -2 -12  -6   91.17    3.41
   2 -12   5  178.80    5.45
  -2 -12  -5  195.75    5.67
  -2 -12  -5  176.81   10.33
   2 -12   5  184.36    9.78
   2 -12   5  188.39    6.06
  -2 -12  -5  195.73    5.94
  -2 -12  -5  197.96    5.92
   2 -12   5  192.69    5.71
  -2 -12  -5  195.37    5.73
   2 -12   5  191.65    6.10
   2 -12   5  201.74    6.53
  -2 -12  -4    0.89    0.57
  -2 -12  -4    2.16    0.60
   2 -12   4    0.69    1.01
  -2 -12  -4    3.58    1.52
  -2 -12  -4    1.76    0.69
   2 -12   4    2.06    0.69
   2 -12   4    2.08    0.62
   2 -12   4    2.06    0.72
   2 -12   4    2.38    0.72
  -2 -12  -4    1.78    0.67
  -2 -12  -3   49.45    2.47
   2 -12   3   44.32    2.36
  -2 -12  -3   47.49    2.45
   2 -12   3   50.15    2.61
   2 -12   3   43.13    2.16
  -2 -12  -3   43.13    2.31
  -2 -12  -3   47.85    2.16
  -2 -12  -3   43.17    4.80
   2 -12   3   41.83    4.44
   2 -12   3   47.06    2.68
   2 -12   3   47.56    2.60
   2 -12   3   46.54    2.38
   2 -12   2  151.58    4.98
  -2 -12  -2  150.65    4.92
  -2 -12  -2  150.31    4.80
   2 -12   2  146.19    4.99
  -2 -12  -2  148.04    4.98
  -2 -12  -2  145.68    4.90
   2 -12   2  141.37    4.67
  -2 -12  -2  148.92    4.84
  -2 -12  -2  145.19    4.42
  -2 -12  -2  128.74    8.50
   2 -12   2  144.32    8.58
  -2 -12  -2  143.75    4.87
   2 -12   2  143.23    5.18
   2 -12   2  144.65    5.11
   2 -12   2  143.83    4.77
  -2 -12  -1  460.15   11.43
   2 -12   1  461.95   11.46
  -2 -12  -1  448.40   11.08
  -2 -12  -1  462.22   11.27
  -2 -12  -1  441.08   10.58
  -2 -12  -1  436.76   16.98
   2 -12   1  425.43   16.53
   2 -12   1  445.64   11.40
   2 -12   1  439.39   11.40
  -2 -12  -1  453.82   11.45
  -2 -12  -1  450.46   11.33
   2 -12   1  445.70   11.18
   2 -12   1  453.71   11.71
   2 -12   1  453.64   11.21
  -2 -12   0    5.61    0.93
  -2 -12   0    7.33    0.93
  -2 -12   0    5.23    0.89
  -2 -12   0    5.85    0.92
   2 -12   0    6.01    0.97
   2 -12   0    6.70    1.01
  -2 -12   0    6.14    0.97
   2 -12   0    5.24    0.89
   2 -12   0    4.79    0.89
  -2 -12   0    6.50    1.00
  -2 -12   0    6.35    0.70
   2 -12   0    5.27    0.94
   2 -12   0    5.96    0.87
  -2 -12   0    5.50    1.85
   2 -12   0    5.08    1.75
   2 -12  -1  444.89   11.55
   2 -12  -1  455.59   11.17
  -2 -12   1  439.37   11.45
   2 -12  -1  467.72   11.93
  -2 -12   1  440.53   11.20
  -2 -12   1  455.71   11.52
  -2 -12   1  451.32   10.98
   2 -12  -1  453.01   11.36
  -2 -12   1  439.73   11.38
  -2 -12   1  456.44   11.52
   2 -12  -1  458.34   11.41
   2 -12  -1  438.28   11.32
   2 -12  -1  431.26   16.91
  -2 -12   1  471.55   17.22
  -2 -12   2  152.45    5.17
   2 -12  -2  144.12    4.88
  -2 -12   2  150.10    4.60
   2 -12  -2  150.54    5.02
  -2 -12   2  141.94    4.79
   2 -12  -2  151.29    5.31
  -2 -12   2  146.84    4.94
  -2 -12   2  142.59    4.76
  -2 -12   2  142.05    5.03
   2 -12  -2  147.76    5.00
  -2 -12   2  141.04    4.57
   2 -12  -2  150.16    5.13
   2 -12  -2  144.74    4.74
  -2 -12   2  152.94    8.88
   2 -12  -2  129.30    8.50
  -2 -12   3   50.48    2.65
   2 -12  -3   45.16    2.40
  -2 -12   3   46.57    2.17
   2 -12  -3   43.89    2.48
  -2 -12   3   49.60    2.46
   2 -12  -3   46.60    2.67
  -2 -12   3   45.69    2.38
  -2 -12   3   45.33    2.46
  -2 -12   3   48.43    2.40
  -2 -12   3   48.62    2.71
  -2 -12   3   48.86    2.62
   2 -12  -3   47.21    2.53
  -2 -12   3   48.79    2.37
   2 -12  -3   49.09    2.63
   2 -12  -3   44.24    2.28
   2 -12  -3   47.55    4.96
  -2 -12   3   50.16    4.87
   2 -12  -4    1.36    0.63
  -2 -12   4    1.25    0.57
  -2 -12   4    1.73    0.49
  -2 -12   4    1.42    0.67
  -2 -12   4    1.92    0.77
  -2 -12   4    2.35    0.67
   2 -12  -4    1.75    0.72
  -2 -12   4    0.80    0.46
  -2 -12   4    2.85    0.76
   2 -12  -4    2.12    0.72
   2 -12  -4    2.41    0.75
  -2 -12   4    0.93    0.60
   2 -12  -4    1.61    0.58
  -2 -12   4    2.46    1.50
   2 -12  -4    1.98    1.15
  -2 -12   5  192.91    6.40
  -2 -12   5  205.75    6.37
   2 -12  -5  192.99    5.92
  -2 -12   5  186.39    5.45
  -2 -12   5  188.07    5.72
   2 -12  -5  201.18    6.28
  -2 -12   5  193.56    6.02
  -2 -12   5  194.32    5.71
   2 -12  -5  198.29    6.18
   2 -12  -5  185.18    5.65
   2 -12  -5  199.22    6.13
  -2 -12   5  190.67    5.91
   2 -12  -5  177.98   10.41
  -2 -12   5  207.68   10.42
  -2 -12   6   90.03    3.89
  -2 -12   6   85.40    3.80
  -2 -12   6   86.28    3.30
   2 -12  -6   80.35    3.52
  -2 -12   6   84.29    3.51
  -2 -12   6   82.21    3.18
   2 -12  -6   84.50    3.62
  -2 -12   6   88.71    3.58
   2 -12  -6   86.12    3.52
   2 -12  -6   81.06    3.17
   2 -12  -6   80.04    6.75
  -2 -12   7  173.93    5.92
  -2 -12   7  173.67    5.83
  -2 -12   7  165.13    5.00
   2 -12  -7  156.91    5.29
   2 -12  -7  161.31    5.30
   2 -12  -7  176.15    5.59
  -2 -12   7  160.44    4.89
   2 -12  -7  175.56    5.40
  -2 -12   7  170.91    5.52
   2 -12  -7  166.62    5.10
  -2 -12   7  161.53    5.38
   2 -12  -7  147.56    9.53
   2 -12  -8   17.93    1.55
   2 -12  -8   21.85    1.56
   2 -12  -8   22.28    3.57
  -2 -12   8   17.46    1.68
   2 -12  -8   18.43    1.45
  -2 -12   8   18.97    1.68
  -2 -12   8   21.34    1.85
  -2 -12   8   18.68    1.54
  -2 -12   8   19.01    1.64
  -2 -12   9  459.85   11.93
  -2 -12   9  459.85   11.95
  -2 -12   9  453.52   11.64
  -2 -12   9  428.61   11.23
  -2 -12   9  474.58   11.63
   2 -12  -9  455.33   10.95
  -2 -12  10   30.21    2.10
  -2 -12  10   29.40    2.05
  -2 -12  10   29.83    1.97
  -2 -12  10   29.42    1.79
  -2 -12  10   29.77    1.95
  -2 -12  11    5.06    0.87
  -2 -12  11    6.14    0.96
  -2 -12  11    5.55    0.76
  -2 -12  12   33.48    1.83
  -2 -12  12   38.84    2.12
  -2 -12  12   34.13    1.66
  -2 -12  13   50.87    2.17
  -2 -12  13   51.82    2.29
   2  12  13   46.03    2.03
  -2 -12  14   38.62    1.74
  -2 -12  15   58.18    1.94
  -2  13  14   31.52    1.35
   2 -13  14   32.93    1.37
  -2 -13 -13   46.87    1.76
   2 -13  13   52.77    2.11
   2 -13  12   17.76    1.34
  -2 -13 -12   16.70    1.19
  -2 -13 -12   16.93    1.19
   2 -13  11    5.79    0.90
  -2 -13 -10   10.16    0.99
  -2 -13 -10    7.74    0.77
   2 -13  10   10.28    1.19
   2 -13   9    6.30    1.06
  -2 -13  -9    6.00    0.81
  -2 -13  -9    6.93    0.94
  -2 -13  -9    5.80    0.76
  -2 -13  -9    5.69    0.88
   2 -13   8   92.45    3.64
   2 -13   8   89.17    3.87
  -2 -13  -8   90.37    3.39
  -2 -13  -8   93.11    3.50
   2 -13   8   86.82    3.45
  -2 -13  -8   89.40    3.43
  -2 -13  -7   59.50    2.68
   2 -13   7   56.16    2.79
   2 -13   7   56.05    2.53
   2 -13   7   58.58    3.07
  -2 -13  -7   59.69    2.72
  -2 -13  -7   58.73    2.52
  -2 -13  -7   59.61    2.76
   2 -13   7   62.26    2.87
  -2 -13  -7   59.64    2.45
  -2 -13  -6   14.84    1.30
  -2 -13  -6   16.28    1.42
  -2 -13  -6   15.42    2.91
   2 -13   6   14.73    1.31
   2 -13   6   15.89    1.58
  -2 -13  -6   14.75    1.29
  -2 -13  -6   16.11    1.44
   2 -13   6   17.31    1.52
   2 -13   6   12.63    1.32
  -2 -13  -5  532.29   12.82
  -2 -13  -5  533.84   12.99
  -2 -13  -5  531.54   12.62
  -2 -13  -5  500.27   19.33
   2 -13   5  497.30   18.36
   2 -13   5  532.29   13.60
  -2 -13  -5  543.74   13.04
   2 -13   5  521.47   13.26
  -2 -13  -5  539.33   12.97
   2 -13   5  537.39   13.21
  -2 -13  -4   25.82    1.75
  -2 -13  -4   21.24    1.66
  -2 -13  -4   20.38    1.45
  -2 -13  -4   21.52    3.49
   2 -13   4   15.25    2.77
   2 -13   4   24.62    1.95
   2 -13   4   20.94    1.59
  -2 -13  -4   20.48    1.59
   2 -13   4   23.99    1.79
   2 -13   4   20.07    1.72
   2 -13   3   24.49    1.60
  -2 -13  -3   25.78    1.81
  -2 -13  -3   27.09    1.84
  -2 -13  -3   25.35    1.58
   2 -13   3   27.72    3.72
  -2 -13  -3   27.36    3.87
   2 -13   3   29.49    2.10
   2 -13   3   28.74    1.87
  -2 -13  -3   27.97    1.86
   2 -13   3   23.79    1.80
  -2 -13  -3   26.53    1.83
   2 -13   3   27.65    1.98
   2 -13   2   34.21    1.99
  -2 -13  -2   33.90    2.10
  -2 -13  -2   34.68    1.81
  -2 -13  -2   32.13    4.16
   2 -13   2   35.11    4.21
   2 -13   2   34.24    2.27
  -2 -13  -2   36.29    2.18
   2 -13   2   35.29    2.20
  -2 -13  -2   39.39    2.18
   2 -13   2   38.12    2.27
   2 -13   2   33.65    2.12
  -2 -13  -2   36.66    2.17
   2 -13   2   34.80    2.00
   2 -13   1   75.62    3.36
  -2 -13  -1   81.94    3.44
  -2 -13  -1   81.96    3.42
   2 -13   1   76.54    3.34
  -2 -13  -1   78.26    3.21
   2 -13   1   81.50    3.64
   2 -13   1   76.62    3.23
  -2 -13  -1   77.40    3.28
  -2 -13  -1   77.27    2.82
  -2 -13  -1   78.89    3.55
   2 -13   1   75.64    3.11
  -2 -13  -1   79.25    3.38
   2 -13   1   76.11    3.39
  -2 -13  -1   68.29    6.13
   2 -13   1   79.08    6.38
   2 -13   0   74.88    3.34
  -2 -13   0   72.85    3.25
  -2 -13   0   75.29    3.08
  -2 -13   0   73.13    3.21
  -2 -13   0   74.78    3.37
   2 -13   0   70.06    2.98
   2 -13   0   76.33    3.41
   2 -13   0   72.41    3.23
  -2 -13   0   70.34    3.21
   2 -13   0   71.46    3.22
  -2 -13   0   73.35    3.28
   2 -13   0   72.29    3.17
  -2 -13   0   67.99    3.10
  -2 -13   0   74.01    6.22
   2 -13   0   81.33    6.53
  -2 -13   1   78.49    3.34
  -2 -13   1   83.33    3.54
   2 -13  -1   80.43    3.57
   2 -13  -1   76.47    3.12
  -2 -13   1   84.49    3.57
  -2 -13   1   82.05    3.51
   2 -13  -1   79.45    3.40
  -2 -13   1   83.31    3.23
   2 -13  -1   80.40    3.44
  -2 -13   1   82.92    3.52
   2 -13  -1   73.16    6.26
  -2 -13   1   85.51    6.73
  -2 -13   2   32.56    2.17
   2 -13  -2   33.48    2.14
  -2 -13   2   33.58    1.86
  -2 -13   2   35.13    2.13
  -2 -13   2   36.97    2.05
  -2 -13   2   37.05    2.20
   2 -13  -2   34.83    2.22
  -2 -13   2   32.14    1.85
   2 -13  -2   31.18    1.85
  -2 -13   2   36.20    2.20
  -2 -13   2   35.44    2.23
   2 -13  -2   34.56    2.10
   2 -13  -2   34.01    2.16
  -2 -13   2   36.65    2.09
   2 -13  -2   27.18    3.84
  -2 -13   2   35.20    4.24
  -2 -13   3   27.90    1.98
   2 -13  -3   27.17    1.92
  -2 -13   3   27.65    1.63
   2 -13  -3   28.62    1.87
  -2 -13   3   28.72    2.01
   2 -13  -3   27.73    1.93
  -2 -13   3   29.72    1.91
  -2 -13   3   26.36    1.71
  -2 -13   3   26.34    1.81
   2 -13  -3   28.85    2.08
   2 -13  -3   25.74    1.92
  -2 -13   3   24.57    1.66
   2 -13  -3   27.81    1.69
  -2 -13   3   25.04    1.71
  -2 -13   3   28.39    3.76
   2 -13  -3   26.41    3.75
  -2 -13   4   22.91    1.70
  -2 -13   4   20.83    1.53
  -2 -13   4   20.09    1.58
  -2 -13   4   22.42    1.50
  -2 -13   4   20.92    1.52
   2 -13  -4   24.69    1.91
   2 -13  -4   18.57    1.35
   2 -13  -4   22.20    1.73
  -2 -13   4   20.90    1.60
   2 -13  -4   21.22    1.62
  -2 -13   4   23.44    1.84
  -2 -13   4   21.34    1.36
  -2 -13   4   21.87    1.79
   2 -13  -4   22.64    3.53
  -2 -13   4   24.05    3.47
   2 -13  -5  538.75   13.25
  -2 -13   5  497.65   12.30
  -2 -13   5  545.08   12.86
   2 -13  -5  523.31   13.31
   2 -13  -5  560.08   13.16
  -2 -13   5  519.66   12.89
  -2 -13   5  530.38   12.64
  -2 -13   5  562.90   13.64
  -2 -13   5  534.28   13.31
  -2 -13   5  524.62   12.98
  -2 -13   5  529.52   13.32
   2 -13  -5  531.93   12.91
   2 -13  -5  494.13   19.27
  -2 -13   5  509.72   18.49
   2 -13  -6   16.30    1.52
   2 -13  -6   14.80    1.43
   2 -13  -6   15.36    1.42
  -2 -13   6   13.91    1.36
  -2 -13   6   15.94    1.25
   2 -13  -6   14.37    1.30
  -2 -13   6   15.23    1.37
  -2 -13   6   14.59    1.54
  -2 -13   6   12.80    1.19
   2 -13  -6    9.70    2.37
  -2 -13   7   59.34    2.84
  -2 -13   7   56.91    2.48
  -2 -13   7   60.85    3.09
  -2 -13   7   59.74    2.75
   2 -13  -7   59.55    2.57
   2 -13  -7   58.02    2.73
   2 -13  -7   63.22    2.94
   2 -13  -7   55.41    2.70
  -2 -13   8   94.96    3.68
   2 -13  -8   88.07    3.35
  -2 -13   8   89.43    3.46
  -2 -13   8   91.50    3.86
  -2 -13   8   88.11    3.68
  -2 -13   9    5.57    0.92
   2 -13  -9    4.55    0.70
  -2 -13   9    4.56    0.76
  -2 -13   9    4.87    0.90
  -2 -13   9    4.61    0.93
  -2 -13   9    6.73    1.05
  -2 -13  10    9.86    1.16
  -2 -13  10    9.95    0.97
  -2 -13  10   10.03    1.12
  -2 -13  10    9.46    1.15
  -2 -13  10    8.92    1.05
   2 -13 -11    5.74    0.64
  -2 -13  11    7.83    0.90
  -2 -13  11    7.35    0.94
  -2 -13  11    6.24    0.70
  -2 -13  12   17.79    1.17
   2  13  12   17.86    1.23
   2  13  13   41.35    1.60
  -2 -13  14   30.66    1.24
  -2  14  13    7.66    0.62
   2 -14  13    7.44    0.62
   2 -14  12   77.89    2.66
  -2 -14 -12   74.54    2.43
   2 -14  11    3.66    0.67
  -2 -14 -11    3.72    0.63
  -2 -14 -10   39.22    1.94
   2 -14  10   44.67    2.20
  -2 -14 -10   40.14    1.64
  -2 -14 -10   42.44    2.10
   2 -14   9   49.29    2.50
  -2 -14  -9   45.14    2.02
  -2 -14  -9   48.17    2.20
  -2 -14  -9   47.44    2.03
  -2 -14  -9   49.06    2.23
  -2 -14  -8   17.03    1.30
  -2 -14  -8   16.73    1.35
  -2 -14  -8   17.21    1.29
   2 -14   8   15.44    1.29
   2 -14   8   14.25    1.39
  -2 -14  -8   14.70    1.20
   2 -14   8   16.18    1.30
  -2 -14  -7    6.89    0.79
   2 -14   7    7.40    1.09
   2 -14   7    7.05    0.97
  -2 -14  -7    6.07    0.87
   2 -14   7    6.79    0.94
  -2 -14  -7    6.69    0.93
  -2 -14  -7    6.89    0.98
  -2 -14  -6   15.28    1.35
  -2 -14  -6   13.34    1.19
  -2 -14  -6   14.70    1.36
   2 -14   6   14.84    1.36
   2 -14   6   14.44    1.26
   2 -14   6   13.60    1.43
  -2 -14  -6   14.18    1.21
   2 -14   6   14.01    1.36
  -2 -14  -6   15.25    1.19
  -2 -14  -5   75.63    3.16
  -2 -14  -5   66.67    2.88
  -2 -14  -5   70.56    3.07
   2 -14   5   75.54    3.13
   2 -14   5   73.58    3.41
   2 -14   5   69.46    3.10
  -2 -14  -5   67.56    2.78
   2 -14   5   68.95    3.15
  -2 -14  -5   71.20    2.90
  -2 -14  -4   51.31    2.29
   2 -14   4   48.87    2.65
   2 -14   4   45.96    2.68
   2 -14   4   49.71    2.57
  -2 -14  -4   51.00    2.52
  -2 -14  -4   52.51    2.62
  -2 -14  -4   49.48    2.48
   2 -14   3  107.18    4.24
  -2 -14  -3  113.38    4.10
  -2 -14  -3  115.82    4.17
  -2 -14  -3  103.40    3.58
   2 -14   3   95.50    7.00
  -2 -14  -3   98.84    7.45
   2 -14   3  110.65    4.37
  -2 -14  -3  113.02    4.09
   2 -14   3  112.65    4.12
   2 -14   3  111.77    4.19
  -2 -14  -3  110.24    4.04
   2 -14   3  109.52    4.15
  -2 -14  -3  114.31    4.45
   2 -14   2   32.10    1.86
  -2 -14  -2   29.95    1.94
  -2 -14  -2   27.33    1.55
   2 -14   2   26.90    1.91
  -2 -14  -2   34.63    2.05
   2 -14   2   28.26    1.94
  -2 -14  -2   29.82    1.91
   2 -14   2   31.83    2.03
  -2 -14  -2   28.24    3.86
   2 -14   2   28.26    3.77
  -2 -14  -2   33.66    2.21
   2 -14   1  167.01    5.23
  -2 -14  -1  164.73    5.36
  -2 -14  -1  160.03    5.31
  -2 -14  -1  161.85    5.62
   2 -14   1  168.68    5.02
   2 -14   1  162.36    5.38
  -2 -14  -1  163.46    5.35
   2 -14   1  167.51    5.44
  -2 -14  -1  167.68    5.23
   2 -14   1  166.10    5.48
  -2 -14  -1  170.11    5.42
  -2 -14  -1  157.46    5.00
  -2 -14  -1  151.20    9.28
   2 -14   1  154.80    9.22
   2 -14   0    8.15    1.09
  -2 -14   0   10.93    1.20
  -2 -14   0   11.44    1.28
  -2 -14   0    9.97    1.24
   2 -14   0   10.24    1.00
  -2 -14   0   10.36    1.22
  -2 -14   0   10.73    1.20
   2 -14   0    9.49    1.15
  -2 -14   0   10.50    1.12
   2 -14   0    9.99    1.21
  -2 -14   0    8.72    1.12
   2 -14   0    7.34    1.09
  -2 -14   0    6.86    2.02
   2 -14   0    7.93    2.13
  -2 -14   1  162.54    5.20
  -2 -14   1  156.63    5.37
   2 -14  -1  167.45    5.52
   2 -14  -1  155.42    4.78
   2 -14  -1  161.31    5.29
  -2 -14   1  160.57    5.33
  -2 -14   1  167.81    5.47
  -2 -14   1  158.58    4.98
  -2 -14   1  171.46    5.50
   2 -14  -1  158.80    5.31
   2 -14  -1  160.71    9.47
  -2 -14   1  147.80    9.06
  -2 -14   2   33.40    2.09
  -2 -14   2   32.49    1.94
  -2 -14   2   30.95    1.99
   2 -14  -2   36.83    2.27
  -2 -14   2   31.66    2.08
   2 -14  -2   32.44    2.01
  -2 -14   2   32.33    2.11
  -2 -14   2   30.51    1.78
  -2 -14   2   33.93    2.15
   2 -14  -2   30.85    2.08
   2 -14  -2   33.41    2.11
   2 -14  -2   29.99    4.08
  -2 -14   2   29.68    3.86
  -2 -14   3  114.64    3.94
  -2 -14   3  116.29    4.20
  -2 -14   3  110.77    4.05
   2 -14  -3  119.60    4.34
  -2 -14   3  108.50    3.86
  -2 -14   3  119.80    4.42
  -2 -14   3  112.76    3.73
   2 -14  -3  110.49    4.24
  -2 -14   3   98.79    7.14
   2 -14  -3  106.10    7.70
  -2 -14   3  112.01    4.24
  -2 -14   3  115.49    4.34
   2 -14  -3  112.02    4.09
  -2 -14   4   49.01    2.47
  -2 -14   4   48.67    2.25
  -2 -14   4   46.56    2.35
   2 -14  -4   52.40    2.63
   2 -14  -4   51.32    2.51
  -2 -14   4   47.00    2.60
  -2 -14   4   47.96    2.61
   2 -14  -5   71.38    3.04
  -2 -14   5   73.67    3.27
   2 -14  -5   70.24    3.06
  -2 -14   5   67.77    2.96
  -2 -14   5   68.38    2.93
   2 -14  -5   68.24    3.17
  -2 -14   5   67.94    3.16
  -2 -14   6   16.80    1.51
   2 -14  -6   17.09    1.41
  -2 -14   6   17.62    1.46
  -2 -14   6   17.16    1.33
   2 -14  -6   17.31    1.37
  -2 -14   6   15.62    1.33
   2 -14  -6   18.59    1.50
   2 -14  -6   15.56    1.45
  -2 -14   7    5.67    0.97
  -2 -14   7    7.25    1.01
   2 -14  -7    5.39    0.75
  -2 -14   7    5.94    0.85
   2 -14  -7    5.81    0.96
   2 -14  -7    3.95    0.76
  -2 -14   8   16.86    1.50
  -2 -14   8   14.98    1.37
  -2 -14   8   15.29    1.39
  -2 -14   8   15.80    1.35
  -2 -14   8   14.69    1.18
   2 -14  -8   16.65    1.24
  -2 -14   9   44.82    2.34
  -2 -14   9   43.97    2.21
  -2 -14   9   43.75    2.25
  -2 -14   9   43.90    2.18
  -2 -14   9   44.99    1.97
   2 -14  -9   43.86    1.85
  -2 -14  10   37.70    1.97
  -2 -14  10   38.89    1.67
  -2 -14  10   41.48    2.02
  -2 -14  10   42.99    2.00
   2 -14 -11    3.07    0.42
  -2 -14  11    3.86    0.60
  -2 -14  11    2.79    0.56
   2  14  12   73.21    2.41
  -2 -14  12   80.68    2.59
  -2 -14  13    6.88    0.55
   2 -15  12   13.32    0.76
  -2  15  12   12.52    0.73
   2 -15  11   30.47    1.42
  -2 -15 -11   27.45    1.30
  -2 -15 -10    2.91    0.52
  -2 -15 -10    2.13    0.35
   2 -15  10    2.56    0.55
  -2 -15 -10    3.78    0.60
  -2 -15  -9   28.77    1.51
   2 -15   9   30.75    1.72
  -2 -15  -9   27.94    1.37
  -2 -15  -9   31.30    1.73
  -2 -15  -8   23.46    1.45
  -2 -15  -8   22.11    1.35
  -2 -15  -8   21.02    1.54
  -2 -15  -8   20.78    1.33
  -2 -15  -8   19.72    1.28
   2 -15   8   21.85    1.53
  -2 -15  -7    9.41    1.01
  -2 -15  -7    8.10    0.92
  -2 -15  -7    7.04    0.83
   2 -15   7   10.48    1.04
  -2 -15  -7    7.41    1.04
  -2 -15  -7    8.97    0.92
  -2 -15  -7    6.69    0.70
   2 -15   7    6.98    1.00
   2 -15   6   15.33    1.33
  -2 -15  -6   13.41    1.08
  -2 -15  -6   15.16    1.27
  -2 -15  -6   15.63    1.34
  -2 -15  -6   14.48    1.14
   2 -15   6   15.85    1.32
   2 -15   6   14.01    1.23
   2 -15   6   14.65    1.39
   2 -15   5   90.37    3.41
   2 -15   5   95.75    3.78
   2 -15   5   96.33    3.66
  -2 -15  -5   88.06    3.32
  -2 -15  -5   90.81    3.48
  -2 -15  -5   98.85    3.37
  -2 -15  -5   84.95    3.40
   2 -15   5   93.46    3.54
   2 -15   5   92.90    3.49
   2 -15   4  117.81    4.17
   2 -15   4  112.07    4.32
  -2 -15  -4  117.61    4.43
  -2 -15  -4  118.12    4.00
   2 -15   4  124.06    4.37
  -2 -15  -4  116.14    4.04
  -2 -15  -4  112.78    4.11
   2 -15   4  119.10    4.19
  -2 -15  -4  118.38    4.04
   2 -15   4  117.23    4.11
  -2 -15  -3   16.61    1.53
  -2 -15  -3   14.95    1.34
   2 -15   3   17.56    1.53
  -2 -15  -3   17.22    1.47
  -2 -15  -3   15.57    1.36
  -2 -15  -3   16.51    1.37
   2 -15   3   16.57    1.41
   2 -15   3   15.89    1.39
  -2 -15  -2   29.48    1.89
  -2 -15  -2   30.79    1.90
   2 -15   2   33.38    1.99
   2 -15   2   34.62    2.04
  -2 -15  -2   33.52    2.01
  -2 -15  -2   29.81    2.07
  -2 -15  -1   38.11    2.21
  -2 -15  -1   37.78    2.14
  -2 -15  -1   34.45    2.20
  -2 -15  -1   37.68    1.91
   2 -15   1   37.03    2.25
  -2 -15  -1   33.31    1.96
   2 -15   1   37.49    2.05
  -2 -15  -1   36.97    2.09
   2 -15   1   35.66    2.11
  -2 -15   0    8.31    1.10
  -2 -15   0    8.99    1.10
  -2 -15   0    7.92    1.10
  -2 -15   0    8.92    0.99
   2 -15   0    7.75    1.09
  -2 -15   0    6.68    0.92
  -2 -15   0    6.98    0.99
   2 -15   0    7.83    1.01
  -2 -15   0    8.92    1.08
   2 -15   0    9.22    1.10
  -2 -15   1   38.14    2.11
   2 -15  -1   39.63    2.32
   2 -15  -1   37.11    2.14
  -2 -15   1   38.07    2.22
  -2 -15   1   37.42    1.98
  -2 -15   1   41.70    2.29
  -2 -15   1   40.68    2.28
   2 -15  -1   39.86    2.19
  -2 -15   1   37.69    2.17
   2 -15  -2   30.33    1.87
  -2 -15   2   31.56    1.98
  -2 -15   2   31.78    1.95
   2 -15  -2   32.56    2.04
   2 -15  -2   29.33    1.93
  -2 -15   2   30.14    1.80
  -2 -15   2   29.53    1.94
  -2 -15   2   31.80    1.98
  -2 -15   2   30.20    1.89
   2 -15  -3   16.85    1.49
   2 -15  -3   17.45    1.47
   2 -15  -3   17.66    1.41
  -2 -15   3   14.21    1.37
  -2 -15   3   16.59    1.42
  -2 -15   3   16.41    1.41
  -2 -15   3   15.81    1.27
  -2 -15   3   17.88    1.50
   2 -15  -4  114.99    4.10
  -2 -15   4  115.46    4.20
  -2 -15   4  115.08    4.13
   2 -15  -4  119.51    4.04
   2 -15  -4  120.33    4.18
  -2 -15   4  119.22    4.10
  -2 -15   4  116.52    4.25
   2 -15  -5   88.90    3.38
  -2 -15   5   92.61    3.52
  -2 -15   5   94.24    3.63
   2 -15  -5   89.37    3.50
  -2 -15   5   91.90    3.38
   2 -15  -5   95.87    3.49
  -2 -15   6   16.68    1.33
  -2 -15   6   13.82    1.30
   2 -15  -6   14.86    1.17
   2 -15  -6   15.73    1.29
   2 -15  -6   14.19    1.29
  -2 -15   7    6.51    0.90
   2 -15  -7    9.22    0.84
  -2 -15   7    7.61    0.95
   2 -15  -7    6.47    0.82
  -2 -15   8   21.41    1.45
   2 -15  -8   19.54    1.22
  -2 -15   8   23.63    1.52
  -2 -15   9   29.82    1.61
  -2 -15   9   32.56    1.69
  -2 -15  10    2.86    0.51
  -2 -15  10    2.55    0.53
  -2 -15  10    3.14    0.52
   2 -15 -10    3.08    0.46
   2  15  11   23.08    1.19
  -2 -15  11   25.47    1.13
  -2 -15  12   12.63    0.71
  -2 -16 -10    5.57    0.56
  -2 -16  -9   16.38    0.84
  -2 -16  -9   17.59    1.12
  -2 -16  -8   70.68    2.34
  -2 -16  -8   69.18    2.64
  -2 -16  -7   41.19    1.81
   2 -16   7   41.34    1.86
  -2 -16  -7   40.11    1.88
  -2 -16  -7   37.43    1.97
   2 -16   6   84.14    3.08
  -2 -16  -6   91.85    3.07
  -2 -16  -6   86.73    3.10
  -2 -16  -6   85.77    3.04
  -2 -16  -6   83.70    2.76
   2 -16   6   85.36    3.04
   2 -16   5   58.36    2.40
   2 -16   5   58.02    2.54
  -2 -16  -5   58.39    2.49
  -2 -16  -5   58.37    2.30
   2 -16   5   56.64    2.42
   2 -16   4   37.11    1.97
   2 -16   4   39.30    2.10
  -2 -16  -4   39.69    1.92
   2 -16   4   39.38    1.95
   2 -16   4   35.82    1.92
  -2 -16  -4   38.01    1.99
  -2 -16  -4   39.29    2.03
  -2 -16  -4   39.08    2.17
  -2 -16  -3   25.11    1.61
  -2 -16  -3   22.00    1.64
   2 -16   3   25.48    1.60
  -2 -16  -3   25.87    1.57
   2 -16   3   24.34    1.63
  -2 -16  -3   24.79    1.54
   2 -16   3   23.91    1.56
  -2 -16  -3   25.37    1.62
  -2 -16  -2    7.10    0.95
  -2 -16  -2    6.50    0.91
   2 -16   2    7.83    1.04
  -2 -16  -2    8.08    0.96
  -2 -16  -2    8.54    0.96
   2 -16   2    7.67    0.94
  -2 -16  -2    9.96    1.05
  -2 -16  -2    8.29    1.03
  -2 -16  -1   31.80    1.90
  -2 -16  -1   30.84    1.85
  -2 -16  -1   30.27    1.56
   2 -16   1   36.64    2.08
  -2 -16  -1   33.04    1.99
  -2 -16  -1   36.88    1.97
  -2 -16  -1   33.75    1.83
  -2 -16  -1   33.68    1.85
   2 -16   1   31.50    1.84
   2 -16   0   48.53    2.47
   2 -16   0   50.18    2.48
  -2 -16   0   47.54    2.12
  -2 -16   0   51.65    2.49
  -2 -16   0   51.29    2.26
  -2 -16   0   50.56    2.36
  -2 -16   0   50.04    2.43
  -2 -16   0   48.71    2.30
   2 -16   0   47.60    2.29
  -2 -16   1   34.16    1.93
   2 -16  -1   31.62    1.94
  -2 -16   1   32.69    1.76
   2 -16  -1   33.10    1.98
   2 -16  -1   33.89    1.91
  -2 -16   1   34.39    1.87
   2 -16  -1   35.05    1.89
  -2 -16   1   32.52    1.85
   2 -16  -2    7.52    0.91
  -2 -16   2    8.79    0.98
  -2 -16   2    8.31    0.92
   2 -16  -2    7.17    1.00
  -2 -16   2    8.59    0.94
   2 -16  -2    7.83    1.00
   2 -16  -2    8.67    1.04
  -2 -16   2    8.39    1.04
  -2 -16   2   10.05    1.08
   2 -16  -3   25.11    1.65
  -2 -16   3   24.01    1.56
   2 -16  -3   26.65    1.72
   2 -16  -3   24.58    1.65
   2 -16  -3   25.49    1.55
  -2 -16   3   24.50    1.61
  -2 -16   3   24.20    1.56
   2 -16  -3   26.00    1.66
  -2 -16   3   25.75    1.64
  -2 -16   3   22.94    1.60
  -2 -16   4   37.98    2.03
   2 -16  -4   39.98    2.00
  -2 -16   4   41.14    2.08
  -2 -16   4   38.10    1.95
   2 -16  -4   38.06    2.04
  -2 -16   4   36.29    1.88
   2 -16  -4   39.41    1.99
   2 -16  -5   57.12    2.37
  -2 -16   5   58.71    2.51
  -2 -16   5   55.61    2.39
   2 -16  -5   59.28    2.50
  -2 -16   5   57.40    2.29
   2 -16  -5   56.74    2.35
  -2 -16   6   86.69    3.10
  -2 -16   6   86.41    3.01
   2 -16  -6   79.89    2.76
   2 -16  -6   90.11    3.07
  -2 -16   7   36.86    1.74
  -2 -16   7   41.29    1.89
   2 -16  -7   35.94    1.68
  -2 -16   7   41.44    1.91
  -2 -16   8   65.78    2.34
  -2 -16   8   70.78    2.49
   2 -16  -8   65.06    2.12
  -2 -16   8   72.54    2.50
   2 -16  -9   17.02    0.95
  -2 -16   9   15.79    0.96
  -2 -16   9   16.06    0.98
  -2 -16   9   16.77    0.94
  -2 -16  10    6.16    0.53
   2  16  10    6.03    0.55
  -2 -17  -8   24.87    1.03
  -2 -17  -8   30.95    1.33
  -2 -17  -7   45.93    1.70
  -2 -17  -7   47.49    1.92
  -2 -17  -6   12.65    0.75
  -2 -17  -6   14.98    0.97
   2 -17   6   14.26    0.99
  -2 -17  -5   32.68    1.45
  -2 -17  -5   34.00    1.60
   2 -17   5   35.32    1.68
  -2 -17  -4    2.81    0.62
  -2 -17  -4    4.07    0.65
   2 -17   4    5.05    0.68
   2 -17   4    3.56    0.65
  -2 -17  -4    4.99    0.74
  -2 -17  -4    4.87    0.68
  -2 -17  -4    5.30    0.66
   2 -17   3    8.10    0.88
  -2 -17  -3    7.94    0.92
  -2 -17  -3    8.74    0.89
  -2 -17  -3    8.73    0.84
   2 -17   3    8.33    0.83
  -2 -17  -2    4.80    0.75
  -2 -17  -2    4.22    0.72
   2 -17   2    5.32    0.79
   2 -17   2    4.74    0.68
  -2 -17  -2    5.21    0.73
   2 -17   2    5.49    0.76
  -2 -17  -2    5.16    0.73
  -2 -17  -1    3.90    0.68
   2 -17   1    3.94    0.74
  -2 -17  -1    4.37    0.65
  -2 -17  -1    4.36    0.66
   2 -17   1    5.32    0.71
  -2 -17  -1    4.43    0.74
   2 -17   1    4.37    0.75
  -2 -17  -1    3.98    0.68
   2 -17   0   22.82    1.47
  -2 -17   0   18.44    1.08
   2 -17   0   21.34    1.45
  -2 -17   0   21.96    1.37
   2 -17   0   23.30    1.41
  -2 -17   0   22.45    1.40
   2 -17   0   22.03    1.46
  -2 -17   0   21.56    1.32
   2 -17   0   21.56    1.32
   2 -17  -1    5.29    0.77
   2 -17  -1    4.87    0.78
  -2 -17   1    3.82    0.57
  -2 -17   1    5.27    0.69
   2 -17  -1    4.36    0.65
  -2 -17   1    3.92    0.62
  -2 -17   2    5.87    0.76
   2 -17  -2    4.61    0.77
   2 -17  -2    6.37    0.81
   2 -17  -2    5.27    0.79
  -2 -17   2    4.62    0.65
  -2 -17   2    5.28    0.70
   2 -17  -3    9.98    0.98
  -2 -17   3    9.67    0.88
   2 -17  -3    8.14    0.86
  -2 -17   3    8.04    0.79
   2 -17  -3    8.31    0.88
  -2 -17   3    9.75    0.88
   2 -17  -4    5.25    0.68
  -2 -17   4    4.65    0.64
  -2 -17   4    4.31    0.62
   2 -17  -4    4.26    0.67
  -2 -17   4    3.57    0.57
   2 -17  -5   35.21    1.53
  -2 -17   5   34.43    1.62
  -2 -17   5   32.57    1.52
   2 -17  -5   35.16    1.65
  -2 -17   6   15.32    1.01
   2 -17  -6   12.93    0.78
  -2 -17   6   16.75    1.04
  -2 -17   6   14.53    0.93
   2 -17  -6   14.39    0.94
  -2 -17   7   45.26    1.75
  -2 -17   7   44.32    1.69
  -2 -17   7   43.44    1.56
   2 -17  -7   40.32    1.48
   2 -17  -7   44.51    1.73
   2 -17  -8   29.13    1.21
  -2 -17   8   31.65    1.30
  -2 -17   9    3.57    0.38
  -2 -18  -6    6.87    0.52
  -2 -18  -5   10.89    0.72
   2 -18   5   10.01    0.71
  -2 -18  -4   32.87    1.29
   2 -18   4   34.97    1.47
  -2 -18  -4   33.36    1.41
   2 -18   3   18.61    1.07
  -2 -18  -3   18.43    1.01
  -2 -18  -2   51.73    1.90
  -2 -18  -2   49.55    1.88
   2 -18   2   49.75    1.95
   2 -18   2   50.62    1.97
  -2 -18  -1    9.47    0.80
   2 -18   1    8.89    0.81
  -2 -18  -1    8.21    0.72
   2 -18   1    9.56    0.81
  -2 -18   0   23.42    1.27
   2 -18   0   23.67    1.31
   2 -18   0   24.53    1.30
   2 -18   0   23.18    1.29
   2 -18  -1    8.36    0.77
   2 -18  -1    7.53    0.75
  -2 -18   1    7.87    0.65
   2 -18  -2   53.10    1.95
   2 -18  -2   52.12    1.89
   2 -18  -2   51.96    1.98
  -2 -18   2   51.31    1.87
  -2 -18   2   49.16    1.73
   2 -18  -2   48.51    1.88
   2 -18  -3   19.70    1.06
  -2 -18   3   15.73    0.87
   2 -18  -3   20.17    1.12
  -2 -18   3   17.18    0.99
  -2 -18   3   17.96    0.94
   2 -18  -3   20.01    1.13
   2 -18  -4   34.06    1.41
  -2 -18   4   27.99    1.20
   2 -18  -4   31.71    1.26
  -2 -18   4   27.58    1.15
   2 -18  -5    9.76    0.73
  -2 -18   5    8.82    0.62
   2 -18  -5   11.17    0.70
  -2 -18   6    5.83    0.46
   2 -18  -6    6.82    0.55
   2 -19   2   21.50    0.91
  -2 -19  -1   14.49    0.74
   2 -19   1   16.74    0.79
   2 -19   0    1.95    0.34
   2 -19   0    1.31    0.27
  -2 -19   0    1.96    0.31
   2 -19  -1   16.82    0.81
   2 -19  -2   19.41    0.86
  -3   0   0    0.17    0.60
   3   0   0    0.72    0.67
   3   0  -1   40.97    2.91
  -3   0   1   44.45    3.18
   3   0  -2  339.40   10.32
   3   0   2  316.91   10.14
  -3   0   2  329.71   10.50
   3   0   3    2.21    0.48
   3   0  -3    3.16    0.94
   3   0   3    2.01    0.74
  -3   0   3    1.59    0.82
   3   0   4 1093.35   23.72
  -3   0   4 1110.63   26.82
   3   0  -4 1110.68   26.26
   3   0   4 1122.18   26.34
   3   0  -5    1.27    0.73
   3   0   5    1.25    0.72
   3   0   5    1.86    0.50
  -3   0   5    0.50    0.58
   3   0   6   57.89    3.35
   3   0  -6   57.05    3.39
  -3   0   6   53.50    3.69
   3   0   6   57.00    2.45
   3   0  -7  246.76    8.27
   3   0   7  270.73    8.39
  -3   0   7  257.53    9.45
   3   0   7  267.11    7.20
   3   0   8  122.19    4.80
   3   0   8  129.76    4.46
   3   0   8  127.69    4.54
   3   0   8  126.58    3.80
   3   0   9  296.25    8.41
  -3   0   9  293.20    8.08
   3   0   9  297.04    7.65
   3   0   9  304.80    8.38
   3   0   9  299.31    7.51
  -3   0   9  298.67   11.00
   3   0  10  115.14    4.17
   3   0  10  116.57    4.53
  -3   0  10  115.89    4.32
   3   0  10  114.81    3.92
   3   0  10  110.84    4.43
   3   0  10  118.93    3.80
  -3   0  10  124.53    6.71
  -3   0  11 1347.71   28.86
  -3   0  11 1383.65   34.58
   3   0  11 1356.85   30.03
  -3   0  11 1345.01   29.81
   3   0  11 1330.87   28.76
   3   0  11 1347.37   30.03
  -3   0  11 1331.57   29.47
   3   0  11 1310.71   29.47
  -3   0  12  122.23    4.06
   3   0  12  123.30    4.79
  -3   0  12  116.17    7.12
  -3   0  12  119.59    4.67
  -3   0  12  112.66    4.46
   3   0  12  112.28    3.91
  -3   0  12  109.19    4.35
   3   0  12  106.12    4.32
   3   0  12  118.32    4.73
  -3   0  13  412.15   11.18
  -3   0  13  410.25   10.91
  -3   0  13  409.52   10.29
   3   0  13  396.62   11.05
  -3   0  13  402.94   10.85
   3   0  13  403.58   10.85
  -3   0  13  425.55   15.39
   3   0  13  412.17   11.19
  -3   0  14    6.08    1.00
  -3   0  14    6.79    1.19
   3   0  14    8.45    1.22
  -3   0  14    6.68    1.82
  -3   0  14    6.08    0.90
  -3   0  14    6.46    1.04
   3   0  14    6.16    1.02
  -3   0  15   73.82    3.49
  -3   0  15   75.13    3.25
   3   0  15   75.18    3.35
   3   0  15   64.39    3.31
  -3   0  15   73.95    2.98
  -3   0  15   69.70    3.18
   3   0  16   26.28    1.87
   3   0  16   24.50    1.69
  -3   0  16   27.81    1.98
  -3   0  16   26.36    1.69
  -3   0  17    3.23    0.76
   3   0  17    3.45    0.63
   3   0  17    3.39    0.69
   3   0  17    3.93    0.71
   3   0  17    3.11    0.51
   3   0  17    4.33    0.73
   3   0  18   12.00    0.95
  -3   0  18   13.28    1.07
   3   0  19   89.63    2.57
  -3   0  19   94.23    2.70
   3  -1  19   73.41    2.13
  -3   1  19   65.07    2.14
   3  -1  18   46.12    1.94
  -3   1  18   46.66    2.06
   3  -1  17    2.25    0.47
  -3   1  17    3.46    0.76
   3  -1  17    4.04    0.66
   3  -1  17    4.07    0.73
  -3   1  16   61.33    2.74
  -3   1  16   68.60    3.13
  -3   1  16   60.66    2.72
   3  -1  16   69.19    2.92
  -3   1  15   42.55    2.56
  -3   1  15   37.27    2.22
   3  -1  15   44.66    2.47
  -3   1  15   38.84    2.08
  -3   1  15   35.91    2.20
  -3   1  14  221.65    7.02
  -3   1  14  219.96    6.76
   3  -1  14  235.62    7.05
   3  -1  14  207.93    6.67
  -3   1  14  200.37    6.63
  -3   1  14  225.58    6.34
  -3   1  14  192.21    9.87
  -3   1  13  170.02    5.88
  -3   1  13  164.91    5.67
  -3   1  13  177.11    9.03
   3  -1  13  157.56    5.56
  -3   1  13  162.03    5.60
  -3   1  13  166.95    5.16
  -3   1  12   37.48    2.45
   3  -1  12   38.83    2.07
  -3   1  12   41.54    4.08
   3  -1  12   43.04    2.66
   3  -1  12   35.76    2.31
  -3   1  12   37.54    2.32
  -3   1  12   39.61    2.09
   3  -1  11  170.26    5.16
  -3   1  11  172.30    5.83
   3  -1  11  175.90    5.74
   3  -1  11  173.19    6.05
  -3   1  11  167.82    5.57
  -3   1  11  186.49    5.30
  -3   1  11  193.50    8.88
   3  -1  10   50.92    2.27
  -3   1  10   55.30    2.73
   3  -1  10   52.62    2.86
   3  -1  10   52.53    2.61
  -3   1  10   49.29    4.12
   3  -1   9  133.94    4.25
  -3   1   9  143.04    4.72
   3  -1   9  141.57    4.99
   3  -1   9  142.00    4.23
  -3   1   9  141.03    6.99
   3  -1   8   98.51    3.80
  -3   1   8  105.25    5.64
   3  -1   8  102.90    3.22
   3  -1   7   40.11    2.65
   3   1  -7   43.29    2.87
  -3   1   7   44.28    3.44
   3  -1   6  155.58    5.96
   3   1  -6  148.08    6.08
  -3   1   6  151.68    6.61
   3  -1   5  435.83   12.34
   3   1  -5  437.55   12.66
  -3   1   5  435.51   13.07
   3   1  -4  350.17   10.48
   3  -1   4  340.29   10.17
  -3   1   4  354.63   10.81
   3   1  -3  958.82   22.40
   3  -1   3  878.98   19.39
  -3  -1  -3  873.16   19.41
   3  -1   3  907.77   21.97
  -3   1   3  941.61   22.64
   3  -1   2  199.70    7.32
  -3   1   2  210.48    7.79
   3   1  -2  209.52    7.61
  -3   1   1 1611.32   37.29
   3   1  -1 1643.05   37.07
   3  -1   0    9.12    1.40
  -3   1   0   10.60    1.59
   3   1   0   10.74    1.55
   3  -1  -1 1598.71   36.18
   3   1   2  213.24    7.80
   3  -1  -2  218.45    7.65
   3   1   3  961.53   23.00
   3  -1  -3  951.18   22.66
   3   1   3  926.28   20.03
   3  -1  -3  905.25   19.91
   3  -1  -4  336.59   10.30
   3   1   4  327.13    8.27
   3  -1  -5  439.62   12.55
   3   1   5  448.35   12.79
   3   1   5  445.54   10.61
   3   1   6  154.53    6.10
   3  -1  -6  151.33    5.95
   3   1   6  153.97    4.70
   3  -1  -7   44.40    2.84
   3   1   7   40.95    2.78
   3   1   7   42.06    2.16
   3   1   8   85.80    3.97
   3   1   8   99.74    3.71
   3   1   8   90.34    3.65
   3   1   8   92.68    3.01
   3   1   8   91.58    3.14
   3   1   9  147.95    4.97
   3   1   9  145.83    5.02
   3   1   9  132.45    4.27
   3   1   9  136.59    4.13
  -3  -1   9  139.21    4.74
  -3  -1  10   49.97    2.65
  -3  -1  10   51.02    2.62
   3   1  10   43.42    2.23
   3   1  10   51.62    2.82
   3   1  10   51.68    2.21
   3   1  10   52.52    2.77
  -3  -1  11  188.86    6.08
  -3  -1  11  179.31    5.85
   3   1  11  173.07    5.37
  -3  -1  11  161.89    5.57
   3   1  11  176.81    6.04
   3   1  11  171.42    5.64
   3   1  11  181.88    6.03
   3   1  11  172.09    5.11
   3   1  12   40.62    2.55
  -3  -1  12   36.82    2.47
  -3  -1  12   38.98    2.42
  -3  -1  12   35.19    2.28
   3   1  12   38.93    2.53
   3   1  12   37.98    2.35
  -3  -1  13  173.82    5.98
  -3  -1  13  172.82    5.72
   3   1  13  163.31    5.87
  -3  -1  13  163.30    5.05
  -3  -1  13  160.85    5.62
   3   1  13  151.27    5.47
   3   1  13  167.28    5.85
  -3  -1  14  217.89    7.00
  -3  -1  14  225.60    6.75
  -3  -1  14  206.21    6.65
   3   1  14  203.56    6.71
   3   1  14  213.83    6.65
   3   1  14  212.51    6.96
  -3  -1  15   40.50    2.28
  -3  -1  15   39.46    2.50
   3   1  15   40.36    2.49
  -3  -1  16   64.08    2.72
  -3  -1  16   60.91    3.01
   3   1  16   64.52    2.81
   3   1  16   59.96    2.92
   3   1  17    4.02    0.71
  -3  -1  17    3.52    0.77
   3   1  17    3.92    0.70
   3   1  17    3.89    0.63
   3   1  17    3.18    0.54
  -3  -1  18   48.76    2.07
   3   1  18   45.83    1.86
   3   1  19   63.99    1.98
  -3  -1  19   67.40    2.12
  -3   2  19   64.08    2.01
  -3   2  18   13.18    1.04
  -3   2  17   28.49    1.78
   3  -2  17   28.79    1.74
   3  -2  17   27.97    1.70
   3  -2  17   30.13    1.59
   3  -2  17   26.44    1.34
  -3   2  16   42.99    2.40
  -3   2  16   38.05    2.09
   3  -2  16   39.75    2.27
   3  -2  16   39.34    2.30
   3  -2  16   43.73    2.22
  -3   2  16   40.26    2.11
   3  -2  16   39.02    2.02
  -3   2  15   82.05    3.62
  -3   2  15   73.09    3.26
   3  -2  15   74.52    3.33
   3  -2  15   79.03    3.54
   3  -2  15   77.72    3.36
  -3   2  15   72.42    3.22
  -3   2  14   15.98    1.55
  -3   2  14   17.68    1.71
  -3   2  14   17.29    1.36
   3  -2  14   14.82    1.55
  -3   2  14   14.20    1.45
   3  -2  14   16.43    1.62
  -3   2  13  371.76   10.05
  -3   2  13  355.70    9.15
   3  -2  13  360.65   10.08
  -3   2  13  342.89   13.63
   3  -2  13  349.03    9.93
   3  -2  13  345.12    9.70
  -3   2  13  350.88    9.65
  -3   2  12   61.48    2.62
   3  -2  12   51.46    2.46
  -3   2  12   56.12    2.98
   3  -2  12   54.81    2.90
  -3   2  12   54.63    2.84
  -3   2  12   51.13    4.55
   3  -2  12   55.52    3.05
  -3   2  11  137.13    7.45
  -3   2  11  152.19    4.66
   3  -2  11  146.66    4.64
  -3   2  11  143.47    5.15
   3  -2  11  148.61    5.43
   3  -2  11  146.72    5.16
   3  -2  11  153.15    5.44
  -3   2  10  157.22    7.73
   3  -2  10  161.95    4.85
  -3   2  10  164.58    5.37
   3  -2  10  155.97    5.27
   3  -2  10  161.47    5.65
   3  -2  10  171.76    5.68
  -3   2   9   74.93    4.89
  -3   2   9   73.81    3.15
   3  -2   9   74.94    3.31
   3  -2   9   72.08    3.37
   3  -2   9   79.60    2.85
   3  -2   8   36.90    1.73
   3  -2   8   34.05    2.02
   3  -2   8   32.16    2.21
  -3   2   8   31.42    3.03
   3  -2   8   33.35    2.09
   3   2  -7  181.20    6.91
   3  -2   7  177.70    6.46
  -3   2   7  193.61    7.76
   3  -2   7  186.97    5.57
   3  -2   6  147.44    5.80
  -3   2   6  146.61    6.48
   3  -2   6  150.54    4.64
   3   2  -6  149.09    6.23
   3  -2   5  109.93    4.94
  -3   2   5  115.84    5.48
   3  -2   5  111.31    3.69
   3   2  -5  113.48    5.35
   3  -2   4 1272.25   29.42
  -3   2   4 1249.87   29.96
  -3  -2  -4 1251.65   28.17
   3  -2   4 1267.84   26.91
   3   2  -4 1251.43   29.88
   3  -2   3 1208.16   27.91
  -3   2   3 1207.50   28.32
   3  -2   3 1188.88   25.14
  -3  -2  -3 1150.54   25.69
   3   2  -3 1162.05   28.16
   3  -2   2   48.36    3.18
  -3  -2  -2   43.75    1.75
   3   2  -2   47.33    3.30
  -3   2   1  549.09   15.54
   3   2  -1  581.62   15.61
  -3   2   0    0.17    0.75
  -3  -2   0   -0.16    0.54
   3   2   0    0.93    0.76
   3  -2   0    0.99    0.70
  -3  -2   1  549.35   15.43
   3  -2  -1  574.02   15.20
  -3  -2   2   52.13    3.38
   3  -2  -2   50.83    3.22
   3  -2  -2   42.95    1.58
   3   2   2   48.54    3.34
   3  -2  -3 1179.45   27.93
  -3  -2   3 1173.43   28.32
   3   2   3 1207.62   25.30
   3  -2  -3 1153.00   25.67
   3   2   3 1225.71   28.55
   3  -2  -4 1243.88   29.51
  -3  -2   4 1273.50   30.18
   3  -2  -4 1244.11   28.13
   3   2   4 1272.29   27.07
   3   2   4 1325.22   30.24
   3  -2  -5  116.30    5.03
  -3  -2   5  112.08    5.37
   3   2   5  105.75    3.62
   3   2   5  109.29    5.19
   3  -2  -6  152.30    5.98
  -3  -2   6  154.04    6.62
   3   2   6  155.13    4.75
   3   2   6  158.18    6.38
   3  -2  -7  187.27    6.72
   3   2   7  188.11    6.98
   3   2   7  190.45    5.69
  -3  -2   7  203.97    7.96
  -3  -2   8   34.76    1.99
  -3  -2   8   35.44    3.14
   3   2   8   33.17    2.40
   3   2   8   35.63    2.06
   3   2   8   32.60    2.04
   3   2   8   34.34    1.74
  -3  -2   9   71.52    3.22
  -3  -2   9   72.41    4.83
   3   2   9   73.78    2.67
   3   2   9   77.35    3.34
   3   2   9   75.01    3.38
   3   2   9   73.12    2.87
  -3  -2  10  165.91    5.59
  -3  -2  10  166.94    5.52
  -3  -2  10  167.73    8.05
   3   2  10  169.63    4.80
   3   2  10  160.78    5.53
   3   2  10  157.28    5.60
   3   2  10  162.54    5.07
   3   2  11  149.31    4.89
  -3  -2  11  158.78    5.54
  -3  -2  11  151.12    5.33
  -3  -2  11  136.95    7.56
  -3  -2  11  154.71    4.74
   3   2  11  149.22    4.57
  -3  -2  11  149.12    5.21
   3   2  11  160.10    5.51
   3   2  11  153.39    5.55
  -3  -2  12   54.67    2.51
  -3  -2  12   62.67    5.06
   3   2  12   52.18    2.94
  -3  -2  12   59.52    3.14
  -3  -2  12   53.70    2.87
  -3  -2  12   52.38    2.83
   3   2  12   50.02    2.93
   3   2  12   49.98    2.73
  -3  -2  12   56.09    2.51
  -3  -2  13  336.45    8.82
  -3  -2  13  340.78    9.64
  -3  -2  13  373.15   10.18
  -3  -2  13  368.92    9.13
  -3  -2  13  354.82   13.83
   3   2  13  348.70    9.93
  -3  -2  13  344.79    9.65
   3   2  13  345.11    9.86
   3   2  13  349.42    9.59
  -3  -2  14   17.18    1.71
  -3  -2  14   17.67    1.59
  -3  -2  14   14.60    1.28
   3   2  14   14.82    1.56
   3   2  14   17.93    1.57
   3   2  14   15.33    1.55
  -3  -2  15   81.11    3.35
  -3  -2  15   84.74    3.74
   3   2  16   40.20    2.16
  -3  -2  16   44.15    2.47
   3   2  16   41.39    2.32
  -3  -2  17   29.71    1.83
   3   2  17   27.33    1.67
   3   2  17   27.20    1.51
   3   2  17   32.63    1.74
   3   2  18   10.98    0.87
  -3  -2  18   11.66    0.99
  -3  -2  19   67.37    2.09
  -3   3  18    6.30    0.72
   3  -3  18    5.05    0.62
   3  -3  17    3.21    0.66
   3  -3  17    3.41    0.68
   3  -3  17    4.45    0.69
  -3   3  17    5.38    0.72
  -3   3  17    4.89    0.79
   3  -3  17    2.89    0.48
   3  -3  16   13.04    1.25
   3  -3  16   16.07    1.32
   3  -3  16   14.94    1.38
   3  -3  16   15.04    1.34
  -3   3  16   16.09    1.45
  -3   3  16   15.53    1.29
  -3   3  16   12.21    1.13
   3  -3  16   14.01    1.16
   3  -3  15   28.30    1.92
   3  -3  15   30.20    1.99
   3  -3  15   28.37    2.06
   3  -3  15   25.82    1.93
  -3   3  15   29.61    1.94
  -3   3  15   28.70    2.03
  -3   3  15   28.39    1.87
   3  -3  15   28.85    1.89
  -3   3  14   66.48    2.81
   3  -3  14   69.26    3.24
   3  -3  14   73.14    3.38
   3  -3  14   68.51    3.43
   3  -3  14   68.61    3.35
  -3   3  14   59.60    3.03
  -3   3  14   72.59    3.41
  -3   3  13  278.83    8.24
   3  -3  13  281.14    8.28
  -3   3  13  268.63   11.59
   3  -3  13  280.08    8.32
  -3   3  13  263.32    7.91
  -3   3  13  279.88    7.48
  -3   3  12  289.87    8.46
   3  -3  12  293.02    8.64
  -3   3  12  308.51   12.20
   3  -3  12  289.99    8.63
   3  -3  12  284.30    7.76
  -3   3  12  300.12    7.76
  -3  -3 -11  259.13    6.64
   3  -3  11  251.23    7.56
  -3   3  11  260.49    7.66
   3  -3  11  259.31    7.86
   3  -3  11  244.23    6.91
  -3   3  11  262.00    6.96
   3  -3  11  265.60    7.88
  -3   3  11  265.68   10.92
   3  -3  10   31.60    2.12
  -3  -3 -10   28.71    1.52
  -3   3  10   31.72    3.23
   3  -3  10   23.84    1.79
  -3   3  10   29.91    1.96
  -3   3   9  160.65    7.51
   3  -3   9  166.60    5.59
   3  -3   9  160.15    5.40
   3  -3   8   64.95    2.92
   3  -3   8   67.99    3.10
   3  -3   8   63.81    3.32
  -3   3   8   63.25    4.34
  -3   3   7  225.02    8.67
   3   3  -7  229.79    8.22
   3  -3   7  220.52    6.60
   3  -3   7  230.63    6.49
   3  -3   7  227.90    7.64
   3  -3   6   11.65    1.06
  -3  -3  -6   11.56    1.66
   3   3  -6    8.20    1.49
   3  -3   6   10.66    1.43
  -3   3   6   11.29    1.69
   3   3  -5   73.70    4.30
   3  -3   5   78.84    2.91
  -3  -3  -5   77.27    4.11
   3  -3   5   70.60    3.91
  -3   3   5   84.03    4.52
   3   3  -4  241.39    8.69
  -3  -3  -4  255.07    7.91
   3  -3   4  246.79    6.45
   3  -3   4  242.30    8.34
  -3   3   4  244.52    8.66
  -3  -3  -3  464.78   11.98
   3  -3   3  464.53   10.83
   3  -3   3  464.11   13.23
  -3   3   3  493.97   13.65
   3  -3   2   92.72    4.59
  -3  -3  -2   94.27    3.50
  -3   3   2   94.92    4.79
  -3  -3  -1  267.18    6.92
  -3   3   1  287.52    9.42
   3  -3   0  143.15    5.98
   3  -3   0  141.98    3.83
  -3  -3   0  139.46    4.00
  -3   3   0  141.74    6.18
  -3  -3   0  148.52    6.25
   3  -3  -1  275.92    9.12
  -3  -3   1  288.26    6.90
   3  -3  -1  263.72    6.75
  -3  -3   1  281.14    9.32
   3  -3  -2   91.53    4.57
   3  -3  -2   85.06    3.19
  -3  -3   2   99.12    4.80
   3  -3  -3  476.71   11.94
   3   3   3  464.77   10.89
   3  -3  -3  476.82   13.40
  -3  -3   3  477.16   13.52
   3   3   4  243.10    8.80
   3  -3  -4  239.59    7.67
   3   3   4  241.83    6.40
   3  -3  -4  262.23    8.51
  -3  -3   4  241.43    8.56
   3   3   5   72.89    4.23
   3  -3  -5   74.11    3.94
   3   3   5   72.35    2.80
   3  -3  -5   72.90    3.98
  -3  -3   5   72.27    4.23
  -3  -3   6    8.35    1.45
   3  -3  -6   10.25    1.57
   3   3   6    8.04    1.41
   3  -3  -6   11.94    1.50
   3   3   6   10.24    1.01
   3   3   7  232.80    6.54
  -3  -3   7  229.38    6.47
   3   3   7  230.79    8.21
  -3  -3   7  249.14    8.97
   3   3   8   65.83    2.92
  -3  -3   8   67.51    2.98
  -3  -3   8   67.46    4.45
  -3  -3   9  168.75    5.45
  -3  -3   9  156.93    5.23
  -3  -3   9  163.57    7.54
   3   3   9  156.32    4.47
   3   3   9  163.71    5.35
   3   3   9  163.81    5.51
  -3  -3   9  151.04    4.86
  -3  -3  10   25.14    1.86
  -3  -3  10   26.28    1.99
  -3  -3  10   26.36    2.99
   3   3  10   25.36    1.46
   3   3  10   25.11    1.92
   3   3  10   27.61    2.07
  -3  -3  10   27.04    1.71
   3   3  11  266.85    7.87
   3   3  11  266.66    7.99
  -3  -3  11  279.43   11.21
  -3  -3  11  262.99    7.96
  -3  -3  11  250.25    7.65
  -3  -3  11  258.03    6.99
  -3  -3  11  254.42    7.14
  -3  -3  12  290.13    8.72
  -3  -3  12  283.25    8.31
   3   3  12  279.42    8.56
  -3  -3  12  285.46   11.88
   3   3  12  291.95    8.56
  -3  -3  12  299.12    7.70
  -3  -3  12  285.03    7.66
  -3  -3  13  282.33    8.39
  -3  -3  13  270.16    7.93
   3   3  13  272.81    8.15
   3   3  13  269.02    7.82
  -3  -3  13  267.21   11.52
   3   3  13  274.46    8.20
   3  -3 -13  242.99   11.68
  -3  -3  13  276.37    7.37
  -3  -3  13  258.28    7.06
   3   3  14   71.95    3.27
   3   3  14   71.77    3.39
  -3  -3  14   71.63    3.24
  -3  -3  14   69.18    3.52
   3   3  14   70.55    3.42
  -3  -3  14   71.99    2.93
   3   3  15   27.52    1.88
  -3  -3  15   31.29    2.22
   3   3  15   29.67    2.02
   3   3  16   13.39    1.22
  -3  -3  16   14.70    1.43
   3   3  16   14.85    1.33
   3   3  17    3.79    0.59
   3   3  17    3.91    0.65
  -3  -3  17    3.56    0.76
  -3  -3  18    5.14    0.67
   3   3  18    4.64    0.57
  -3  -3  18    4.09    0.49
   3  -4  18    1.94    0.42
  -3   4  18    2.29    0.48
   3  -4  17   19.74    1.31
   3  -4  17   19.83    1.28
   3  -4  17   15.63    0.95
   3  -4  17   19.47    1.34
  -3   4  17   22.09    1.46
  -3   4  17   20.17    1.23
   3  -4  16   15.05    1.31
   3  -4  16   17.49    1.25
  -3   4  16   15.09    1.21
   3  -4  16   16.28    1.34
   3  -4  16   17.88    1.46
  -3   4  16   17.61    1.49
  -3   4  16   15.86    1.30
   3  -4  15   43.04    2.37
  -3   4  15   40.30    2.21
   3  -4  15   40.20    2.24
   3  -4  15   44.64    2.45
   3  -4  15   42.94    2.51
   3  -4  15   43.71    2.39
  -3   4  15   43.93    2.36
  -3   4  15   44.01    2.50
  -3   4  14   32.98    2.24
  -3   4  14   33.05    1.85
   3  -4  14   31.75    2.12
   3  -4  14   34.71    2.25
   3  -4  14   33.93    2.32
  -3   4  14   33.18    2.08
   3  -4  14   34.50    2.21
   3  -4  14   33.11    2.22
  -3   4  13  110.30    4.37
  -3   4  13  103.24    3.69
  -3   4  13   98.03    6.43
   3  -4  13  103.09    4.30
   3  -4  13  100.84    4.40
   3  -4  13  102.22    4.14
   3  -4  13  111.95    4.47
  -3   4  12   20.53    1.80
  -3   4  12   22.67    1.50
  -3  -4 -12   22.25    3.23
   3  -4  12   20.99    1.81
  -3   4  12   18.53    2.72
   3  -4  12   22.66    1.97
  -3  -4 -12   21.26    1.37
   3  -4  12   18.69    1.78
  -3   4  11   72.33    3.34
  -3   4  11   71.50    2.82
  -3  -4 -11   66.09    5.54
   3  -4  11   70.10    3.37
  -3   4  11   67.57    5.04
   3  -4  11   71.82    3.55
  -3  -4 -11   71.84    2.73
   3  -4  11   69.21    3.42
  -3   4  10   88.37    5.53
  -3   4  10   91.43    3.19
  -3  -4 -10   93.76    6.33
   3  -4  10   94.34    3.86
   3  -4  10   86.57    3.85
   3  -4  10   86.19    3.21
  -3  -4 -10   88.43    3.11
   3  -4  10   86.34    3.82
  -3   4   9   23.58    2.69
  -3  -4  -9   23.78    3.05
   3  -4   9   23.18    1.73
   3  -4   9   25.93    1.52
   3  -4   9   20.73    1.71
   3  -4   8   65.55    3.04
  -3  -4  -8   71.57    5.05
   3  -4   8   74.72    3.13
   3  -4   8   68.98    2.65
  -3   4   8   71.05    4.55
   3  -4   8   71.41    3.64
   3   4  -7   40.70    3.20
   3  -4   7   43.42    2.22
  -3  -4  -7   45.30    3.71
  -3   4   7   41.29    3.29
   3  -4   7   42.10    2.26
   3  -4   7   43.79    1.65
   3  -4   7   42.60    2.88
  -3   4   6  325.29   10.47
   3  -4   6  307.21    8.06
  -3  -4  -6  318.01   10.79
   3   4  -6  313.70   10.52
   3  -4   6  300.45    9.73
  -3   4   5  288.32    9.64
   3  -4   5  278.28    7.30
  -3  -4  -5  288.33    9.64
   3  -4   5  283.71    9.31
  -3   4   4  252.31    8.74
   3  -4   4  248.16    6.54
  -3  -4  -4  251.50    8.47
   3  -4   4  268.95    8.84
  -3   4   3  791.13   19.79
  -3  -4  -3  767.19   18.79
   3  -4   3  742.72   19.59
  -3   4   2  317.75   10.02
  -3  -4  -2  291.62    8.63
   3  -4   2  300.92    8.28
   3  -4   2  310.09    9.96
  -3  -4  -1   21.42    2.28
   3  -4   1   21.60    1.52
  -3  -4  -1   21.70    1.66
  -3   4   0  530.14   14.86
  -3  -4   0  530.92   14.71
  -3  -4   0  512.30   12.73
   3  -4   0  509.74   12.49
   3  -4   0  544.19   14.69
  -3   4  -1   23.48    2.38
  -3  -4   1   23.88    2.26
   3  -4  -1   25.09    1.69
  -3  -4   1   23.54    1.65
   3  -4  -1   26.00    2.38
  -3  -4   2  314.83    9.90
   3  -4  -2  301.39    8.60
  -3  -4   2  304.73    8.46
   3  -4  -2  315.43    9.99
  -3  -4   3  777.20   19.60
   3  -4  -3  753.38   18.50
   3  -4  -3  754.43   19.56
  -3  -4   4  254.89    8.66
   3   4   4  242.64    6.48
   3  -4  -4  259.18    8.42
   3  -4  -4  254.93    8.64
  -3  -4   5  270.20    9.39
   3   4   5  289.27    7.36
   3  -4  -5  283.10    9.53
   3  -4  -5  280.28    9.30
  -3  -4   6  317.59   10.49
   3  -4  -6  316.27   10.01
   3  -4  -6  318.92   10.86
   3   4   6  312.43    8.18
   3   4   6  332.93   10.80
  -3  -4   7   38.75    2.16
   3   4   7   43.85    2.00
  -3  -4   7   44.51    3.37
   3  -4  -7   39.82    2.82
   3  -4  -7   40.31    1.60
   3   4   7   40.47    3.16
   3  -4  -7   48.52    3.80
   3   4   7   43.98    2.21
  -3  -4   7   39.40    2.00
   3   4   8   68.12    2.73
   3  -4  -8   63.65    4.73
   3   4   8   71.83    3.08
  -3  -4   8   68.29    4.45
   3   4   8   68.07    3.97
  -3  -4   8   66.38    3.05
  -3  -4   8   69.62    2.82
  -3  -4   9   22.46    1.54
   3   4   9   23.82    1.56
  -3  -4   9   26.68    2.84
  -3  -4   9   26.47    1.85
  -3  -4   9   23.86    1.83
   3  -4  -9   21.84    2.88
   3   4   9   22.30    1.72
  -3  -4  10   87.37    3.38
   3   4  10   89.00    3.46
  -3  -4  10   94.48    5.78
  -3  -4  10   91.74    3.23
  -3  -4  10   84.83    3.71
  -3  -4  10   89.15    3.92
   3  -4 -10   91.00    6.27
   3   4  10   92.77    3.83
   3   4  10   94.37    4.03
  -3  -4  11   68.70    2.90
   3   4  11   73.02    3.12
  -3  -4  11   76.81    2.92
  -3  -4  11   70.93    3.36
  -3  -4  11   71.59    3.55
   3  -4 -11   69.71    5.66
   3   4  11   74.60    3.48
   3   4  11   73.76    3.57
  -3  -4  11   75.85    5.42
  -3  -4  12   22.91    1.51
  -3  -4  12   21.81    2.97
   3  -4 -12   23.51    3.31
   3   4  12   21.95    1.85
   3   4  12   22.40    1.94
  -3  -4  12   20.00    1.72
  -3  -4  12   21.20    1.93
  -3  -4  12   21.47    1.49
   3   4  12   24.32    1.71
  -3  -4  13  102.93    4.43
  -3  -4  13   97.65    3.98
  -3  -4  13  102.07    3.63
  -3  -4  13   91.75    6.27
   3   4  13  102.24    4.22
   3   4  13  102.70    4.28
  -3  -4  14   35.47    2.42
  -3  -4  14   32.01    1.83
   3   4  14   33.05    2.20
   3   4  14   34.14    2.14
   3   4  14   32.26    2.17
   3   4  15   37.88    2.21
   3   4  15   37.08    2.24
   3   4  16   16.34    1.34
  -3  -4  16   15.94    1.46
  -3  -4  17   20.54    1.46
   3   4  17   19.04    1.26
   3   4  17   21.62    1.22
  -3  -4  18    2.11    0.48
   3   4  18    1.34    0.34
  -3   5  18   18.43    1.04
  -3   5  17    1.88    0.45
  -3   5  17    2.35    0.56
   3  -5  17    2.40    0.51
   3  -5  16   51.61    2.39
   3  -5  16   54.92    2.24
  -3   5  16   48.69    2.18
  -3   5  16   60.02    2.65
  -3   5  16   51.80    2.35
   3  -5  16   57.38    2.61
  -3   5  15   15.79    1.45
   3  -5  15   10.82    1.13
  -3   5  15   12.96    1.20
   3  -5  15   13.04    1.27
   3  -5  15   12.34    1.23
   3  -5  15   11.47    1.30
  -3   5  14   15.58    1.55
   3  -5  14   15.01    1.46
   3  -5  14   16.91    1.52
  -3   5  14   14.01    1.33
   3  -5  14   16.50    1.47
   3  -5  14   15.34    1.46
   3  -5  14   14.36    1.51
   3  -5  13   85.63    3.96
  -3  -5 -13   84.22    3.10
   3  -5  13   88.91    3.83
   3  -5  13   89.97    3.94
  -3   5  13   90.64    3.28
   3  -5  13   84.81    3.65
   3  -5  13   84.76    3.73
  -3   5  13   98.22    3.97
   3  -5  12  208.52    6.97
  -3  -5 -12  211.41    5.88
   3  -5  12  194.98    6.69
  -3   5  12  192.99    9.31
   3  -5  12  213.63    6.74
  -3   5  12  216.68    5.99
   3  -5  12  215.43    6.59
   3  -5  12  211.82    6.09
  -3   5  12  216.94    6.75
   3  -5  12  218.78    6.90
  -3  -5 -11  119.87    3.92
  -3   5  11  105.99    6.47
   3  -5  11  122.60    4.64
  -3  -5 -11  103.40    7.37
  -3   5  11  125.36    3.97
   3  -5  11  116.49    4.75
   3  -5  11  124.48    4.48
   3  -5  11  119.06    4.03
   3  -5  11  116.87    4.69
  -3  -5 -10  242.87    6.57
  -3   5  10  252.98    6.54
  -3   5  10  254.91   10.05
   3  -5  10  241.47    6.67
   3  -5  10  244.06    7.60
   3  -5  10  249.39    7.53
  -3  -5 -10  222.62   10.81
   3  -5  10  245.97    7.32
  -3   5  10  243.56   10.02
   3  -5   9  156.38    5.54
   3  -5   9  165.44    4.88
   3  -5   9  164.07    5.39
  -3  -5  -9  167.28    8.64
  -3   5   9  170.42    7.66
   3  -5   8    7.30    1.02
  -3   5   8    6.26    1.40
  -3  -5  -8    6.55    1.60
   3  -5   8    8.27    0.86
   3  -5   8    7.99    0.98
   3  -5   8    7.96    1.23
   3  -5   7  469.38   10.67
   3  -5   7  489.60   13.55
  -3   5   7  482.97   14.25
   3   5  -7  474.49   14.39
   3  -5   7  479.06   11.85
  -3  -5  -7  469.71   15.45
   3  -5   7  489.10   11.67
   3  -5   7  456.52   11.83
   3  -5   7  492.13   11.45
  -3  -5  -6  112.81    6.03
  -3   5   6  111.03    5.37
   3  -5   6  111.06    3.58
   3  -5   6  107.67    3.92
   3  -5   6  113.69    3.70
   3  -5   6  108.20    3.75
   3  -5   6  109.17    3.24
   3  -5   6  112.72    5.25
   3  -5   5  515.79   12.21
  -3   5   5  546.51   14.86
   3  -5   5  521.66   14.72
  -3  -5  -5  528.95   15.51
   3  -5   4  193.08    5.28
  -3   5   4  195.05    7.28
   3  -5   4  173.63    7.14
  -3  -5  -4  198.37    7.59
  -3   5   3  166.70    6.44
   3  -5   3  149.16    6.50
   3  -5   3  149.00    5.72
  -3  -5  -3  151.40    6.21
  -3   5   2  716.70   18.28
   3  -5   2  711.83   18.68
  -3  -5  -2  700.44   17.76
   3  -5   2  684.71   17.13
  -3  -5  -1  279.06    9.47
  -3   5   1  273.79    9.21
  -3  -5  -1  282.31    8.58
   3  -5   1  269.43    8.15
  -3   5   0    1.47    0.74
  -3  -5   0    0.31    0.46
   3  -5   0    0.67    0.76
  -3  -5   0    0.11    0.35
   3  -5   0    0.11    0.31
  -3   5  -1  281.39    9.56
  -3  -5   1  281.87    9.16
   3  -5  -1  273.17    9.35
   3  -5  -1  264.88    8.24
  -3  -5   1  272.52    8.29
  -3  -5   2  717.11   18.10
   3  -5  -2  731.67   18.65
  -3  -5   2  684.74   17.21
   3  -5  -2  672.47   17.38
  -3  -5   3  157.11    6.26
   3  -5  -3  159.87    6.64
  -3  -5   3  158.25    5.93
   3  -5  -3  154.04    6.20
  -3  -5   4  193.07    7.20
   3  -5  -4  193.02    7.47
   3  -5  -4  189.54    7.39
   3   5   5  522.39   12.27
   3  -5  -5  503.59   15.21
  -3  -5   5  546.64   14.85
   3  -5  -5  533.05   14.84
   3  -5  -6  108.43    3.22
   3  -5  -6  112.43    5.25
   3   5   6  112.36    3.62
  -3  -5   6  102.30    3.58
   3   5   6  104.71    3.68
   3  -5  -6  111.35    5.96
  -3  -5   6  118.16    5.48
  -3  -5   6  107.56    3.83
   3  -5  -7  474.14   11.32
   3   5   7  481.26   14.44
   3  -5  -7  481.49   10.73
   3  -5  -7  470.30   13.51
   3   5   7  488.28   11.39
  -3  -5   7  462.68   11.42
   3  -5  -7  482.71   15.53
   3   5   7  474.00   11.65
  -3  -5   7  480.49   11.95
  -3  -5   7  494.51   14.39
   3  -5  -8    6.54    1.59
   3   5   8    7.48    0.88
  -3  -5   8    8.32    1.07
  -3  -5   8    7.58    1.04
   3   5   8    7.51    0.96
   3  -5  -8    8.76    0.90
   3   5   8    7.45    1.39
  -3  -5   8    6.82    0.87
  -3  -5   8    7.30    1.49
   3  -5  -9  144.06    8.15
   3   5   9  158.55    5.30
   3   5   9  163.89    5.04
  -3  -5   9  155.56    7.37
  -3  -5   9  163.73    5.00
  -3  -5   9  159.48    5.39
  -3  -5   9  162.18    5.59
   3  -5 -10  230.27   10.97
   3   5  10  241.91    7.25
   3   5  10  250.99    6.95
  -3  -5  10  248.01    6.52
  -3  -5  10  236.66    6.70
  -3  -5  10  243.52    7.59
  -3  -5  10  240.22    7.28
  -3  -5  11  125.69    7.00
   3  -5 -11  112.64    7.51
   3   5  11  120.67    4.61
   3   5  11  118.63    4.78
   3   5  11  123.73    4.29
  -3  -5  11  125.64    3.97
  -3  -5  11  116.10    3.99
  -3  -5  11  113.55    4.80
  -3  -5  12  206.39    9.60
   3   5  12  212.90    6.65
   3  -5 -12  182.52   10.01
   3   5  12  213.24    6.85
   3   5  12  214.29    6.29
  -3  -5  12  205.61    5.86
  -3  -5  12  197.70    5.74
  -3  -5  12  210.87    6.95
  -3  -5  13   84.64    3.96
  -3  -5  13   81.93    3.14
   3   5  13   80.20    3.62
   3   5  13   84.76    3.78
   3   5  14   14.80    1.46
  -3  -5  14   13.56    1.53
   3   5  14   14.07    1.38
   3   5  15   11.86    1.22
  -3  -5  15   14.54    1.50
   3   5  15   12.67    1.22
   3   5  16   51.35    2.33
  -3  -5  16   59.11    2.76
   3   5  17    2.86    0.49
  -3  -5  17    2.40    0.61
  -3  -5  17    2.59    0.51
  -3  -5  18   18.52    1.06
  -3  -5  18   17.28    0.98
  -3   6  18    1.72    0.34
   3  -6  17   45.20    1.83
  -3   6  17   47.14    2.00
  -3   6  17   44.05    1.79
   3  -6  16   19.02    1.38
  -3   6  16   17.39    1.27
  -3   6  16   19.77    1.44
   3  -6  16   20.15    1.34
  -3   6  16   17.03    1.11
   3  -6  15   49.94    2.57
   3  -6  15   45.34    2.24
  -3   6  15   48.17    2.26
  -3   6  15   51.50    2.54
   3  -6  15   47.10    2.33
  -3  -6 -14  129.77    4.03
   3  -6  14  143.92    5.07
   3  -6  14  131.87    4.56
   3  -6  14  135.27    4.70
  -3   6  14  134.82    4.80
   3  -6  14  134.88    4.65
   3  -6  13   40.17    2.32
  -3  -6 -13   40.48    2.00
   3  -6  13   41.76    2.45
   3  -6  13   38.29    2.28
   3  -6  13   39.38    2.52
  -3   6  13   39.82    1.96
   3  -6  13   40.10    2.49
  -3   6  13   40.14    2.42
  -3  -6 -12   13.95    1.19
   3  -6  12   12.24    1.41
   3  -6  12   12.84    1.48
  -3   6  12   12.80    1.08
   3  -6  12   12.15    1.18
   3  -6  12    9.98    1.19
   3  -6  12   10.22    1.23
   3  -6  12    9.68    1.37
   3  -6  11   25.82    2.09
  -3  -6 -11   27.58    1.65
   3  -6  11   26.19    2.04
   3  -6  11   23.94    1.95
  -3   6  11   23.74    1.49
   3  -6  11   27.47    1.88
   3  -6  11   23.18    1.55
  -3   6  11   25.22    2.96
   3  -6  11   25.70    1.86
  -3  -6 -11   21.79    3.28
   3  -6  10   27.80    2.11
  -3  -6 -10   26.04    1.62
  -3  -6 -10   25.79    3.47
  -3   6  10   28.09    3.02
   3  -6  10   27.40    1.89
  -3   6  10   24.20    1.47
   3  -6  10   29.04    2.11
   3  -6  10   26.97    1.64
   3  -6  10   23.86    1.74
   3  -6  10   24.26    1.94
   3  -6   9   95.17    3.36
   3  -6   9   93.66    3.64
   3  -6   9   96.08    4.04
   3  -6   9   94.68    3.73
  -3  -6  -9   79.07    6.08
   3  -6   9   95.02    4.06
  -3   6   9   97.59    5.57
  -3   6   9   97.05    3.19
  -3   6   8  129.76    6.30
  -3  -6  -8  127.61    7.47
   3  -6   8  138.82    4.55
   3  -6   8  132.00    4.82
   3  -6   8  127.95    4.09
   3  -6   8  126.24    4.26
  -3  -6  -7   73.60    2.62
   3  -6   7   77.72    2.92
  -3   6   7   80.45    4.58
   3  -6   7   76.67    3.07
   3  -6   7   77.08    3.32
   3  -6   7   84.07    3.15
   3  -6   7   74.90    4.26
   3  -6   7   76.94    2.53
   3  -6   7   72.96    3.28
  -3  -6  -7   74.84    5.35
  -3  -6  -6  225.57    5.98
   3  -6   6  234.59    6.49
   3  -6   6  241.56    5.95
   3  -6   6  235.33    8.58
   3  -6   6  231.56    6.73
   3  -6   6  243.54    6.85
   3  -6   6  234.71    6.44
  -3   6   6  247.09    8.65
  -3  -6  -6  219.71    9.53
  -3  -6  -5   82.30    5.09
   3  -6   5   72.42    4.36
   3  -6   5   75.93    2.60
   3  -6   5   75.63    3.08
  -3   6   5   74.48    4.11
   3  -6   5   73.75    2.93
   3  -6   5   74.13    3.14
   3  -6   5   79.81    2.87
  -3   6   4  377.72   11.35
  -3  -6  -4  401.82   12.61
   3  -6   4  383.99   12.09
   3  -6   4  376.46    8.94
  -3   6   3    4.90    1.03
   3  -6   3    3.80    0.98
  -3  -6  -3    2.34    0.84
   3  -6   3    2.88    1.05
  -3  -6  -2  152.40    6.64
  -3   6   2  175.50    6.56
   3  -6   2  157.58    6.22
  -3  -6  -2  157.46    6.61
   3  -6   2  179.76    7.19
  -3  -6  -1   54.65    3.50
  -3   6   1   59.01    3.52
  -3  -6  -1   55.70    3.49
   3  -6   1   51.99    3.22
  -3   6   0  554.17   15.32
  -3  -6   0  570.73   15.25
  -3  -6   0  561.45   15.16
   3  -6   0  545.96   14.88
   3  -6   0  563.21   15.92
  -3   6  -1   52.75    3.54
  -3  -6   1   54.95    3.37
   3  -6  -1   56.39    3.48
  -3  -6   1   61.63    3.57
   3  -6  -1   63.68    4.06
  -3   6  -2  160.70    6.96
  -3  -6   2  170.29    6.44
   3  -6  -2  167.09    6.70
  -3  -6   2  172.33    6.62
   3  -6  -2  179.07    7.28
  -3  -6   3    3.63    0.87
   3  -6  -3    5.00    1.17
  -3  -6   3    3.06    0.91
   3  -6  -3    3.47    0.94
   3  -6  -4  383.25    9.05
   3  -6  -4  399.44   12.24
   3  -6  -4  390.17   12.48
  -3  -6   4  382.89   11.42
   3  -6  -5   76.75    3.01
   3  -6  -5   79.20    4.98
   3  -6  -5   89.58    4.81
   3  -6  -5   77.52    2.67
   3   6   5   84.16    3.00
  -3  -6   5   78.77    2.98
   3  -6  -5   85.21    3.12
  -3  -6   5   79.22    4.23
   3  -6  -6  231.01    9.63
   3  -6  -6  234.43    5.88
   3  -6  -6  236.17    8.57
   3   6   6  232.59    6.32
  -3  -6   6  234.17    8.45
   3  -6  -6  232.67    6.41
  -3  -6   6  234.53    6.41
   3   6   6  229.78    6.37
  -3  -6   6  223.44    6.74
   3  -6  -7   78.57    5.45
   3  -6  -7   84.55    4.54
   3  -6  -7   78.34    2.59
   3   6   7   80.53    3.04
  -3  -6   7   83.93    3.52
   3   6   7   80.59    3.14
   3  -6  -7   71.64    2.96
  -3  -6   7   77.48    3.05
  -3  -6   7   72.22    4.38
  -3  -6   8  136.11    6.45
  -3  -6   8  132.53    4.38
  -3  -6   8  126.90    4.83
   3  -6  -8  141.00    7.85
   3   6   8  135.28    6.40
   3  -6  -8  135.49    4.34
   3   6   8  145.56    4.50
   3   6   8  130.46    4.51
   3   6   9   85.06    3.40
   3   6   9   91.97    3.66
  -3  -6   9   86.51    5.24
  -3  -6   9   94.97    3.14
   3  -6  -9   86.49    6.32
  -3  -6   9   91.08    3.42
  -3  -6   9   93.77    4.04
   3   6  10   28.10    1.81
  -3  -6  10   27.12    3.01
   3   6  10   24.09    1.81
  -3  -6  10   26.23    1.52
   3  -6 -10   22.02    3.24
  -3  -6  10   25.08    1.62
  -3  -6  10   28.16    2.16
   3   6  11   28.71    1.84
  -3  -6  11   26.92    3.08
   3   6  11   23.72    1.79
   3   6  11   29.02    2.17
  -3  -6  11   27.01    1.57
   3  -6 -11   24.25    3.44
  -3  -6  11   25.10    1.58
  -3  -6  11   22.33    1.99
   3   6  12   11.35    1.27
   3   6  12   12.67    1.49
  -3  -6  12   11.56    2.11
  -3  -6  12   12.56    1.08
   3   6  12   12.25    1.26
  -3  -6  12   12.07    1.52
   3  -6 -12   13.59    2.56
  -3  -6  13   43.22    2.70
   3   6  13   40.49    2.53
   3   6  13   36.47    2.23
   3   6  14  131.83    4.71
  -3  -6  14  138.91    5.08
   3   6  14  123.60    4.44
  -3  -6  15   44.55    2.51
   3   6  15   48.77    2.37
   3   6  15   45.07    2.19
  -3  -6  16   18.04    1.45
   3   6  16   16.47    1.13
  -3  -6  17   41.25    1.65
  -3  -6  17   47.82    1.98
   3   6  17   39.63    1.53
  -3  -6  17   45.43    2.01
  -3  -6  18    1.44    0.31
  -3   7  17    9.36    0.80
  -3   7  17   10.47    0.75
   3  -7  16    9.15    0.90
  -3   7  16    8.41    0.87
  -3   7  16    7.49    0.87
  -3   7  15    7.83    0.84
   3  -7  15    8.57    0.91
   3  -7  15    9.13    0.98
   3  -7  15   10.23    1.10
  -3   7  15    8.25    1.02
  -3  -7 -15    8.40    0.75
   3  -7  14   23.49    1.66
   3  -7  14   22.04    1.59
   3  -7  14   24.74    1.85
  -3   7  14   25.24    1.76
  -3  -7 -14   23.48    1.42
   3  -7  13   17.39    1.54
  -3   7  13   18.61    1.63
   3  -7  13   18.27    1.68
   3  -7  13   17.85    1.49
  -3  -7 -13   18.24    1.32
  -3  -7 -12    4.98    0.80
   3  -7  12    3.52    0.88
   3  -7  12    4.01    0.96
  -3   7  12    4.72    0.68
   3  -7  12    5.35    0.85
   3  -7  12    4.71    0.83
   3  -7  12    6.12    0.92
   3  -7  11  103.98    3.59
   3  -7  11  104.05    3.96
  -3  -7 -11  101.16    3.63
   3  -7  11   96.27    4.20
   3  -7  11  104.34    4.27
   3  -7  11  101.57    3.87
  -3   7  11   97.37    3.33
   3  -7  11   95.32    3.76
   3  -7  11  100.35    4.34
   3  -7  10   65.49    2.97
   3  -7  10   66.48    2.74
   3  -7  10   67.15    3.01
  -3  -7 -10   70.65    2.87
   3  -7  10   71.49    3.42
   3  -7  10   69.68    3.47
  -3   7  10   72.49    2.63
  -3  -7 -10   62.25    5.52
   3  -7  10   66.61    3.00
   3  -7  10   64.25    3.28
   3  -7   9    3.79    0.73
   3  -7   9    4.54    0.72
  -3  -7  -9    4.00    0.73
   3  -7   9    4.39    0.95
   3  -7   9    3.60    0.87
   3  -7   9    3.79    0.73
  -3  -7  -9    2.74    1.31
  -3   7   9    4.24    0.61
  -3  -7  -8   26.13    3.36
   3  -7   8   28.53    2.07
  -3   7   8   25.02    2.60
  -3   7   8   25.60    1.38
   3  -7   8   25.90    1.65
   3  -7   8   28.18    1.60
   3  -7   8   26.54    1.97
   3  -7   8   26.48    1.69
   3  -7   7    5.29    0.84
  -3   7   7    4.03    1.04
  -3  -7  -7    5.70    1.59
   3  -7   7    4.70    1.13
   3  -7   7    4.52    0.56
   3  -7   7    4.16    0.88
   3  -7   7    3.75    0.82
   3  -7   7    6.48    1.04
   3  -7   7    5.33    0.72
   3  -7   7    4.89    0.73
   3  -7   6   18.24    1.28
   3  -7   6   17.85    1.50
  -3  -7  -6   14.85    1.12
  -3  -7  -6   14.66    2.38
  -3   7   6   17.77    1.99
   3  -7   6   17.09    1.09
   3  -7   6   18.30    2.20
   3  -7   6   19.03    1.43
   3  -7   6   17.53    1.47
  -3  -7  -6   17.72    1.13
  -3  -7  -6   16.70    1.16
   3  -7   5   12.30    1.19
   3  -7   5   10.82    1.72
   3  -7   5   10.56    0.89
  -3   7   5   12.69    1.60
  -3  -7  -5   11.41    0.96
  -3  -7  -5   11.85    0.94
   3  -7   5   12.41    1.02
   3  -7   5   10.14    1.13
   3  -7   5   12.13    1.06
   3  -7   5   10.24    1.09
  -3  -7  -5   11.33    0.96
   3  -7   5   13.01    1.18
  -3  -7  -5   11.88    2.02
  -3  -7  -4   37.23    1.76
  -3  -7  -4   40.97    1.79
  -3   7   4   37.91    2.73
  -3  -7  -4   39.26    1.85
   3  -7   4   36.78    2.00
   3  -7   4   37.91    2.14
  -3  -7  -4   34.94    3.38
   3  -7   4   45.16    3.37
   3  -7   4   37.34    1.76
   3  -7   4   45.10    3.52
   3  -7   4   42.58    2.03
  -3  -7  -3  151.39    6.61
  -3   7   3  158.30    6.02
  -3  -7  -3  155.03    4.41
   3  -7   3  147.54    6.88
   3  -7   3  156.90    4.45
  -3  -7  -3  151.96    7.16
   3  -7   3  160.51    6.76
   3  -7   3  154.03    4.82
  -3   7   2  330.95   10.10
  -3  -7  -2  326.87   10.63
  -3  -7  -2  342.72   11.53
   3  -7   2  334.79   10.94
   3  -7   2  353.29    8.35
   3  -7   2  360.37   11.72
  -3  -7  -1  571.09   15.44
  -3   7   1  591.17   15.28
  -3  -7  -1  590.91   16.58
   3  -7   1  566.33   16.03
  -3  -7   0    3.88    0.89
  -3   7   0    3.41    0.83
  -3  -7   0    2.54    0.87
   3  -7   0    1.73    0.79
   3  -7   0    4.74    1.27
   3  -7   0    3.22    0.56
  -3   7  -1  575.44   15.75
  -3  -7   1  590.90   15.22
   3  -7  -1  573.24   16.37
  -3  -7   1  586.67   16.41
   3  -7  -1  583.30   13.20
   3  -7  -1  613.37   17.06
  -3  -7   2  338.51   10.09
  -3   7  -2  341.14   10.95
   3  -7  -2  357.96    8.46
   3  -7  -2  343.75   11.68
   3  -7  -2  337.28   11.40
  -3  -7   2  353.25   11.31
  -3  -7   3  149.88    6.76
   3  -7  -3  155.11    7.14
   3   7   3  156.55    4.73
   3  -7  -3  151.72    6.99
   3  -7  -3  158.02    4.48
  -3  -7   3  154.29    4.69
   3  -7  -3  161.08    4.86
  -3  -7   3  160.99    6.00
  -3   7  -3  160.39    6.85
  -3  -7   4   41.91    2.16
   3  -7  -4   38.49    1.77
   3  -7  -4   41.88    3.36
  -3  -7   4   38.42    1.98
   3  -7  -4   43.36    2.14
   3  -7  -4   40.69    2.10
  -3  -7   4   38.99    1.79
  -3  -7   4   39.63    2.76
   3   7   4   38.79    1.94
   3  -7  -4   42.34    2.03
   3  -7  -4   41.86    2.11
   3  -7  -4   39.27    3.45
  -3  -7   4   38.27    3.21
   3  -7  -5   11.50    1.15
   3  -7  -5   12.69    1.09
   3  -7  -5   14.27    1.20
  -3  -7   5   11.20    0.92
  -3  -7   5   12.31    1.02
  -3  -7   5   12.43    1.27
   3   7   5   13.34    1.10
  -3  -7   5   12.28    1.10
   3  -7  -5   11.79    0.94
   3  -7  -5   15.02    1.97
  -3  -7   5   11.15    1.16
  -3  -7   5   11.10    1.48
   3  -7  -5   12.30    2.01
   3  -7  -6   17.42    1.28
  -3  -7   6   20.72    1.45
  -3  -7   6   18.93    2.03
  -3  -7   6   19.62    1.48
   3  -7  -6   19.72    1.44
  -3  -7   6   17.69    1.15
  -3  -7   6   18.18    1.25
   3  -7  -6   20.47    2.31
   3  -7  -6   18.18    1.15
  -3  -7   6   18.56    1.58
   3   7   6   19.08    1.36
   3  -7  -6   18.70    2.61
  -3  -7   7    5.37    0.81
   3   7   7    5.09    0.73
   3   7   7    4.71    0.77
  -3  -7   7    3.55    0.73
   3  -7  -7    5.38    0.83
  -3  -7   7    4.45    0.58
  -3  -7   7    6.10    0.99
   3  -7  -7    3.99    0.56
   3  -7  -7    5.32    1.20
  -3  -7   7    3.47    0.96
   3  -7  -7    4.73    1.46
  -3  -7   7    3.90    0.62
   3   7   8   24.75    1.65
  -3  -7   8   25.68    1.99
  -3  -7   8   24.36    1.45
   3   7   8   28.23    1.71
   3  -7  -8   22.76    3.16
  -3  -7   8   28.64    2.71
  -3  -7   8   25.28    1.35
   3  -7  -8   27.17    1.70
  -3  -7   8   23.54    1.60
   3  -7  -9    5.29    0.79
   3  -7  -9    2.05    1.25
  -3  -7   9    4.20    0.96
   3   7   9    4.83    0.81
   3   7   9    3.55    0.72
  -3  -7   9    4.39    1.23
  -3  -7   9    4.02    0.59
  -3  -7   9    5.13    0.81
   3  -7 -10   59.68    5.46
  -3  -7  10   73.88    3.62
   3   7  10   70.87    3.02
  -3  -7  10   77.67    5.03
   3   7  10   65.05    2.98
  -3  -7  10   70.46    2.61
  -3  -7  10   65.83    2.79
   3   7  11  102.07    3.78
   3  -7 -11   96.05    7.00
   3   7  11   92.07    3.71
  -3  -7  11   98.21    4.34
  -3  -7  11   98.54    3.31
   3   7  12    4.81    0.79
   3   7  12    4.99    1.03
   3   7  12    4.82    0.83
  -3  -7  12    4.98    1.02
  -3  -7  13   18.19    1.75
   3   7  13   14.92    1.29
   3   7  13   14.20    1.49
   3   7  14   23.38    1.73
  -3  -7  14   22.11    1.67
  -3  -7  14   23.85    1.52
  -3  -7  14   24.29    1.92
   3   7  15    7.40    0.91
  -3  -7  15    8.97    1.14
  -3  -7  15    8.32    1.04
  -3  -7  15    7.97    0.94
   3   7  16    7.71    0.71
  -3  -7  16    8.51    0.92
  -3  -7  16    7.25    0.78
  -3  -7  16   10.15    1.02
  -3  -7  17   10.60    0.83
   3   7  17    8.69    0.62
  -3   8  17   27.35    1.20
  -3   8  16    2.30    0.52
  -3   8  16    4.03    0.64
  -3   8  15   23.43    1.30
  -3   8  15   25.99    1.60
   3  -8  15   23.19    1.54
  -3  -8 -15   22.63    1.19
   3  -8  14    9.68    1.08
  -3   8  14    9.13    1.11
   3  -8  14    9.51    1.13
  -3  -8 -14    8.02    0.85
   3  -8  13   62.66    3.06
  -3   8  13   63.91    2.94
   3  -8  13   55.66    2.62
   3  -8  13   56.36    2.77
  -3  -8 -13   57.95    2.49
   3  -8  12   99.37    3.86
   3  -8  12  108.11    4.26
   3  -8  12  109.63    4.42
  -3  -8 -12  109.77    3.79
   3  -8  11   20.33    1.57
   3  -8  11   20.34    1.41
  -3  -8 -11   20.65    1.51
   3  -8  11   21.00    1.82
   3  -8  11   18.14    1.74
  -3  -8 -10  121.10    3.82
   3  -8  10  116.47    4.65
   3  -8  10  114.55    3.82
   3  -8  10  114.61    4.18
  -3  -8 -10  121.15    4.09
   3  -8  10  111.70    4.15
   3  -8  10  115.48    4.71
   3  -8   9  163.46    5.80
  -3  -8  -9  158.44    9.12
   3  -8   9  150.53    5.04
   3  -8   9  159.59    4.81
   3  -8   9  169.55    5.83
  -3  -8  -9  171.70    5.14
   3  -8   9  157.51    5.18
  -3  -8  -9  170.56    4.91
   3  -8   8   35.15    2.34
   3  -8   8   34.55    2.01
   3  -8   8   38.89    1.89
   3  -8   8   32.64    1.90
  -3  -8  -8   36.58    4.16
   3  -8   8   36.46    2.37
  -3  -8  -7  134.85    7.98
   3  -8   7  136.08    5.00
   3  -8   7  138.96    4.22
   3  -8   7  134.41    4.97
   3  -8   7  138.25    4.34
   3  -8   6  564.77   13.56
   3  -8   6  587.37   14.32
  -3  -8  -6  581.32   13.49
  -3  -8  -6  560.39   18.77
   3  -8   6  574.53   13.55
   3  -8   6  601.66   14.02
  -3  -8  -6  582.74   13.25
   3  -8   6  595.27   13.22
   3  -8   6  590.28   17.18
  -3  -8  -5   29.18    1.61
  -3  -8  -5   30.10    1.58
   3  -8   5   31.00    1.61
   3  -8   5   28.27    2.93
  -3  -8  -5   27.55    3.24
  -3  -8  -5   29.47    1.67
   3  -8   5   30.06    1.64
   3  -8   5   28.93    1.66
   3  -8   5   32.60    1.92
   3  -8   5   27.68    1.67
   3  -8   5   30.74    1.80
   3  -8   5   28.60    1.90
   3  -8   5   30.24    2.03
   3  -8   4  143.91    4.92
   3  -8   4  146.42    4.52
   3  -8   4  144.93    4.55
   3  -8   4  152.40    4.44
   3  -8   4  144.53    7.03
   3  -8   4  147.61    4.34
  -3  -8  -4  147.33    7.61
   3  -8   4  147.44    6.99
   3  -8   4  147.86    4.60
   3  -8   4  154.52    4.88
   3  -8   4  148.41    4.86
   3  -8   4  144.33    4.65
  -3  -8  -4  143.69    4.47
  -3  -8  -4  143.85    4.39
  -3  -8  -4  147.46    4.35
   3  -8   3    0.95    0.39
   3  -8   3    1.19    0.51
  -3  -8  -3    1.29    0.46
   3  -8   3    1.02    0.55
  -3  -8  -3    1.26    0.43
   3  -8   3    0.87    0.79
   3  -8   3    1.08    0.42
  -3  -8  -3    1.27    0.46
   3  -8   3    1.04    0.50
   3  -8   3    1.44    0.49
   3  -8   3    1.90    0.54
   3  -8   3    1.85    0.88
  -3  -8  -3    1.23    0.77
   3  -8   2  888.16   20.10
   3  -8   2  924.86   20.40
  -3  -8  -2  900.29   24.30
   3  -8   2  867.48   23.47
  -3  -8  -2  893.81   19.75
  -3  -8  -2  919.78   19.78
  -3  -8  -2  918.58   20.00
   3  -8   2  915.01   24.16
   3  -8   2  904.47   19.79
   3  -8   2  897.99   20.22
   3  -8   1   41.71    2.22
   3  -8   1   39.01    2.04
  -3  -8  -1   44.10    1.96
  -3  -8  -1   42.55    2.03
  -3  -8  -1   35.19    3.34
   3  -8   1   39.04    3.32
   3   8  -1   44.60    2.21
   3  -8   0  450.12   11.10
   3   8   0  470.15   11.31
  -3  -8   0  464.46   10.99
   3  -8   0  460.99   11.26
  -3  -8   0  471.73   14.69
   3  -8   0  445.09   14.30
  -3  -8   0  477.20   10.93
  -3  -8   0  468.64   10.85
  -3  -8   0  464.76   11.09
   3  -8   0  467.54   10.91
   3  -8   0  472.20   14.70
   3  -8   0  456.19   11.30
   3  -8  -1   42.70    2.12
  -3  -8   1   40.18    1.85
   3   8   1   43.44    2.13
  -3  -8   1   43.35    1.99
   3  -8  -1   42.22    2.14
   3  -8  -1   36.94    3.32
  -3  -8   1   39.74    3.41
  -3  -8   1   41.73    2.04
   3  -8  -1   41.44    1.91
   3  -8  -1   44.81    3.71
   3  -8  -1   38.82    2.08
   3  -8  -2  895.69   20.29
  -3  -8   2  917.04   19.87
  -3  -8   2  914.01   19.76
   3   8   2  912.74   20.20
  -3  -8   2  905.82   19.94
   3  -8  -2  875.00   20.27
   3  -8  -2  894.66   20.25
  -3  -8   2  929.96   20.37
   3  -8  -2  889.18   24.17
  -3  -8   2  916.03   24.07
   3  -8  -2  929.80   19.89
   3  -8  -2  932.90   24.19
   3   8   3    1.15    0.46
  -3  -8   3    2.93    0.66
   3  -8  -3    0.96    0.48
   3  -8  -3    1.15    0.52
  -3  -8   3    1.25    0.40
  -3  -8   3    1.78    0.47
   3   8   3    1.05    0.46
  -3  -8   3    3.44    1.09
   3  -8  -3    0.24    0.64
  -3  -8   3    2.21    0.55
  -3  -8   3    1.15    0.42
   3  -8  -3    1.72    0.89
   3  -8  -3    1.71    0.47
   3  -8  -4  146.86    4.68
   3   8   4  150.15    4.62
  -3  -8   4  146.06    4.38
  -3  -8   4  147.38    4.26
  -3  -8   4  144.72    4.44
   3  -8  -4  157.92    4.89
   3  -8  -4  148.36    4.82
   3  -8  -4  145.34    4.79
  -3  -8   4  151.68    4.96
   3  -8  -4  144.05    7.49
  -3  -8   4  154.47    7.25
   3  -8  -4  146.19    4.33
   3  -8  -4  152.18    7.09
   3  -8  -5   28.40    1.74
   3   8   5   29.83    1.72
  -3  -8   5   31.31    2.04
  -3  -8   5   27.75    1.46
  -3  -8   5   29.59    1.59
  -3  -8   5   29.10    1.62
   3  -8  -5   30.59    1.90
   3  -8  -5   31.43    1.88
   3  -8  -5   31.93    1.93
  -3  -8   5   28.59    1.81
  -3  -8   5   29.40    1.94
   3  -8  -5   27.94    3.24
   3  -8  -5   30.08    2.97
   3  -8  -5   31.86    1.62
   3  -8  -6  593.74   13.77
  -3  -8   6  581.70   13.40
  -3  -8   6  572.56   13.46
   3  -8  -6  575.28   18.92
  -3  -8   6  570.28   14.54
   3   8   6  605.65   13.83
   3  -8  -6  603.44   14.11
  -3  -8   6  575.38   14.41
  -3  -8   6  582.45   14.18
   3  -8  -6  617.54   14.21
   3  -8  -6  595.40   13.36
   3  -8  -6  604.91   17.28
  -3  -8   7  141.15    4.21
  -3  -8   7  143.24    5.13
  -3  -8   7  143.06    4.96
   3  -8  -7  131.40    7.87
  -3  -8   7  142.73    5.24
   3   8   7  148.83    4.64
   3  -8  -7  142.79    4.72
  -3  -8   7  140.99    4.28
   3  -8  -8   35.28    4.05
   3  -8  -8   36.56    2.05
   3   8   8   35.34    1.98
  -3  -8   8   35.34    2.41
  -3  -8   8   36.37    2.35
  -3  -8   8   32.94    2.17
  -3  -8   9  159.55    4.97
   3  -8  -9  161.77    9.23
   3  -8  -9  165.89    5.05
   3   8   9  164.18    5.14
  -3  -8   9  166.24    5.96
  -3  -8   9  159.80    5.53
  -3  -8  10  118.16    4.56
   3  -8 -10  111.08    7.63
  -3  -8  10  117.34    4.84
   3   8  10  117.32    4.14
  -3  -8  10  120.93    3.95
  -3  -8  11   22.66    1.83
  -3  -8  11   21.82    1.94
   3   8  11   19.39    1.50
   3   8  12  110.46    4.36
  -3  -8  12  103.01    4.14
  -3  -8  12  102.97    4.46
   3   8  13   56.83    2.87
  -3  -8  13   58.31    2.96
  -3  -8  13   52.97    2.70
  -3  -8  13   59.63    2.64
  -3  -8  13   57.06    3.06
  -3  -8  14    7.80    1.05
  -3  -8  14    9.36    1.07
  -3  -8  14    7.70    1.08
   3   8  14    7.44    0.98
  -3  -8  14    9.17    0.96
  -3  -8  15   23.91    1.67
   3   8  15   21.22    1.38
  -3  -8  15   25.18    1.62
  -3  -8  15   24.80    1.46
  -3  -8  16    2.47    0.54
  -3  -8  16    2.37    0.43
  -3  -8  17   27.59    1.20
  -3   9  16   15.64    0.97
  -3   9  16   13.65    0.90
   3  -9  15    5.52    0.73
  -3   9  15    4.53    0.70
  -3  -9 -14    6.64    0.77
   3  -9  14    7.88    0.98
  -3   9  14    8.38    0.97
  -3  -9 -13    6.14    0.81
   3  -9  13    7.84    1.07
  -3   9  13    6.71    0.97
  -3  -9 -12   57.15    2.51
   3  -9  12   56.65    2.84
   3  -9  12   54.86    2.90
  -3  -9 -11   19.44    1.48
   3  -9  11   23.36    1.94
   3  -9  11   23.48    1.47
   3  -9  11   23.37    1.85
   3  -9  10   68.27    3.38
   3  -9  10   66.69    2.91
   3  -9  10   69.65    2.66
  -3  -9 -10   70.93    2.95
  -3  -9 -10   64.97    2.64
   3  -9  10   70.44    3.46
   3  -9   9   32.00    2.28
  -3  -9  -9   27.82    3.71
   3  -9   9   33.87    1.75
   3  -9   9   35.83    1.99
   3  -9   9   32.82    2.01
  -3  -9  -9   36.05    2.00
  -3  -9  -9   32.55    1.83
   3  -9   9   35.14    2.39
  -3  -9  -8   24.94    1.68
  -3  -9  -8   25.86    3.55
   3  -9   8   26.48    2.05
   3  -9   8   26.33    1.51
   3  -9   8   23.87    1.67
   3  -9   8   25.52    2.00
   3  -9   7   40.24    1.90
   3  -9   7   40.95    2.08
   3  -9   7   39.49    2.51
   3  -9   7   40.68    2.18
  -3  -9  -7   37.09    1.82
   3  -9   7   38.84    2.42
   3  -9   7   36.48    1.97
  -3  -9  -7   35.03    4.06
   3  -9   6    6.27    0.88
   3  -9   6    7.93    1.12
  -3  -9  -6    5.95    1.79
   3  -9   6    7.34    0.93
   3  -9   6    8.60    1.09
  -3  -9  -6    6.31    0.78
  -3  -9  -5   45.46    2.08
   3  -9   5   43.78    3.78
   3  -9   5   45.60    2.05
  -3  -9  -5   44.11    4.31
  -3  -9  -5   43.47    2.16
   3  -9   5   40.51    2.06
   3  -9   5   41.21    2.10
   3  -9   5   44.54    2.55
   3  -9   5   43.76    2.24
   3  -9   5   45.27    2.49
   3  -9   5   44.99    2.29
   3  -9   4   55.21    2.64
   3  -9   4   59.81    2.85
  -3  -9  -4   57.02    2.58
   3  -9   4   60.10    2.64
   3  -9   4   57.29    2.37
   3  -9   4   62.68    2.47
   3  -9   4   68.23    4.70
  -3  -9  -4   58.20    4.87
   3  -9   4   59.20    4.50
   3  -9   4   57.22    2.55
  -3  -9  -4   59.31    2.47
   3  -9   4   60.25    2.70
   3  -9   4   59.60    2.93
   3  -9   3   80.59    3.36
  -3  -9  -3   78.19    2.90
  -3  -9  -3   75.60    2.90
   3  -9   3   76.34    3.11
   3  -9   3   71.75    2.73
   3  -9   3   83.48    5.28
  -3  -9  -3   66.24    5.15
   3  -9   3   78.08    2.90
   3  -9   3   77.33    5.14
  -3  -9  -3   76.61    3.01
   3  -9   3   75.80    3.16
   3  -9   3   78.20    3.23
   3  -9   3   74.80    3.11
  -3  -9  -2  177.49    5.01
  -3  -9  -2  175.44    4.99
   3  -9   2  167.93    4.85
   3   9  -2  177.46    5.44
   3  -9   2  168.16    4.95
   3  -9   2  178.46    8.18
   3  -9   2  164.65    5.37
   3  -9   2  163.12    5.23
  -3  -9  -2  163.43    4.93
   3  -9   2  168.82    5.32
   3  -9   2  162.91    5.23
  -3  -9  -2  151.55    7.97
   3  -9   2  166.90    7.87
  -3  -9  -2  170.09    5.14
   3  -9   1  133.36    4.30
   3  -9   1  129.40    4.05
   3   9  -1  132.81    4.46
  -3  -9  -1  115.91    6.73
   3  -9   1  129.85    6.80
   3  -9   1  134.57    4.60
   3  -9   1  135.03    4.47
  -3  -9  -1  129.10    4.19
   3  -9   1  123.02    4.27
  -3  -9  -1  134.90    4.33
  -3  -9  -1  131.26    4.13
  -3  -9   0   11.38    1.10
   3  -9   0   12.03    1.12
   3  -9   0   10.54    1.16
   3  -9   0   11.56    1.15
   3   9   0   10.77    1.08
   3  -9   0    9.58    1.84
   3  -9   0   11.04    1.02
   3  -9   0   12.02    1.15
  -3  -9   0    9.90    1.03
   3  -9   0    8.28    0.88
  -3  -9   0   10.25    0.96
  -3  -9   0   10.23    0.98
  -3  -9   0   12.57    2.10
   3  -9   0   10.19    1.86
   3  -9  -1  127.40    4.37
  -3  -9   1  126.09    4.03
   3   9   1  127.77    4.31
   3  -9  -1  136.76    4.16
   3  -9  -1  137.75    6.96
  -3  -9   1  132.51    4.42
  -3  -9   1  129.93    4.34
   3  -9  -1  128.61    4.44
   3  -9  -1  128.80    6.92
  -3  -9   1  125.12    6.89
   3  -9  -2  168.31    4.91
   3  -9  -2  171.95    5.35
  -3  -9   2  172.44    5.40
   3  -9  -2  164.70    5.29
  -3  -9   2  170.50    5.03
   3   9   2  176.17    5.28
   3  -9  -2  165.54    8.14
  -3  -9   2  169.48    8.05
   3  -9  -2  181.21    8.18
   3  -9  -2  169.17    4.99
  -3  -9   2  169.24    4.92
  -3  -9   2  176.85    5.06
  -3  -9   3   71.79    3.16
  -3  -9   3   74.43    3.00
   3  -9  -3   71.33    2.75
   3  -9  -3   75.92    2.87
   3  -9  -3   76.61    5.08
  -3  -9   3   75.04    2.87
  -3  -9   3   73.05    2.75
  -3  -9   3   72.46    2.82
  -3  -9   3   75.86    5.15
   3  -9  -3   80.73    5.51
   3  -9  -3   75.16    3.12
   3   9   3   82.87    3.07
   3  -9  -3   77.57    3.22
   3  -9  -4   56.22    2.73
  -3  -9   4   57.81    2.83
  -3  -9   4   61.10    2.66
  -3  -9   4   59.85    2.73
   3  -9  -4   54.82    2.37
   3  -9  -4   53.55    2.57
   3  -9  -4   58.41    2.77
   3  -9  -4   55.11    2.71
  -3  -9   4   56.62    2.31
  -3  -9   4   61.28    2.50
  -3  -9   4   54.92    2.38
   3  -9  -4   54.49    4.62
  -3  -9   4   54.45    4.40
   3   9   4   60.44    2.57
   3  -9  -4   55.70    4.30
   3  -9  -4   60.36    2.43
   3  -9  -5   42.25    2.22
   3   9   5   45.32    2.19
   3  -9  -5   45.97    2.39
   3  -9  -5   42.69    2.37
  -3  -9   5   40.86    2.00
  -3  -9   5   41.88    1.99
   3  -9  -5   42.74    2.35
  -3  -9   5   43.33    2.44
  -3  -9   5   41.91    2.31
  -3  -9   5   42.71    2.22
   3  -9  -5   42.99    4.21
   3  -9  -5   41.42    1.96
   3  -9  -5   37.88    3.51
  -3  -9   6    7.92    0.96
  -3  -9   6    6.47    0.77
   3  -9  -6    6.33    0.89
   3  -9  -6    6.69    1.01
  -3  -9   6    6.41    0.80
   3  -9  -6    8.00    1.06
   3  -9  -6    7.78    1.82
   3   9   6    6.16    0.83
  -3  -9   6    6.43    1.02
  -3  -9   6    6.80    0.97
  -3  -9   7   38.73    2.43
  -3  -9   7   39.30    2.34
   3  -9  -7   38.20    2.01
   3  -9  -7   39.34    4.25
  -3  -9   7   37.30    2.06
  -3  -9   7   40.64    1.93
  -3  -9   7   40.52    2.59
   3   9   7   39.96    2.09
   3  -9  -7   41.93    2.27
  -3  -9   8   25.91    1.68
   3  -9  -8   28.13    3.66
   3  -9  -8   32.81    1.94
   3   9   8   27.64    1.74
  -3  -9   8   26.68    2.10
  -3  -9   8   27.42    2.07
  -3  -9   8   22.87    1.83
  -3  -9   9   34.64    1.89
   3  -9  -9   27.30    3.72
   3   9   9   37.85    2.06
  -3  -9   9   36.62    2.53
   3  -9  -9   34.21    1.96
  -3  -9   9   35.22    2.39
  -3  -9   9   32.97    2.21
   3   9  10   69.89    2.94
  -3  -9  10   67.61    3.50
  -3  -9  10   65.01    2.63
  -3  -9  10   64.97    3.37
  -3  -9  10   67.34    3.22
  -3  -9  11   20.41    1.87
   3   9  11   22.22    1.54
  -3  -9  11   20.37    1.81
  -3  -9  11   22.43    1.79
   3   9  12   53.00    2.85
  -3  -9  12   59.42    3.02
  -3  -9  12   56.21    2.79
  -3  -9  12   54.82    2.62
  -3  -9  12   54.48    3.01
  -3  -9  13    6.45    0.91
  -3  -9  13    5.11    0.95
  -3  -9  13    5.29    0.99
   3   9  13    5.54    0.94
  -3  -9  13    6.31    0.91
  -3  -9  14    6.69    0.93
  -3  -9  14    7.17    0.87
  -3  -9  14    6.43    0.80
   3   9  14    7.41    0.91
   3   9  15    4.71    0.61
  -3  -9  15    5.01    0.75
  -3  -9  15    4.76    0.61
  -3  -9  16   17.71    1.06
  -3  10  16    8.10    0.56
  -3  10  15    9.49    0.82
  -3  10  14   29.08    1.62
   3 -10  14   30.54    1.67
  -3 -10 -14   30.68    1.49
  -3  10  13   44.74    2.19
   3 -10  13   39.27    2.15
  -3 -10 -13   42.62    1.97
   3 -10  12   13.80    1.36
  -3 -10 -12   15.02    1.22
  -3 -10 -11   55.66    2.28
   3 -10  11   61.36    3.04
  -3 -10 -11   60.26    2.62
  -3 -10 -10   53.79    2.36
   3 -10  10   54.77    2.94
  -3 -10 -10   57.09    2.59
  -3 -10  -9  346.58    8.91
  -3 -10  -9  333.82    8.66
   3 -10   9  353.50    9.68
  -3 -10  -9  342.71    8.54
   3 -10   9  331.75    8.25
   3 -10   9  335.35    9.56
  -3 -10  -8    7.77    1.00
   3 -10   8    9.43    1.30
   3 -10   8    7.44    0.98
   3 -10   8    7.45    1.18
   3 -10   8    7.97    0.92
   3 -10   8    7.18    0.78
  -3 -10  -8    6.70    0.92
   3 -10   7  129.90    4.00
   3 -10   7  139.55    4.52
   3 -10   7  139.20    5.12
  -3 -10  -7  131.62    4.16
  -3 -10  -7  121.65    8.00
   3 -10   7  138.30    5.07
   3 -10   7  136.23    4.42
   3 -10   6   71.06    3.02
   3 -10   6   71.02    3.38
  -3 -10  -6   77.27    6.09
  -3 -10  -6   75.61    2.86
   3 -10   6   74.61    3.10
   3 -10   6   66.64    2.55
   3 -10   5   15.53    1.37
   3 -10   5   13.41    1.39
  -3 -10  -5   12.83    1.22
  -3 -10  -5   16.52    2.79
   3 -10   5   13.59    1.21
   3 -10   5   12.94    1.18
   3 -10   5   12.70    1.17
   3 -10   5   14.71    1.33
  -3 -10  -5   13.78    1.16
   3 -10   4    7.76    1.02
   3 -10   4    9.95    1.15
  -3 -10  -4    8.23    1.00
  -3 -10  -4    7.18    0.87
   3 -10   4    5.99    0.83
   3 -10   4    7.72    0.97
   3 -10   4    8.25    0.99
   3  10  -4    7.61    1.05
   3 -10   4    4.85    1.46
  -3 -10  -4    8.73    2.05
  -3 -10  -4    7.71    0.94
   3 -10   4    8.15    1.04
   3 -10   4    6.56    0.99
   3 -10   3   35.61    1.94
  -3 -10  -3   41.16    2.02
   3 -10   3   38.14    2.19
   3 -10   3   38.96    2.25
  -3 -10  -3   39.59    2.11
  -3 -10  -3   36.09    1.95
   3 -10   3   38.13    2.12
   3  10  -3   37.68    2.21
   3 -10   3   37.97    1.95
   3 -10   3   35.93    3.65
   3 -10   3   33.93    3.51
  -3 -10  -3   38.23    4.03
   3 -10   3   38.55    2.21
   3 -10   3   35.71    2.18
  -3 -10  -3   36.45    1.93
  -3 -10  -2  184.57    5.49
   3 -10   2  187.62    5.90
   3 -10   2  184.05    5.79
  -3 -10  -2  192.21    5.68
  -3 -10  -2  189.29    9.28
   3 -10   2  178.97    8.67
  -3 -10  -2  187.70    5.48
   3  10  -2  189.31    5.80
   3 -10   2  174.77    5.36
   3 -10   2  185.60    5.84
   3 -10   2  191.80    5.86
   3 -10   2  190.52    5.45
   3 -10   2  182.79    8.73
   3 -10   1   18.55    1.45
  -3 -10  -1   20.45    1.45
   3  10  -1   21.56    1.56
   3 -10   1   19.08    1.38
  -3 -10  -1   19.04    1.39
   3 -10   1   19.52    1.37
  -3 -10  -1   19.62    1.47
   3 -10   1   21.05    1.56
  -3 -10  -1   18.34    2.73
   3 -10   1   22.09    2.87
  -3 -10  -1   18.11    1.39
   3 -10   1   18.55    1.57
   3 -10   1   17.15    1.47
  -3 -10   0  586.10   13.79
  -3 -10   0  590.25   13.77
   3 -10   0  596.12   13.87
  -3 -10   0  577.58   18.57
   3 -10   0  559.89   18.17
   3  10   0  578.26   13.76
   3 -10   0  576.17   13.46
  -3 -10   0  574.56   13.58
   3 -10   0  556.95   13.43
   3 -10   0  571.61   13.80
  -3 -10   0  584.43   13.57
   3 -10   0  562.49   14.04
   3 -10   0  562.14   13.94
   3 -10   0  580.45   18.10
   3 -10   0  600.13   13.53
   3 -10  -1   20.01    1.54
   3 -10  -1   19.85    1.61
   3 -10  -1   19.68    1.59
   3  10   1   19.54    1.46
   3 -10  -1   17.52    1.35
   3 -10  -1   17.36    2.59
  -3 -10   1   20.53    1.56
  -3 -10   1   18.33    1.40
   3 -10  -1   17.79    1.31
   3 -10  -1   19.77    2.76
  -3 -10   1   20.09    2.79
   3 -10  -2  176.91    5.36
  -3 -10   2  179.68    5.57
  -3 -10   2  181.85    5.62
   3 -10  -2  193.77    5.89
  -3 -10   2  190.00    5.84
  -3 -10   2  194.18    5.95
   3 -10  -2  183.93    5.81
  -3 -10   2  192.60    5.53
   3  10   2  195.09    5.67
   3 -10  -2  194.92    5.47
   3 -10  -2  191.01    8.82
   3  10   2  180.70    5.51
   3 -10  -2  173.90    8.86
  -3 -10   2  187.28    8.94
  -3 -10   3   36.43    2.23
  -3 -10   3   37.23    2.10
   3 -10  -3   35.64    1.89
   3 -10  -3   37.66    2.24
  -3 -10   3   34.23    1.92
  -3 -10   3   35.37    3.66
   3 -10  -3   42.81    4.17
   3 -10  -3   38.95    1.97
   3 -10  -3   37.15    3.65
   3 -10  -3   38.34    2.22
   3  10   3   41.11    2.08
   3 -10  -3   37.12    2.22
  -3 -10   4    8.12    0.95
  -3 -10   4    7.81    1.77
   3 -10  -4   10.05    2.14
   3  10   4    6.05    0.84
   3 -10  -4    7.30    1.00
   3 -10  -4    7.47    1.06
  -3 -10   4    7.25    1.07
  -3 -10   4    8.65    1.03
   3 -10  -4    8.77    1.13
   3 -10  -4    7.38    0.89
   3 -10  -5   14.50    1.41
   3 -10  -5   14.96    1.44
  -3 -10   5   15.03    1.22
   3 -10  -5   13.81    2.55
   3  10   5   13.68    1.18
   3 -10  -5   11.35    1.20
  -3 -10   5   13.41    1.41
  -3 -10   5   13.39    1.25
   3 -10  -5   10.58    1.25
  -3 -10   5   12.36    1.29
   3 -10  -6   72.17    3.18
  -3 -10   6   67.21    2.78
   3 -10  -6   64.07    5.53
   3  10   6   67.94    2.84
   3 -10  -6   72.37    3.01
  -3 -10   6   73.81    3.43
  -3 -10   6   68.84    2.96
   3 -10  -6   76.06    3.29
  -3 -10   6   71.23    3.23
   3 -10  -7  122.58    7.98
   3  10   7  133.42    4.38
  -3 -10   7  130.79    5.01
  -3 -10   7  136.41    4.87
   3 -10  -7  136.19    4.42
   3 -10  -7  144.57    4.81
  -3 -10   7  132.84    4.20
  -3 -10   7  133.10    4.45
   3  10   8    9.50    1.04
   3 -10  -8    8.77    1.08
   3 -10  -8    7.22    1.91
  -3 -10   8    9.46    1.31
  -3 -10   8    7.78    1.10
  -3 -10   8    7.08    0.91
  -3 -10   8    7.01    0.79
   3 -10  -9  339.42    8.71
  -3 -10   9  327.72    8.43
   3  10   9  341.37    8.70
  -3 -10   9  341.03    9.56
  -3 -10   9  329.00    9.25
  -3 -10  10   55.53    3.00
  -3 -10  10   55.84    2.84
   3  10  10   53.35    2.45
   3 -10 -10   51.24    2.36
   3  10  11   57.07    2.51
  -3 -10  11   62.21    3.08
  -3 -10  11   62.54    2.91
  -3 -10  12   15.76    1.34
   3  10  12   15.91    1.46
  -3 -10  12   15.48    1.45
  -3 -10  12   14.32    1.33
  -3 -10  13   37.23    1.94
  -3 -10  13   37.42    2.13
  -3 -10  13   38.99    2.01
   3  10  13   41.64    2.15
  -3 -10  14   29.52    1.52
  -3 -10  14   31.05    1.73
   3  10  14   30.01    1.61
  -3 -10  14   28.03    1.50
   3  10  15    6.98    0.60
  -3 -10  15    6.85    0.60
  -3 -10  16    9.59    0.64
  -3  11  15   30.16    1.25
  -3 -11 -14   42.95    1.66
  -3  11  14   44.92    1.82
  -3 -11 -13   44.86    1.94
  -3  11  13   43.94    2.06
   3 -11  13   47.53    2.17
   3 -11  12    3.28    0.71
  -3 -11 -12    1.97    0.57
   3 -11  11   35.91    2.16
  -3 -11 -11   40.37    2.02
  -3 -11 -11   35.03    1.67
   3 -11  10   55.99    2.87
  -3 -11 -10   54.58    2.51
  -3 -11 -10   59.78    2.44
  -3 -11 -10   53.50    2.19
   3 -11   9   32.24    2.18
  -3 -11  -9   31.58    1.89
  -3 -11  -9   29.17    1.68
  -3 -11  -9   30.36    1.78
  -3 -11  -8  376.16    9.42
   3 -11   8  371.71   10.21
  -3 -11  -8  374.96    9.52
   3 -11   7   29.63    1.83
   3 -11   7   31.28    1.90
  -3 -11  -7   28.93    1.68
   3 -11   7   28.05    2.08
   3 -11   7   29.98    1.82
  -3 -11  -7   34.64    1.99
  -3 -11  -6  594.78   13.83
   3 -11   6  562.32   13.39
  -3 -11  -6  536.38   19.48
  -3 -11  -6  574.37   13.47
   3 -11   6  583.02   13.91
  -3 -11  -6  605.87   13.73
   3 -11   6  550.63   13.61
   3 -11   6  580.90   13.81
   3 -11   6  578.06   14.40
   3 -11   5  102.89    3.72
   3 -11   5  104.18    3.72
   3  11  -5   98.53    3.93
  -3 -11  -5   97.95    6.98
  -3 -11  -5  103.45    3.65
   3 -11   5  100.85    3.90
   3 -11   5  103.13    3.98
   3 -11   5   98.58    3.69
   3 -11   5  100.15    3.89
   3 -11   5  103.82    4.15
   3 -11   4   38.04    2.13
   3 -11   4   38.58    2.13
  -3 -11  -4   37.90    2.03
   3 -11   4   39.11    2.10
   3  11  -4   38.51    2.24
  -3 -11  -4   32.70    3.98
   3 -11   4   37.63    3.88
  -3 -11  -4   38.85    2.20
   3 -11   4   38.90    2.28
   3 -11   4   39.77    2.30
   3 -11   4   40.26    2.28
   3 -11   4   35.67    2.27
  -3 -11  -4   37.61    2.06
  -3 -11  -3  278.75    7.60
   3 -11   3  277.63    7.81
   3  11  -3  277.30    7.82
   3 -11   3  276.40    7.99
   3 -11   3  281.92    8.03
  -3 -11  -3  288.10    7.86
   3 -11   3  271.07   11.51
  -3 -11  -3  274.04   12.27
   3 -11   3  279.29    7.99
   3 -11   3  290.01    8.04
   3 -11   3  273.15    7.55
  -3 -11  -3  288.93    7.56
  -3 -11  -3  289.54    7.58
  -3 -11  -2  230.83    6.52
   3  11  -2  236.46    6.73
   3 -11   2  236.00    6.99
   3 -11   2  229.93    6.83
  -3 -11  -2  237.41    6.74
  -3 -11  -2  215.73   10.52
   3 -11   2  209.68    9.97
   3 -11   2  233.28    6.90
   3 -11   2  222.68    6.86
   3 -11   2  222.51    6.47
  -3 -11  -2  234.35    6.45
   3 -11   2  216.25    6.39
  -3 -11  -2  228.96    6.49
  -3 -11  -1  170.59    5.25
   3  11  -1  167.44    5.32
   3 -11   1  161.98    5.13
  -3 -11  -1  168.68    5.21
   3 -11   1  166.14    5.13
  -3 -11  -1  164.57    5.10
   3 -11   1  170.97    5.58
   3 -11   1  170.66    5.60
  -3 -11  -1  172.91    5.43
   3 -11   1  172.20    5.50
  -3 -11  -1  174.32    5.31
  -3 -11  -1  152.08    8.53
   3 -11   1  151.55    8.28
  -3 -11   0  110.68    4.07
   3 -11   0  111.29    4.27
   3 -11   0  113.28    4.31
  -3 -11   0  108.97    4.04
   3 -11   0  113.69    4.16
   3  11   0  109.10    3.96
  -3 -11   0  117.06    4.05
  -3 -11   0  118.06    3.98
   3 -11   0  110.59    3.89
  -3 -11   0  112.80    3.97
  -3 -11   0  105.14    6.89
   3 -11   0  108.62    6.86
   3 -11   0  112.02    4.28
   3 -11  -1  161.20    8.67
  -3 -11   1  165.82    8.75
   3  11   1  174.85    5.32
  -3 -11   1  167.04    5.45
  -3 -11   1  167.62    5.22
  -3 -11   1  172.61    5.37
   3 -11  -1  169.94    5.19
   3 -11  -1  175.33    5.68
   3 -11  -1  180.73    5.65
   3 -11  -1  165.35    5.60
  -3 -11   2  230.68    6.78
  -3 -11   2  232.08    6.62
  -3 -11   2  219.55    6.40
  -3 -11   2  226.31    6.58
   3 -11  -2  222.04    6.32
   3 -11  -2  230.24    6.82
  -3 -11   2  232.40    6.50
   3 -11  -2  226.88   10.58
  -3 -11   2  221.15   10.31
  -3 -11   2  216.24    6.37
   3 -11  -2  226.25    6.81
   3  11   2  221.40    6.34
   3 -11  -2  218.71    6.80
   3 -11  -3  280.38    8.02
  -3 -11   3  289.54    7.69
  -3 -11   3  277.75   11.73
   3 -11  -3  265.89   11.95
   3  11   3  283.92    7.52
   3 -11  -3  286.65    8.02
  -3 -11   3  286.62    8.13
  -3 -11   3  278.80    8.01
  -3 -11   3  279.23    7.76
   3 -11  -3  269.67    7.98
   3 -11  -3  284.61    8.09
   3 -11  -3  278.30    7.49
  -3 -11   3  283.81    7.83
   3 -11  -4   38.93    2.34
  -3 -11   4   38.05    2.07
  -3 -11   4   35.57    3.82
   3 -11  -4   30.46    3.77
   3  11   4   38.80    2.01
   3 -11  -4   41.12    2.29
  -3 -11   4   38.41    2.33
  -3 -11   4   38.56    2.38
  -3 -11   4   37.81    2.15
   3 -11  -4   45.48    2.49
  -3 -11   4   36.32    2.16
   3 -11  -4   37.11    2.01
   3 -11  -5  105.58    4.11
  -3 -11   5  102.33    3.68
   3 -11  -5   94.38    6.76
   3  11   5  102.28    3.60
   3 -11  -5  103.29    3.90
  -3 -11   5  105.69    4.25
  -3 -11   5  104.31    3.84
   3 -11  -5  101.22    4.06
   3 -11  -6  588.68   14.28
  -3 -11   6  576.13   13.66
   3 -11  -6  534.25   19.44
   3  11   6  578.33   13.65
   3 -11  -6  591.95   13.95
  -3 -11   6  585.18   14.63
  -3 -11   6  577.35   13.85
   3 -11  -6  605.85   14.35
  -3 -11   6  595.92   14.37
  -3 -11   7   29.75    1.69
   3 -11  -7   30.90    3.90
   3 -11  -7   29.72    1.80
  -3 -11   7   29.59    2.01
  -3 -11   7   31.49    1.85
   3 -11  -7   32.29    2.02
   3  11   7   28.32    1.72
  -3 -11   7   30.96    2.18
  -3 -11   8  361.91    9.72
  -3 -11   8  345.57    9.01
  -3 -11   8  372.70   10.09
   3  11   8  367.74    9.11
   3 -11  -8  360.83    9.36
  -3 -11   9   31.44    2.05
   3 -11  -9   31.19    1.82
  -3 -11   9   36.27    2.14
  -3 -11   9   33.49    2.23
   3  11   9   32.41    1.78
  -3 -11  10   60.31    2.83
  -3 -11  10   58.41    2.74
   3 -11 -10   57.04    2.45
  -3 -11  10   59.55    2.99
   3  11  10   57.01    2.41
  -3 -11  11   40.24    2.16
  -3 -11  11   36.89    2.22
   3  11  12    2.78    0.71
  -3 -11  12    2.38    0.68
  -3 -11  12    2.34    0.60
   3  11  13   44.67    2.09
  -3 -11  13   46.54    2.05
  -3 -11  13   42.72    1.94
  -3 -11  13   45.55    2.18
  -3 -11  13   43.70    2.00
  -3 -11  14   43.32    1.74
  -3 -11  14   44.40    1.90
  -3 -11  14   43.19    1.73
  -3 -11  15   32.66    1.34
  -3  12  14   17.08    0.92
  -3  12  13   61.31    2.17
  -3 -12 -13   60.67    2.10
   3 -12  12   15.58    1.20
  -3 -12 -12   13.69    1.06
   3  12 -12   14.47    1.00
   3 -12  11   30.16    1.82
  -3 -12 -11   27.02    1.39
  -3 -12 -11   31.28    1.67
   3  12 -11   29.50    1.61
   3 -12  10  112.55    4.06
  -3 -12 -10  102.56    3.26
  -3 -12 -10  109.59    3.54
   3  12 -10  105.72    3.70
  -3 -12 -10  112.92    3.76
   3 -12   9    2.48    0.78
   3  12  -9    1.83    0.55
  -3 -12  -9    2.40    0.57
  -3 -12  -9    2.48    0.61
  -3 -12  -8   26.74    1.65
  -3 -12  -8   27.16    1.73
   3  12  -8   25.21    1.71
   3 -12   8   27.28    1.95
   3 -12   7    8.98    1.20
   3 -12   7   10.83    1.10
  -3 -12  -7   11.46    1.05
  -3 -12  -7   15.09    1.29
  -3 -12  -7   11.25    1.16
   3  12  -7   12.27    1.21
  -3 -12  -7   11.62    1.19
   3 -12   7   11.84    1.16
   3 -12   6   55.85    2.66
   3 -12   6   56.62    2.92
  -3 -12  -6   57.33    2.71
  -3 -12  -6   58.95    2.55
   3 -12   6   56.01    2.71
   3  12  -6   56.52    2.69
  -3 -12  -6   58.56    2.59
   3  12  -5   74.49    3.17
  -3 -12  -5   73.23    3.00
   3 -12   5   77.09    3.27
   3 -12   5   77.59    3.48
  -3 -12  -5   77.38    3.18
   3 -12   5   69.68    2.99
   3 -12   5   71.48    2.93
  -3 -12  -5   74.87    3.05
   3 -12   5   78.82    3.33
   3 -12   5   71.26    3.01
  -3 -12  -4   29.49    1.83
  -3 -12  -4   29.62    1.78
   3  12  -4   31.23    1.93
   3 -12   4   31.01    3.59
   3 -12   4   29.70    1.91
   3 -12   4   29.71    1.87
   3 -12   4   33.45    2.11
   3 -12   4   35.11    2.20
   3 -12   4   30.88    1.86
  -3 -12  -4   34.92    1.91
   3 -12   4   31.17    2.07
   3 -12   4   32.09    2.03
   3 -12   3   24.83    1.87
   3 -12   3   28.26    1.93
  -3 -12  -3   25.57    1.80
   3 -12   3   24.46    1.88
   3 -12   3   30.38    2.03
   3 -12   3   28.53    1.92
   3 -12   3   28.27    1.87
  -3 -12  -3   28.22    1.68
   3  12  -3   26.79    1.75
   3 -12   3   26.55    1.77
  -3 -12  -3   27.53    1.72
   3 -12   3   27.18    1.73
   3 -12   3   32.05    3.67
  -3 -12  -3   21.94    3.21
  -3 -12  -3   29.03    1.82
  -3 -12  -2  144.70    4.75
   3  12  -2  128.31    4.51
   3 -12   2  145.29    5.08
   3 -12   2  141.14    4.92
   3 -12   2  142.40    4.69
  -3 -12  -2  138.01    4.55
   3 -12   2  142.74    4.63
   3 -12   2  138.33    4.97
   3 -12   2  146.01    4.95
  -3 -12  -2  144.16    4.70
   3 -12   2  141.18    8.00
  -3 -12  -2  132.65    8.16
  -3 -12  -2  144.40    4.84
  -3 -12  -1  106.27    3.88
   3  12  -1   98.96    3.67
  -3 -12  -1  109.91    4.01
   3 -12   1  100.61    4.08
   3 -12   1  108.48    4.09
  -3 -12  -1  101.71    3.84
   3 -12   1  101.59    3.72
  -3 -12  -1  103.87    3.74
   3 -12   1  101.06    3.74
  -3 -12  -1   91.47    6.61
   3 -12   1   86.47    6.25
  -3 -12   0  230.68    6.64
   3  12   0  231.45    6.49
   3 -12   0  229.38    6.79
  -3 -12   0  229.49    6.73
   3 -12   0  226.58    7.03
   3 -12   0  222.65    6.81
   3 -12   0  229.37    7.00
  -3 -12   0  235.24    6.67
  -3 -12   0  234.01    6.56
   3 -12   0  219.16    6.45
  -3 -12   0  216.24   10.62
   3 -12   0  217.21   10.46
   3 -12  -1   99.80    3.96
   3 -12  -1   99.69    3.94
   3 -12  -1   99.61    6.78
  -3 -12   1   96.94    6.66
  -3 -12   1   96.70    3.78
  -3 -12   1  100.04    3.91
   3 -12  -1   96.18    3.98
   3  12   1  100.61    3.60
   3 -12  -1   99.15    3.64
  -3 -12   1  103.43    3.83
  -3 -12   1   98.76    3.69
  -3 -12   2  135.61    4.57
  -3 -12   2  137.78    4.69
   3 -12  -2  137.33    4.48
   3 -12  -2  135.65    4.92
  -3 -12   2  133.82    4.68
   3 -12  -2  145.44    4.99
  -3 -12   2  138.60    4.64
  -3 -12   2  123.94    7.64
   3 -12  -2  123.24    7.78
  -3 -12   2  134.71    4.56
   3  12   2  141.18    4.43
   3 -12  -2  137.91    4.82
   3 -12  -2  138.52    4.97
  -3 -12   2  136.65    4.34
  -3 -12   2  135.25    4.82
  -3 -12   3   27.77    1.96
  -3 -12   3   27.33    1.79
   3 -12  -3   29.84    1.78
  -3 -12   3   27.51    1.86
   3 -12  -3   27.26    1.97
   3 -12  -3   26.99    1.97
  -3 -12   3   29.66    1.87
  -3 -12   3   27.48    3.41
   3 -12  -3   26.35    3.49
   3  12   3   27.76    1.65
  -3 -12   3   26.27    1.81
   3 -12  -3   26.66    1.95
   3 -12  -3   28.80    1.94
  -3 -12   3   28.19    1.73
   3 -12  -3   27.14    1.95
  -3 -12   4   33.21    2.19
  -3 -12   4   31.20    2.10
  -3 -12   4   32.43    1.95
  -3 -12   4   30.61    1.89
   3 -12  -4   23.66    3.33
   3  12   4   31.94    1.74
   3 -12  -4   31.44    1.83
  -3 -12   4   30.62    1.99
   3 -12  -4   32.02    2.14
   3 -12  -4   29.48    1.94
   3 -12  -4   28.18    2.03
  -3 -12   4   32.01    1.90
   3 -12  -4   30.43    2.01
  -3 -12   5   81.22    3.59
  -3 -12   5   77.86    3.48
  -3 -12   5   75.65    3.14
  -3 -12   5   75.81    3.10
   3 -12  -5   74.15    5.97
   3  12   5   78.74    2.95
   3 -12  -5   73.34    3.33
   3 -12  -5   73.75    3.23
  -3 -12   5   75.86    3.19
  -3 -12   5   75.32    3.28
   3 -12  -5   74.97    3.39
   3 -12  -5   75.48    3.24
  -3 -12   6   58.78    2.58
   3  12   6   59.59    2.48
   3 -12  -6   61.29    2.93
   3 -12  -6   53.94    2.68
  -3 -12   6   59.16    2.79
   3 -12  -6   62.00    2.94
  -3 -12   6   64.61    3.16
  -3 -12   6   55.59    2.90
   3 -12  -6   60.76    2.74
  -3 -12   6   56.92    2.59
   3  12   7   10.49    0.99
   3 -12  -7    9.99    1.09
  -3 -12   7   11.19    1.23
  -3 -12   7   12.88    1.15
   3 -12  -7   12.09    1.24
  -3 -12   7   10.08    1.01
   3 -12  -7   11.59    1.11
  -3 -12   7   15.58    1.50
  -3 -12   7   16.00    1.55
  -3 -12   8   28.97    2.00
  -3 -12   8   28.37    2.02
   3 -12  -8   28.60    1.78
  -3 -12   8   26.18    1.81
   3  12   8   24.71    1.49
   3  12   9    1.97    0.50
   3 -12  -9    2.31    0.61
  -3 -12   9    2.82    0.84
  -3 -12   9    1.85    0.66
   3 -12  -9    1.71    0.59
   3 -12 -10  104.47    3.47
  -3 -12  10  105.75    3.81
  -3 -12  10  111.41    4.09
  -3 -12  11   31.87    1.79
  -3 -12  11   29.34    1.84
  -3 -12  11   28.70    1.75
   3  12  12   16.23    1.25
  -3 -12  12   15.20    1.22
  -3 -12  12   15.90    1.18
  -3 -12  13   52.34    1.88
   3  12  13   54.61    2.11
  -3 -12  13   54.41    2.09
  -3 -12  13   57.59    2.23
  -3 -12  13   56.43    2.09
  -3 -12  14   18.55    1.00
  -3 -13 -13    6.79    0.55
  -3  13  13    7.02    0.57
  -3 -13 -12   80.70    2.64
  -3  13  12   81.52    2.65
   3 -13  11   19.09    1.28
  -3 -13 -11   18.06    1.21
   3  13 -10   13.61    0.96
  -3 -13 -10   14.73    1.05
  -3 -13 -10   13.72    0.90
   3 -13   9   72.95    3.03
   3  13  -9   67.48    2.56
  -3 -13  -9   65.08    2.69
  -3 -13  -9   68.91    2.54
  -3 -13  -9   72.31    2.72
   3 -13   8   77.26    3.31
  -3 -13  -8   86.66    3.16
  -3 -13  -8   84.96    3.05
   3  13  -8   75.40    2.90
  -3 -13  -8   82.82    3.12
   3 -13   7  196.28    6.06
  -3 -13  -7  192.63    5.22
  -3 -13  -7  203.72    5.80
  -3 -13  -7  206.13    5.75
  -3 -13  -7  194.01    5.40
  -3 -13  -7  195.62    5.66
   3  13  -7  178.38    5.43
   3  13  -6    0.72    0.42
   3 -13   6    0.86    0.55
   3 -13   6    1.24    0.64
   3 -13   6    0.46    0.51
  -3 -13  -6    0.88    0.58
  -3 -13  -6    0.51    0.48
  -3 -13  -6    0.66    0.50
  -3 -13  -6    2.22    0.71
   3 -13   5   23.11    1.68
   3 -13   5   21.13    1.61
   3 -13   5   23.02    1.77
  -3 -13  -5   24.40    1.62
   3 -13   5   19.69    1.45
  -3 -13  -5   21.37    1.61
   3  13  -5   21.80    1.46
  -3 -13  -5   22.23    1.50
  -3 -13  -4    5.78    0.81
   3  13  -4    5.11    0.76
   3 -13   4    6.40    0.88
   3 -13   4    7.15    1.05
   3 -13   4    6.46    1.01
   3 -13   4    4.97    0.92
   3 -13   4    5.90    0.85
   3 -13   4    5.25    0.85
  -3 -13  -4    5.23    0.84
  -3 -13  -4    7.56    1.03
   3 -13   3   34.96    2.05
  -3 -13  -3   34.61    1.83
   3  13  -3   29.76    1.75
   3 -13   3   33.12    2.16
   3 -13   3   31.68    1.99
   3 -13   3   31.28    2.09
   3 -13   3   31.26    2.08
   3 -13   3   30.57    1.97
   3 -13   3   30.40    1.87
  -3 -13  -3   30.50    1.83
   3 -13   3   32.16    1.87
  -3 -13  -3   33.72    1.97
  -3 -13  -2  152.50    4.86
  -3 -13  -2  149.48    4.90
   3 -13   2  152.49    5.24
   3 -13   2  152.17    5.11
   3 -13   2  152.11    5.08
  -3 -13  -2  147.75    4.71
   3 -13   2  147.33    4.74
   3 -13   2  151.07    4.83
   3 -13   2  149.64    5.21
   3 -13   2  146.79    4.95
  -3 -13  -2  158.00    5.00
  -3 -13  -2  147.71    4.50
   3  13  -2  143.05    4.59
  -3 -13  -1   85.66    3.42
  -3 -13  -1   88.79    3.44
  -3 -13  -1   92.70    3.62
   3 -13   1   84.29    3.65
  -3 -13  -1   93.19    3.57
  -3 -13  -1   83.94    3.00
   3  13  -1   85.62    3.21
  -3 -13  -1   86.89    3.33
   3 -13   1   81.57    3.29
   3 -13   1   84.24    3.68
   3 -13   1   84.17    3.47
  -3 -13   0  172.23    5.33
   3 -13   0  166.43    5.28
  -3 -13   0  176.42    5.37
   3 -13   0  180.94    5.90
  -3 -13   0  180.40    5.58
   3 -13   0  187.65    5.91
  -3 -13   0  183.93    5.60
  -3 -13   0  173.97    4.88
  -3 -13   0  172.73    5.61
   3 -13   0  184.50    5.63
   3  13   0  158.71    5.03
   3 -13  -1   85.08    3.68
  -3 -13   1   83.28    3.46
   3  13   1   77.82    3.00
   3 -13  -1   83.00    3.41
   3 -13  -1   79.38    3.19
  -3 -13   1   83.86    3.38
  -3 -13   1   83.24    3.30
  -3 -13   1   89.32    3.32
  -3 -13   1   91.32    3.58
  -3 -13   1   86.04    3.45
   3 -13  -2  150.69    5.26
  -3 -13   2  146.20    4.91
  -3 -13   2  146.73    4.78
   3 -13  -2  152.55    4.97
   3 -13  -2  152.76    5.21
  -3 -13   2  149.43    4.98
  -3 -13   2  155.79    5.17
  -3 -13   2  148.50    4.65
   3 -13  -2  146.12    4.70
  -3 -13   2  146.34    4.92
  -3 -13   2  152.95    4.87
   3 -13  -2  151.50    5.21
  -3 -13   3   33.12    2.01
   3 -13  -3   32.66    2.12
  -3 -13   3   32.41    1.98
   3 -13  -3   31.96    1.96
   3 -13  -3   32.74    2.13
  -3 -13   3   32.79    1.84
  -3 -13   3   36.80    2.20
  -3 -13   3   31.51    1.74
  -3 -13   3   33.83    1.96
  -3 -13   3   32.76    2.01
   3 -13  -3   29.62    1.78
   3 -13  -3   33.45    2.18
   3 -13  -4    7.80    1.11
   3  13   4    5.64    0.71
  -3 -13   4    6.24    0.89
   3 -13  -4    6.47    0.92
  -3 -13   4    8.29    1.00
  -3 -13   4    6.20    0.93
  -3 -13   4    6.46    1.02
  -3 -13   4    6.77    0.92
  -3 -13   4    5.76    0.90
   3 -13  -4    5.91    1.00
   3 -13  -4    6.92    1.05
   3 -13  -5   21.19    1.70
  -3 -13   5   23.98    1.61
   3  13   5   20.10    1.29
   3 -13  -5   20.97    1.51
   3 -13  -5   21.04    1.68
  -3 -13   5   20.96    1.54
  -3 -13   5   22.81    1.56
   3 -13  -5   21.33    1.61
  -3 -13   5   22.96    1.64
  -3 -13   5   18.78    1.63
  -3 -13   6    1.49    0.61
   3  13   6    0.66    0.38
  -3 -13   6    0.39    0.48
  -3 -13   6    1.31    0.55
  -3 -13   6    2.03    0.74
  -3 -13   6    0.09    0.55
   3 -13  -6    0.78    0.53
  -3 -13   6    0.30    0.54
   3 -13  -6    1.23    0.59
  -3 -13   7  197.24    5.88
   3 -13  -7  203.63    5.58
  -3 -13   7  193.69    5.84
   3 -13  -7  200.62    5.89
   3  13   7  184.49    5.17
  -3 -13   7  197.77    6.20
  -3 -13   7  203.27    6.16
  -3 -13   8   75.97    3.12
  -3 -13   8   85.14    3.29
  -3 -13   8   84.61    3.48
  -3 -13   8   83.66    3.39
   3 -13  -8   83.16    3.12
   3 -13  -9   74.44    2.66
  -3 -13   9   74.26    2.96
  -3 -13   9   68.65    2.82
  -3 -13   9   75.42    3.15
   3 -13  -9   72.56    2.81
  -3 -13  10   14.58    1.13
   3 -13 -10   13.60    0.99
  -3 -13  10   14.74    1.20
  -3 -13  10   14.05    1.24
  -3 -13  11   18.39    1.14
  -3 -13  11   19.37    1.27
  -3 -13  11   18.93    1.33
  -3 -13  11   19.54    1.28
   3  13  11   19.70    1.38
   3  13  12   80.92    2.73
  -3 -13  12   84.57    2.77
  -3 -13  12   84.29    2.66
  -3 -13  12   85.29    2.72
   3  13  13    6.73    0.56
  -3 -13  13    8.47    0.61
  -3 -14 -12   73.34    2.19
  -3 -14 -11   29.47    1.45
   3 -14  10  122.37    3.67
  -3 -14 -10  114.10    3.52
  -3 -14  -9   12.68    0.90
  -3 -14  -9   11.82    0.96
   3 -14   9   12.23    1.06
  -3 -14  -9   11.63    0.84
  -3 -14  -9   10.52    0.96
   3 -14   8    5.79    0.84
  -3 -14  -8    6.36    0.78
  -3 -14  -8    7.56    0.82
  -3 -14  -8    6.27    0.83
   3 -14   7   26.89    1.72
  -3 -14  -7   27.51    1.65
  -3 -14  -7   26.42    1.58
  -3 -14  -7   26.17    1.42
  -3 -14  -7   26.26    1.56
  -3 -14  -6   63.41    2.59
  -3 -14  -6   66.53    2.49
  -3 -14  -6   68.28    2.82
   3 -14   6   65.84    2.76
  -3 -14  -6   69.98    2.81
  -3 -14  -6   64.30    2.58
   3 -14   6   64.33    2.90
  -3 -14  -5   27.43    1.60
   3 -14   5   28.56    1.83
  -3 -14  -5   28.87    1.79
  -3 -14  -5   27.90    1.69
  -3 -14  -5   26.84    1.75
   3 -14   5   28.44    1.78
   3 -14   5   29.58    1.90
  -3 -14  -4   12.77    1.08
   3 -14   4   12.33    1.17
   3 -14   4   11.09    1.20
  -3 -14  -4   12.94    1.21
  -3 -14  -4   12.89    1.26
   3 -14   4   12.39    1.25
   3 -14   4   11.79    1.24
  -3 -14  -3   96.40    3.36
  -3 -14  -3  100.79    3.74
  -3 -14  -3  107.07    3.87
  -3 -14  -3  107.32    3.83
   3 -14   3  104.01    3.85
   3 -14   3  105.24    3.76
   3 -14   3  107.37    4.02
   3 -14   3  105.31    4.00
  -3 -14  -2  361.58    9.08
   3 -14   2  351.07    9.12
   3 -14   2  372.16    9.51
   3 -14   2  370.10    9.32
   3 -14   2  362.10    9.66
  -3 -14  -2  356.17    9.64
  -3 -14  -2  357.48    9.28
   3 -14   2  360.91    9.56
   3 -14   2  366.44    9.74
  -3 -14  -2  369.02    9.41
   3 -14   1   58.50    2.81
   3 -14   1   58.21    2.87
   3 -14   1   61.02    2.66
  -3 -14  -1   57.07    2.79
  -3 -14  -1   57.89    2.65
  -3 -14  -1   60.53    2.67
  -3 -14  -1   57.47    2.74
  -3 -14  -1   55.65    2.49
   3 -14   1   52.05    2.44
   3 -14   1   53.12    2.75
   3 -14   0    5.36    0.99
  -3 -14   0    4.34    0.88
   3 -14   0    5.35    0.84
  -3 -14   0    5.95    0.95
   3 -14   0    5.08    0.98
  -3 -14   0    4.73    0.78
  -3 -14   0    5.70    0.89
  -3 -14   0    5.83    0.84
   3 -14   0    5.41    0.82
   3 -14  -1   55.33    2.51
  -3 -14   1   53.03    2.60
   3 -14  -1   55.25    2.83
  -3 -14   1   54.35    2.46
   3 -14  -1   51.51    2.41
  -3 -14   1   59.70    2.56
  -3 -14   1   58.24    2.72
  -3 -14   2  361.65    9.07
  -3 -14   2  347.96    9.21
   3 -14  -2  380.85    9.61
   3 -14  -2  346.32    8.96
  -3 -14   2  345.73    9.18
   3 -14  -2  369.54    9.58
   3 -14  -2  368.20    9.62
  -3 -14   2  352.48    8.82
   3 -14  -2  350.32    8.89
  -3 -14   2  336.67    9.08
  -3 -14   2  352.89    9.00
  -3 -14   2  353.93    9.32
   3 -14  -3  107.17    4.00
  -3 -14   3   92.72    3.33
  -3 -14   3  106.21    3.76
   3 -14  -3  101.69    3.88
  -3 -14   3  101.99    3.56
  -3 -14   3   98.20    3.72
  -3 -14   3  103.91    3.74
  -3 -14   3  100.28    3.60
   3 -14  -3  107.96    4.09
  -3 -14   3   99.70    3.85
   3 -14  -4   12.10    1.29
  -3 -14   4   10.93    1.05
  -3 -14   4   10.49    1.09
   3 -14  -4   11.60    1.21
  -3 -14   4   10.04    1.10
  -3 -14   4   10.14    1.08
  -3 -14   4   13.49    1.18
   3 -14  -4   11.21    1.25
  -3 -14   4   10.23    1.20
   3 -14  -5   28.01    1.83
  -3 -14   5   25.02    1.60
  -3 -14   5   27.74    1.65
  -3 -14   5   28.42    1.66
  -3 -14   5   27.89    1.75
  -3 -14   5   29.79    1.91
   3 -14  -5   28.39    1.77
  -3 -14   5   26.08    1.63
   3 -14  -5   28.93    1.88
   3 -14  -6   72.53    2.95
  -3 -14   6   65.01    2.89
  -3 -14   6   62.88    2.69
   3 -14  -6   63.86    2.63
  -3 -14   6   65.29    2.62
  -3 -14   6   64.76    2.73
   3 -14  -7   27.68    1.66
  -3 -14   7   25.89    1.74
  -3 -14   7   25.66    1.61
  -3 -14   7   26.95    1.52
  -3 -14   7   27.21    1.63
   3 -14  -7   27.42    1.48
   3 -14  -8    5.54    0.75
  -3 -14   8    8.37    0.98
  -3 -14   8    6.69    0.72
  -3 -14   8    5.78    0.75
  -3 -14   8    6.87    0.87
   3 -14  -8    6.67    0.83
   3 -14  -9   12.71    1.01
  -3 -14   9   12.58    0.88
  -3 -14   9   13.48    1.02
  -3 -14   9   14.24    1.12
  -3 -14  10  109.16    3.16
  -3 -14  10  112.95    3.42
  -3 -14  11   31.60    1.43
   3  14  11   29.32    1.46
  -3 -14  12   82.43    2.25
   3  14  12   70.15    2.21
  -3 -15 -11   10.66    0.66
  -3 -15 -10    9.93    0.73
  -3 -15 -10   11.70    0.84
  -3 -15  -9   61.52    2.30
  -3 -15  -9   57.50    2.04
  -3 -15  -8   74.76    2.58
  -3 -15  -8   73.23    2.45
  -3 -15  -8   71.07    2.38
  -3 -15  -8   73.55    2.51
  -3 -15  -7  167.29    4.76
  -3 -15  -7  162.37    4.64
  -3 -15  -7  167.85    4.60
  -3 -15  -6    5.43    0.85
  -3 -15  -6    6.27    0.68
  -3 -15  -6    8.29    0.93
  -3 -15  -6    5.81    0.70
  -3 -15  -6    7.15    0.85
  -3 -15  -6    5.60    0.69
   3 -15   5   90.32    3.28
   3 -15   5   87.25    3.17
  -3 -15  -5   88.86    3.22
  -3 -15  -5   87.34    3.09
  -3 -15  -5   87.39    2.99
  -3 -15  -5   90.57    3.49
  -3 -15  -5   90.98    3.27
   3 -15   4   12.06    1.15
  -3 -15  -4   11.96    1.09
  -3 -15  -4   11.62    1.13
   3 -15   4    8.92    1.04
  -3 -15  -4    9.33    1.11
   3 -15   3   14.68    1.34
   3 -15   3   15.77    1.35
  -3 -15  -3   16.02    1.32
  -3 -15  -3   14.66    1.24
   3 -15   3   14.85    1.27
  -3 -15  -3   13.11    1.21
  -3 -15  -3   16.27    1.42
  -3 -15  -2   39.90    2.18
   3 -15   2   41.78    2.25
   3 -15   2   42.86    2.27
   3 -15   2   39.18    2.13
   3 -15   2   42.07    2.11
  -3 -15  -2   38.41    2.03
  -3 -15  -2   36.87    2.04
  -3 -15  -2   37.34    1.84
  -3 -15  -1   17.64    1.35
  -3 -15  -1   19.43    1.48
   3 -15   1   18.49    1.52
   3 -15   1   18.67    1.49
   3 -15   1   16.74    1.40
  -3 -15  -1   15.73    1.36
  -3 -15  -1   16.27    1.35
  -3 -15  -1   16.76    1.22
  -3 -15   0    8.56    0.89
  -3 -15   0   10.27    1.03
   3 -15   0    6.42    1.07
   3 -15   0   10.09    1.13
  -3 -15   0    7.92    1.05
  -3 -15   0    8.42    0.99
   3 -15   0    7.70    1.06
  -3 -15   1   18.56    1.27
  -3 -15   1   16.44    1.24
   3 -15  -1   18.61    1.52
  -3 -15   1   18.50    1.37
   3 -15  -1   17.13    1.48
  -3 -15   1   17.18    1.21
   3 -15  -1   20.21    1.57
  -3 -15   1   16.86    1.35
   3 -15  -2   44.06    2.29
   3 -15  -2   37.44    2.20
  -3 -15   2   38.94    1.91
   3 -15  -2   40.65    2.23
  -3 -15   2   41.19    2.16
  -3 -15   2   39.22    1.98
  -3 -15   2   41.16    2.14
   3 -15  -3   15.57    1.38
   3 -15  -3   15.56    1.40
  -3 -15   3   15.33    1.20
  -3 -15   3   14.77    1.14
   3 -15  -3   17.06    1.40
  -3 -15   3   14.38    1.26
  -3 -15   3   15.97    1.31
   3 -15  -4   10.17    1.10
   3 -15  -4   11.78    1.13
  -3 -15   4    9.39    1.02
   3 -15  -4   11.37    1.17
  -3 -15   4   10.56    1.10
  -3 -15   4   10.89    1.03
  -3 -15   4    8.92    0.89
   3 -15  -5   93.96    3.25
  -3 -15   5   86.99    3.12
   3 -15  -5   95.87    3.43
  -3 -15   5   90.64    3.16
  -3 -15   5   88.31    3.01
  -3 -15   5   90.46    3.37
   3 -15  -6    6.67    0.75
  -3 -15   6    5.74    0.74
  -3 -15   6    5.40    0.65
   3 -15  -6    7.74    0.95
  -3 -15   6    7.05    0.89
   3 -15  -6    6.27    0.84
  -3 -15   7  161.73    4.54
  -3 -15   7  153.51    4.29
   3 -15  -7  173.75    4.86
   3 -15  -7  164.65    4.64
  -3 -15   7  171.06    4.89
   3 -15  -8   77.68    2.47
   3 -15  -8   76.75    2.65
  -3 -15   8   70.81    2.44
  -3 -15   8   75.89    2.72
  -3 -15   9   58.04    1.92
   3 -15  -9   57.19    1.98
  -3 -15  10   11.61    0.79
   3  15  10   10.60    0.84
  -3 -15  11   12.47    0.67
  -3 -16  -9   54.28    1.85
  -3 -16  -8   88.19    2.41
  -3 -16  -7    3.90    0.57
  -3 -16  -7    4.40    0.54
  -3 -16  -6   91.41    3.12
  -3 -16  -6   92.31    2.88
  -3 -16  -6   96.38    3.01
  -3 -16  -6   93.88    2.93
  -3 -16  -5    2.60    0.47
  -3 -16  -5    2.32    0.55
   3 -16   5    2.26    0.52
  -3 -16  -5    3.05    0.64
  -3 -16  -4    2.60    0.52
  -3 -16  -4    2.35    0.56
  -3 -16  -4    2.80    0.60
   3 -16   4    1.95    0.55
   3 -16   4    3.90    0.66
  -3 -16  -4    3.05    0.65
   3 -16   3   44.21    2.09
   3 -16   3   45.00    2.12
  -3 -16  -3   44.86    2.03
  -3 -16  -3   44.03    1.94
  -3 -16  -3   41.32    1.97
  -3 -16  -3   40.46    2.04
   3 -16   2   10.93    1.07
   3 -16   2   10.30    1.06
  -3 -16  -2   11.10    1.04
  -3 -16  -2   11.22    1.07
   3 -16   2   13.57    1.14
  -3 -16  -2   11.42    1.01
  -3 -16  -1   47.23    2.18
  -3 -16  -1   45.94    2.12
  -3 -16  -1   45.55    2.04
   3 -16   1   45.70    2.10
   3 -16   1   45.44    2.19
   3 -16   0    8.42    1.03
  -3 -16   0    6.70    0.70
  -3 -16   0    8.85    0.99
  -3 -16   0    7.77    0.88
   3 -16   0    7.86    0.91
   3 -16   0    7.48    0.96
  -3 -16   0    8.50    0.85
   3 -16  -1   44.36    2.17
  -3 -16   1   43.83    1.83
  -3 -16   1   46.55    2.06
   3 -16  -1   45.62    2.21
   3 -16  -1   51.04    2.32
  -3 -16   2    9.85    0.83
   3 -16  -2   11.69    1.11
  -3 -16   2   12.06    1.07
  -3 -16   2   11.58    0.88
   3 -16  -2   11.19    1.10
   3 -16  -2   13.49    1.19
   3 -16  -3   47.91    2.14
   3 -16  -3   44.87    2.14
  -3 -16   3   42.02    1.99
   3 -16  -3   43.23    2.05
  -3 -16   3   41.30    1.79
  -3 -16   3   43.31    2.02
  -3 -16   3   40.46    1.70
  -3 -16   4    2.50    0.61
   3 -16  -4    2.43    0.58
   3 -16  -4    2.89    0.67
   3 -16  -4    2.73    0.69
  -3 -16   4    2.93    0.57
  -3 -16   4    3.00    0.48
   3 -16  -5    2.74    0.62
  -3 -16   5    2.16    0.39
  -3 -16   5    2.42    0.57
  -3 -16   5    2.95    0.52
   3 -16  -5    2.70    0.59
   3 -16  -5    2.57    0.51
   3 -16  -6   93.83    3.13
   3 -16  -6   93.10    3.02
  -3 -16   6  100.38    3.15
  -3 -16   7    4.04    0.60
   3 -16  -7    4.24    0.54
   3 -16  -7    4.02    0.58
   3 -16  -8  101.45    2.86
  -3 -16   9   52.69    1.76
   3  16   9   58.46    1.94
  -3 -17  -7    4.90    0.49
  -3 -17  -6   24.45    1.06
  -3 -17  -6   21.41    1.13
  -3 -17  -5   36.13    1.43
  -3 -17  -5   35.19    1.51
   3 -17   4    9.00    0.76
  -3 -17  -4    6.96    0.70
  -3 -17  -4    8.81    0.76
  -3 -17  -4    8.21    0.74
  -3 -17  -4    8.23    0.76
  -3 -17  -4    7.29    0.61
  -3 -17  -3   40.05    1.64
  -3 -17  -3   41.22    1.72
   3 -17   3   41.78    1.78
   3 -17   3   43.94    1.81
   3 -17   2   24.68    1.39
  -3 -17  -2   24.74    1.29
  -3 -17  -2   24.45    1.34
  -3 -17  -2   25.00    1.30
   3 -17   2   26.99    1.42
  -3 -17  -1   97.58    2.98
   3 -17   1   92.07    3.01
  -3 -17   0   60.64    2.27
   3 -17   0   65.62    2.49
   3 -17   0   66.36    2.47
  -3 -17   0   67.59    2.39
   3 -17  -1   95.16    3.12
   3 -17  -1   90.98    3.02
   3 -17  -1   87.21    3.04
   3 -17  -1   98.98    3.12
   3 -17  -2   25.69    1.40
   3 -17  -2   26.78    1.44
  -3 -17   2   27.03    1.37
   3 -17  -3   45.35    1.80
   3 -17  -3   45.86    1.88
   3 -17  -3   45.92    1.89
  -3 -17   3   45.14    1.74
   3 -17  -4    7.33    0.68
  -3 -17   4    6.39    0.54
   3 -17  -4    8.11    0.77
  -3 -17   4    7.11    0.64
   3 -17  -5   37.78    1.58
   3 -17  -5   35.53    1.48
  -3 -17   6   22.32    0.99
   3 -17  -6   24.47    1.06
   3 -17  -7    4.04    0.41
  -3 -18  -4   13.41    0.69
   3 -18   3   26.58    1.09
   3 -18   2   36.96    1.37
  -3 -18  -2   33.03    1.29
  -3 -18  -2   33.60    1.26
  -3 -18  -1    6.85    0.55
  -3 -18  -1    5.81    0.54
   3 -18   0    7.17    0.61
  -3 -18   0    7.58    0.62
   3 -18   0    7.88    0.66
   3 -18  -1    6.37    0.60
   3 -18  -1    6.76    0.61
  -3 -18   2   35.63    1.31
   3 -18  -2   31.74    1.27
   3 -18  -3   30.43    1.19
   3 -18  -3   31.37    1.22
   3 -18  -4   12.87    0.69
   4   0   0   57.69    4.19
  -4   0   0   45.35    3.96
   4   0  -1  422.69   13.47
  -4   0  -1  432.58   14.34
  -4   0   1  399.04   13.79
   4   0  -2  728.00   20.17
   4   0   2  745.00   20.35
  -4   0   2  722.14   20.55
   4   0  -3   68.19    4.52
   4   0   3   71.43    4.58
  -4   0   3   67.27    4.61
   4   0  -4   81.94    5.04
   4   0   4   94.34    5.27
  -4   0   4   86.73    5.38
  -4   0   5   25.06    2.90
   4   0  -5   25.64    2.70
   4   0   5   27.56    2.79
   4   0   5   27.24    1.77
   4   0   6   18.97    1.52
   4   0   6   19.35    1.58
   4   0   6   18.40    1.20
   4   0   6   21.74    1.36
  -4   0   6   20.82    2.57
   4   0   6   18.69    2.24
   4   0  -6   21.11    2.40
  -4   0   6   20.28    1.48
   4   0  -7   10.44    1.67
   4   0   7    9.10    1.54
  -4   0   7    8.96    1.82
  -4   0   7   11.18    1.18
   4   0   7    9.00    0.88
   4   0   7    9.39    1.17
   4   0   7    8.13    1.14
   4   0   8    5.95    1.01
  -4   0   8    4.81    1.50
   4   0   8    5.90    1.22
   4   0   8    6.07    0.77
  -4   0   8    4.93    0.82
  -4   0   8    5.59    0.99
   4   0   8    4.92    0.70
   4   0   9  427.70   11.46
   4   0   9  416.82   10.48
   4   0   9  431.99   10.41
  -4   0   9  440.02   11.31
  -4   0   9  435.75   11.08
  -4   0   9  436.86   14.96
   4   0  10  556.81   13.26
   4   0  10  569.44   14.54
   4   0  10  553.90   13.42
  -4   0  10  553.97   18.15
  -4   0  10  570.33   14.11
  -4   0  10  603.27   14.39
   4   0  10  577.81   14.65
   4   0  11  211.04    7.00
  -4   0  11  187.43    9.36
  -4   0  11  211.77    6.68
  -4   0  11  220.93    6.84
   4   0  11  196.42    5.81
   4   0  11  202.05    6.91
   4   0  12  148.75    5.58
  -4   0  12  144.70    4.69
   4   0  12  146.30    5.52
  -4   0  12  146.14    8.12
  -4   0  12  153.04    5.40
   4   0  12  139.52    4.53
   4   0  13   32.92    2.34
  -4   0  13   36.66    2.07
  -4   0  13   34.69    1.96
  -4   0  13   35.80    2.36
   4   0  14   21.27    1.79
   4   0  14   21.20    1.79
  -4   0  14   17.22    1.32
  -4   0  14   20.67    1.73
  -4   0  14   22.10    1.73
  -4   0  14   19.86    1.42
   4   0  15  104.14    4.08
  -4   0  15  109.30    3.97
  -4   0  15  107.85    4.09
   4   0  15  110.17    4.06
  -4   0  15  109.78    3.66
   4   0  16    2.75    0.62
   4   0  16    3.85    0.73
  -4   0  16    3.71    0.67
  -4   0  16    2.87    0.69
   4   0  16    2.96    0.62
   4   0  17   17.94    1.01
   4   0  17   16.38    1.09
  -4   0  17   19.43    1.24
   4   0  17   16.13    1.09
   4   0  18  138.48    3.54
  -4   0  18  135.40    3.54
   4  -1  18    1.85    0.33
  -4   1  17   54.30    2.17
   4  -1  17   54.37    2.08
   4  -1  17   56.34    2.09
  -4   1  16   19.81    1.36
  -4   1  16   20.93    1.48
   4  -1  16   18.74    1.32
   4  -1  16   21.45    1.39
   4  -1  16   21.47    1.46
   4  -1  15    8.12    1.07
  -4   1  15    7.72    0.87
  -4   1  15    9.45    1.14
  -4   1  15    7.41    1.01
   4  -1  14    6.12    1.07
  -4   1  14    8.76    0.96
  -4   1  14   10.51    1.25
  -4   1  14    8.03    1.14
  -4   1  14    8.24    0.95
  -4   1  13   24.63    1.62
   4  -1  13   25.67    2.02
  -4   1  13   27.39    2.03
  -4   1  12  368.41    9.19
  -4   1  12  349.14    9.86
   4  -1  12  355.40    9.09
  -4   1  12  347.09   13.69
  -4   1  11   20.85    2.93
  -4   1  11   19.32    1.78
  -4   1  11   17.16    1.62
   4  -1  11   14.28    1.66
   4  -1  11   18.43    1.39
  -4   1  10  195.60    9.26
  -4   1  10  209.39    6.51
  -4   1  10  200.59    6.28
   4  -1  10  189.12    6.61
   4  -1  10  187.96    5.63
   4  -1   9   90.77    3.28
  -4   1   9   90.23    5.82
  -4   1   9   95.02    3.73
   4  -1   9   87.33    3.25
   4  -1   8   29.54    1.65
  -4   1   8   31.16    1.89
   4  -1   7  197.24    5.47
  -4   1   7  209.51    8.98
   4  -1   7  205.81    6.45
   4   1  -7  200.66    8.13
   4  -1   7  198.97    7.87
  -4   1   6   65.77    4.69
   4  -1   6   64.31    2.97
   4  -1   6   61.15    2.51
   4   1  -6   56.55    4.07
   4  -1   6   58.32    3.99
   4  -1   5  129.38    4.07
  -4   1   5  137.52    6.82
   4   1  -5  128.11    6.44
   4  -1   5  134.36    6.40
  -4   1   4  318.15   11.42
   4   1  -4  321.27   11.27
   4  -1   4  312.76   11.04
  -4   1   3  267.12   10.22
   4   1  -3  278.84   10.21
   4  -1   3  250.74    9.66
  -4   1   2  690.86   19.95
   4  -1   2  691.67   19.29
   4   1  -2  707.05   19.80
  -4   1   1  470.61   15.18
   4   1  -1  486.67   15.11
   4   1   0  679.87   19.28
  -4   1   0  676.42   19.67
   4  -1   0  675.01   18.92
  -4   1  -1  468.43   15.36
   4  -1  -1  463.99   14.40
   4   1   2  730.05   20.45
   4  -1  -2  723.43   20.00
   4   1   3  280.57   10.46
   4  -1  -3  289.49   10.33
   4   1   4  308.02   11.02
   4  -1  -4  304.51   10.73
   4   1   5  127.36    4.44
   4   1   5  129.17    6.46
   4  -1  -5  136.55    6.50
   4   1   6   57.19    2.34
   4   1   6   55.89    2.75
   4   1   6   59.58    2.86
  -4  -1   6   61.90    2.70
   4   1   6   58.11    4.06
   4  -1  -6   56.93    3.96
   4   1   7  189.60    5.46
   4  -1  -7  188.96    7.75
   4   1   7  197.09    7.94
  -4  -1   7  196.66    5.78
  -4  -1   7  200.06    6.04
   4   1   7  197.68    6.31
   4   1   7  197.74    6.20
   4   1   8   32.84    2.21
   4   1   8   36.08    1.79
   4   1   8   34.25    1.84
   4   1   8   30.60    2.70
  -4  -1   8   36.72    2.11
  -4  -1   8   34.71    2.15
   4   1   9   90.70    3.24
  -4  -1   9   90.09    3.75
  -4  -1   9   96.69    3.94
   4   1   9   94.16    3.43
   4   1   9   93.16    4.02
   4   1  10  193.69    6.53
   4   1  10  193.18    5.75
   4   1  10  190.27    5.49
  -4  -1  10  188.10    6.20
  -4  -1  10  188.43    6.33
   4   1  10  196.55    6.66
   4   1  11   16.44    1.67
   4   1  11   16.80    1.40
   4   1  11   17.25    1.30
   4   1  11   16.27    1.74
  -4  -1  11   15.70    1.59
  -4  -1  11   15.69    1.63
  -4  -1  12  352.55    9.25
   4   1  12  340.50    8.78
   4   1  12  354.62   10.12
   4   1  12  340.83    9.99
  -4  -1  12  365.34    9.93
   4   1  13   24.43    1.98
   4   1  13   25.96    2.09
  -4  -1  13   23.76    1.65
  -4  -1  13   26.33    2.02
  -4  -1  13   24.19    1.92
   4   1  14    9.05    1.18
  -4  -1  14    8.70    1.16
  -4  -1  14    9.94    1.25
  -4  -1  15    8.22    1.02
  -4  -1  15    7.12    1.04
   4   1  15    7.33    1.00
   4   1  15    7.34    1.02
  -4  -1  16   19.91    1.48
   4   1  16   18.63    1.39
   4   1  16   19.71    1.39
   4   1  17   49.66    1.86
   4   1  17   52.63    2.02
   4  -1 -18    2.69    0.40
  -4  -1  18    2.59    0.38
   4   2 -18   45.93    1.56
   4  -2  17   20.52    1.06
   4  -2  17   22.72    1.23
  -4   2  17   24.37    1.35
  -4   2  17   23.50    1.25
   4  -2  16    7.73    0.89
  -4   2  16    8.12    0.91
  -4   2  16    6.65    0.89
   4  -2  16    8.28    0.88
   4  -2  16    6.46    0.80
  -4   2  15   12.19    1.04
   4  -2  15   11.91    1.22
  -4   2  15   11.42    1.22
  -4   2  15   11.87    1.23
   4  -2  15   12.87    1.29
   4  -2  15   11.89    1.22
   4  -2  15   11.88    1.14
  -4   2  14   44.85    2.53
   4  -2  14   42.96    2.53
  -4   2  14   45.97    2.17
   4  -2  14   46.07    2.61
   4  -2  13   22.74    1.90
  -4   2  13   24.60    1.91
   4  -2  13   22.12    1.89
  -4   2  13   21.91    1.53
   4  -2  13   24.06    1.61
  -4   2  12   36.42    2.01
   4  -2  12   39.69    2.54
   4  -2  12   35.06    2.42
  -4   2  12   35.16    3.79
   4  -2  12   36.08    2.28
  -4   2  12   36.08    2.39
  -4   2  12   40.31    2.45
   4  -2  12   39.02    2.05
  -4   2  11   42.07    2.47
   4  -2  11   35.80    2.51
  -4   2  11   39.51    3.93
   4  -2  11   35.75    2.26
   4  -2  11   40.79    2.11
   4  -2  10  344.37    8.88
  -4   2  10  356.19    9.51
   4  -2  10  344.98    9.90
  -4   2  10  363.64   13.34
   4  -2  10  341.17    9.33
   4  -2  10  346.25   10.03
   4  -2   9   15.72    1.58
   4  -2   9   15.42    1.24
  -4   2   9   17.17    2.54
  -4   2   9   17.46    1.50
   4  -2   8  156.27    5.35
  -4   2   8  145.12    4.77
  -4   2   8  139.84    7.31
   4  -2   8  143.17    4.35
   4  -2   7   35.68    1.70
  -4   2   7   34.82    3.43
   4  -2   7   39.93    2.32
   4  -2   7   37.53    2.33
   4  -2   7   30.68    2.77
   4   2  -7   32.82    3.06
  -4   2   6  126.64    6.72
   4  -2   6  126.11    4.55
   4  -2   6  133.12    4.21
   4  -2   6  135.20    4.74
   4  -2   6  130.73    6.27
   4   2  -6  132.50    6.64
  -4   2   5  177.39    7.93
   4  -2   5  167.23    5.31
   4  -2   5  164.77    4.92
   4  -2   5  166.68    5.35
   4  -2   5  169.97    7.37
   4   2  -5  170.47    7.76
   4  -2   4  155.84    7.11
  -4   2   4  155.24    7.38
   4   2  -4  168.39    7.62
   4  -2   3  459.93   14.48
  -4   2   3  483.84   15.13
   4   2  -3  482.94   15.12
  -4   2   2   10.17    1.87
   4   2  -2    8.80    1.75
   4  -2   2   10.64    1.83
  -4  -2  -1  521.59   16.82
  -4   2   1  559.66   16.78
   4   2  -1  546.00   16.62
   4  -2   0  479.56   14.71
  -4   2   0  485.20   15.45
  -4  -2   0  468.55   15.28
   4   2   0  492.13   15.34
  -4   2  -1  544.28   16.95
  -4  -2   1  528.64   16.42
   4  -2  -1  537.43   16.06
  -4  -2   2    8.05    1.62
   4  -2  -2    7.98    1.57
   4   2   2   10.33    1.92
   4  -2  -3  501.01   14.98
  -4  -2   3  462.10   15.03
   4   2   3  493.89   15.40
   4  -2  -4  157.20    7.24
   4   2   4  169.10    7.68
  -4  -2   4  156.68    7.42
   4  -2  -5  167.13    7.42
   4   2   5  173.73    7.86
  -4  -2   5  166.13    7.76
   4   2   5  169.06    4.93
  -4  -2   5  172.17    5.20
   4   2   5  168.71    5.37
   4   2   5  176.46    5.46
   4  -2  -6  126.74    6.22
   4   2   6  139.24    6.70
  -4  -2   6  143.03    6.96
   4   2   6  135.15    4.20
   4   2   6  126.84    4.59
   4   2   6  130.71    4.68
  -4  -2   6  129.75    4.45
   4   2   7   37.26    1.73
   4  -2  -7   31.76    2.89
   4   2   7   35.51    3.13
  -4  -2   7   37.20    3.49
   4   2   7   36.55    1.89
  -4  -2   7   32.74    1.96
  -4  -2   7   39.92    2.23
   4   2   7   37.02    2.32
   4   2   7   34.31    2.18
   4   2   8  147.34    4.67
   4   2   8  148.93    4.42
  -4  -2   8  144.57    7.40
  -4  -2   8  155.35    5.08
  -4  -2   8  152.88    5.20
   4   2   8  152.45    5.32
  -4  -2   9   12.62    2.21
   4   2   9   16.72    1.33
   4   2   9   16.92    1.19
  -4  -2   9   15.30    1.46
  -4  -2   9   16.00    1.56
   4   2   9   16.94    1.64
  -4  -2  10  347.72    9.37
   4   2  10  350.77    9.17
  -4  -2  10  337.97   13.05
   4   2  10  353.91    8.77
  -4  -2  10  353.03    9.76
  -4  -2  10  349.29    9.77
   4   2  10  371.56   10.28
   4   2  10  351.57    9.99
  -4  -2  11   36.32    2.18
   4   2  11   39.32    2.20
   4   2  11   38.10    1.92
   4   2  11   42.40    2.71
   4   2  11   37.21    2.48
  -4  -2  11   39.89    2.49
  -4  -2  11   41.36    4.07
  -4  -2  11   37.95    2.03
  -4  -2  12   38.36    2.05
   4   2  12   37.85    2.59
   4   2  12   39.24    2.54
  -4  -2  12   44.41    4.23
  -4  -2  12   40.66    2.55
  -4  -2  12   35.42    2.09
  -4  -2  13   20.85    1.47
   4   2  13   24.08    1.99
   4   2  13   19.78    1.80
  -4  -2  13   24.57    1.93
  -4  -2  13   22.98    1.88
  -4  -2  13   20.65    1.49
  -4  -2  14   46.29    2.52
  -4  -2  14   47.41    2.65
   4   2  14   45.91    2.61
  -4  -2  14   44.14    2.16
   4   2  14   46.86    2.62
  -4  -2  15    9.66    1.17
   4   2  15   10.51    1.17
  -4  -2  15   12.92    1.07
   4   2  15   13.61    1.29
   4   2  16    7.52    0.90
  -4  -2  16    8.79    0.99
   4   2  17   19.94    1.16
   4   2  17   18.54    1.03
   4   2  18   44.45    1.51
   4  -3  17   31.88    1.41
  -4   3  17   30.20    1.41
   4  -3  17   27.94    1.22
   4  -3  16   10.58    1.01
   4  -3  16   12.64    1.01
   4  -3  16   10.50    0.96
  -4   3  16   12.03    1.08
  -4   3  16   13.25    1.10
  -4   3  15    1.54    0.45
   4  -3  15    1.07    0.62
  -4   3  15    1.43    0.66
  -4   3  15    1.62    0.61
   4  -3  15    1.92    0.64
   4  -3  15    1.15    0.50
   4  -3  15    1.52    0.56
   4  -3  14   30.85    2.09
  -4   3  14   33.76    2.15
  -4   3  14   34.87    1.82
   4  -3  14   33.02    2.14
   4  -3  14   32.17    1.96
   4  -3  13  297.92    8.77
  -4   3  13  311.59    8.68
  -4   3  13  301.34    7.93
   4  -3  13  313.28    8.84
   4  -3  13  303.22    7.96
   4  -3  12   19.14    1.63
   4  -3  12   19.94    1.81
  -4   3  12   19.32    2.75
  -4   3  12   20.05    1.74
  -4   3  12   21.12    1.47
   4  -3  12   20.98    1.84
   4  -3  12   22.03    1.56
   4  -3  11   70.30    3.31
  -4   3  11   67.90    5.19
  -4   3  11   71.85    2.93
  -4   3  11   79.00    3.48
   4  -3  11   75.09    3.02
   4  -3  11   74.23    3.62
   4  -3  10   61.16    3.00
  -4   3  10   59.81    4.82
   4  -3  10   69.76    3.42
   4  -3  10   66.45    2.79
  -4   3  10   63.11    3.02
  -4   3   9   41.58    3.85
   4  -3   9   38.73    2.47
  -4   3   9   42.08    2.32
   4  -3   9   41.27    2.08
   4  -3   9   40.07    2.50
  -4   3   8    1.99    1.06
  -4   3   8    2.63    0.63
   4  -3   8    3.60    0.82
   4  -3   7   99.44    5.30
   4   3  -7  100.66    5.69
   4  -3   7  104.99    4.09
  -4   3   7  111.38    6.23
  -4   3   6  282.93   10.78
   4  -3   6  282.59    7.22
   4   3  -6  274.05   10.55
   4  -3   6  295.29    7.50
   4  -3   6  268.68    7.80
   4  -3   6  265.42    9.88
   4  -3   5   41.48    2.06
   4  -3   5   40.96    1.96
   4  -3   5   47.65    3.65
  -4   3   5   43.97    3.70
   4   3  -5   40.99    3.66
   4   3  -4   66.37    4.79
  -4   3   4   80.67    5.03
   4  -3   4   68.13    2.76
   4  -3   4   78.24    4.71
   4   3  -3   10.20    1.86
   4  -3   3    9.48    1.69
  -4   3   3    7.76    1.61
  -4  -3  -2   51.42    4.28
  -4   3   2   43.30    3.66
   4  -3   2   43.71    3.55
   4   3  -2   45.27    3.94
   4   3  -1   15.42    2.30
  -4  -3  -1   16.49    2.35
  -4   3   1   12.47    2.04
  -4   3   0   72.73    4.95
  -4  -3   0   75.12    5.02
   4  -3   0   70.65    4.60
   4   3   0   73.70    5.02
   4  -3  -1   13.33    2.06
  -4   3  -1   14.89    2.27
  -4  -3   1   13.83    2.09
  -4   3  -2   37.47    3.70
  -4  -3   2   44.56    3.68
   4  -3  -2   42.49    3.53
   4   3   2   51.10    4.11
  -4  -3   3    8.49    1.62
   4   3   3   10.16    1.97
   4  -3  -3    7.84    1.60
   4  -3  -4   74.36    4.67
   4   3   4   71.47    2.76
  -4  -3   4   74.62    2.90
   4   3   4   73.65    4.99
  -4  -3   4   72.89    4.77
   4   3   5   43.54    2.06
   4  -3  -5   48.62    3.68
  -4  -3   5   40.95    2.16
   4   3   5   40.35    3.72
  -4  -3   5   45.54    3.71
   4   3   6  298.41   10.89
  -4  -3   6  269.38   10.55
   4   3   6  283.48    7.89
  -4  -3   6  277.35    7.73
   4  -3  -6  292.31   10.23
   4  -3  -6  276.20    7.21
   4   3   6  279.40    7.40
   4   3   7  108.51    3.32
   4   3   7  103.68    4.10
   4   3   7  100.46    4.19
   4   3   7  109.28    3.71
   4  -3  -7   99.00    5.31
   4   3   7   98.59    5.60
  -4  -3   7  102.14    3.87
  -4  -3   7  106.10    6.10
  -4  -3   7  108.83    4.09
  -4  -3   7  108.27    3.95
   4   3   8    3.13    0.54
   4   3   8    3.59    0.80
   4   3   8    3.95    0.71
  -4  -3   8    3.62    0.74
  -4  -3   8    2.57    0.73
  -4  -3   8    4.19    0.82
   4   3   9   38.88    2.11
   4   3   9   40.25    1.86
  -4  -3   9   33.97    3.49
   4   3   9   40.09    2.48
  -4  -3   9   38.07    2.40
  -4  -3   9   38.88    2.37
  -4  -3   9   41.71    2.30
   4   3  10   57.07    2.68
   4   3  10   59.32    2.40
  -4  -3  10   58.67    4.71
  -4  -3  10   59.86    2.84
   4   3  10   64.35    3.41
   4   3  10   60.29    3.17
  -4  -3  10   50.29    2.91
  -4  -3  10   60.60    3.11
  -4  -3  11   79.61    3.67
   4   3  11   74.13    3.73
  -4  -3  11   74.52    5.43
  -4  -3  11   76.17    3.01
   4   3  11   73.96    3.16
   4   3  11   75.89    3.62
  -4  -3  11   74.89    3.22
  -4  -3  12   18.33    1.73
  -4  -3  12   22.34    1.90
   4   3  12   22.56    1.98
  -4  -3  12   21.20    1.47
   4   3  12   21.46    1.60
  -4  -3  12   16.50    2.59
   4   3  12   22.03    1.87
  -4  -3  12   20.53    1.55
   4   3  13  307.28    8.82
  -4  -3  13  295.71    7.79
   4   3  13  290.12    8.61
  -4  -3  13  300.25    8.51
  -4  -3  13  307.26    8.77
  -4  -3  13  294.77    7.79
  -4  -3  14   29.97    1.69
  -4  -3  14   31.90    2.17
   4   3  14   35.42    2.25
   4   3  14   32.76    2.10
  -4  -3  15    1.32    0.58
   4   3  15    1.34    0.54
  -4  -3  16   13.16    1.14
   4   3  16   11.85    1.06
  -4  -3  17   31.33    1.42
  -4  -3  17   33.03    1.59
   4   3  17   29.01    1.42
   4   3  17   33.79    1.45
  -4   4  17   58.95    2.01
  -4   4  17   58.39    2.05
   4   4 -17   53.09    1.91
   4  -4  16   23.04    1.35
  -4   4  16   24.46    1.48
  -4   4  16   25.90    1.48
   4  -4  15   27.36    1.73
   4  -4  15   31.00    1.73
   4  -4  15   29.52    1.83
  -4   4  15   30.32    1.82
   4  -4  14    7.54    1.06
  -4   4  14    8.04    0.87
  -4   4  14    9.71    1.17
   4  -4  14    8.40    1.01
   4  -4  14    7.78    1.14
   4  -4  14    8.95    1.08
   4  -4  13   19.30    1.72
  -4   4  13   19.85    1.39
   4  -4  13   22.63    1.65
  -4   4  13   22.83    1.76
   4  -4  13   19.49    1.68
   4  -4  13   20.92    1.77
  -4   4  12   91.12    3.81
  -4   4  12   93.19    3.34
   4  -4  12   94.09    3.68
   4  -4  12   87.84    3.94
   4  -4  12   91.65    3.94
  -4   4  12   83.25    5.79
   4  -4  12   87.59    3.72
  -4  -4 -12   87.56    3.03
  -4  -4 -11   44.55    2.00
  -4   4  11   37.59    3.77
  -4   4  11   41.06    2.08
  -4   4  11   44.06    2.51
   4  -4  11   39.30    2.39
   4  -4  11   40.15    2.54
  -4  -4 -10   19.98    1.32
   4  -4  10   16.51    1.54
  -4   4  10   19.74    2.69
   4  -4  10   16.33    1.67
  -4   4  10   20.39    1.65
   4  -4  10   18.34    1.71
   4  -4   9  115.93    4.35
  -4   4   9  111.21    6.57
  -4   4   9  122.86    4.38
   4  -4   9  122.77    4.73
   4  -4   9  126.57    4.73
  -4   4   8   69.31    4.89
   4  -4   8   65.75    3.12
   4  -4   8   62.45    3.14
  -4   4   8   62.80    2.82
   4  -4   7  118.85    4.42
  -4   4   7  112.79    6.29
   4  -4   7  116.40    5.84
  -4  -4  -7  117.47    3.56
   4   4  -7  113.24    6.28
   4  -4   7  120.99    4.48
   4  -4   7  119.91    3.94
   4  -4   6   27.27    1.63
  -4   4   6   27.14    2.89
   4  -4   6   30.86    2.94
  -4  -4  -6   26.56    1.42
   4  -4   6   29.07    1.60
   4   4  -6   30.93    3.21
   4  -4   6   27.71    1.85
   4  -4   5   19.65    1.37
  -4   4   5   16.59    2.25
   4  -4   5   15.97    2.18
  -4  -4  -5   19.23    1.19
   4   4  -5   20.43    2.70
   4  -4   5   19.89    1.35
   4  -4   5   19.56    1.47
   4  -4   4   84.28    3.13
   4   4  -4   88.58    5.61
  -4  -4  -4   83.38    2.93
  -4   4   4   84.24    5.13
   4  -4   4   82.88    5.05
   4  -4   4   83.65    3.09
   4  -4   3  153.14    7.13
   4   4  -3  157.71    7.81
  -4   4   3  150.09    7.16
   4   4  -2  166.28    8.05
  -4  -4  -2  166.53    8.04
  -4   4   2  178.12    7.81
   4   4  -1   48.09    4.12
  -4  -4  -1   47.98    4.04
  -4   4   1   47.84    3.90
   4  -4   0  123.03    6.41
   4   4   0  138.88    7.23
  -4   4   0  137.12    6.97
  -4  -4   0  124.30    6.58
   4  -4  -1   42.76    3.60
  -4   4  -1   48.86    4.10
  -4  -4   1   46.98    3.78
   4  -4  -2  174.07    7.64
   4   4   2  160.29    7.94
  -4   4  -2  175.23    8.33
  -4  -4   2  163.82    7.52
   4   4   3  165.43    7.99
  -4  -4   3  154.13    4.72
  -4  -4   3  148.89    7.10
   4   4   3  156.27    4.72
   4  -4  -3  167.60    7.41
   4  -4  -3  152.04    4.77
   4  -4  -4   87.14    3.28
   4  -4  -4   83.66    3.17
  -4  -4   4   86.90    3.22
  -4  -4   4   76.42    4.94
   4  -4  -4   83.14    5.08
   4  -4  -5   18.50    2.33
   4  -4  -5   19.67    1.45
   4  -4  -5   20.20    1.41
  -4  -4   5   17.11    1.40
   4   4   5   20.23    2.67
  -4  -4   5   18.04    2.32
   4  -4  -6   29.40    2.86
  -4  -4   6   31.58    1.95
  -4  -4   6   29.27    1.84
   4  -4  -6   28.95    1.70
   4   4   6   26.99    2.98
  -4  -4   6   28.07    1.79
  -4  -4   6   28.56    2.99
  -4  -4   7  123.84    6.56
  -4  -4   7  125.59    4.36
  -4  -4   7  119.53    4.47
  -4  -4   7  121.64    4.39
   4  -4  -7  127.96    6.14
   4   4   7  124.47    4.16
   4   4   7  122.90    4.51
   4   4   7  129.15    6.62
   4   4   8   64.82    3.15
  -4  -4   8   60.92    2.88
   4   4   8   62.34    2.77
  -4  -4   8   71.88    4.92
  -4  -4   8   63.79    3.10
  -4  -4   8   67.56    3.11
  -4  -4   9  124.68    4.41
  -4  -4   9  121.28    4.68
  -4  -4   9  121.65    4.66
  -4  -4   9  118.24    6.67
   4   4   9  117.92    4.62
  -4  -4  10   20.78    1.61
  -4  -4  10   19.71    1.76
  -4  -4  10   18.81    2.64
   4   4  10   15.84    1.70
   4   4  10   19.65    1.73
  -4  -4  11   40.67    2.26
  -4  -4  11   41.77    2.62
  -4  -4  11   40.87    3.91
  -4  -4  11   45.55    2.16
   4   4  11   41.34    2.72
   4   4  11   44.89    2.66
  -4  -4  12  104.92    6.46
   4   4  12   89.34    3.95
  -4  -4  12   89.24    3.43
  -4  -4  12   95.77    3.39
  -4  -4  12   91.19    4.04
   4   4  12   93.84    4.18
  -4  -4  13   20.98    1.40
  -4  -4  13   20.75    1.79
   4   4  13   20.80    1.83
   4   4  13   21.23    1.73
  -4  -4  14    8.59    0.90
   4   4  14    9.31    1.12
  -4  -4  14    8.09    1.14
   4   4  14   10.19    1.22
  -4  -4  15   31.08    1.94
   4   4  15   31.53    1.89
   4   4  16   25.98    1.48
  -4  -4  16   22.67    1.48
  -4  -4  17   59.12    2.01
   4   4  17   59.14    1.99
  -4  -4  17   61.73    2.19
   4   4  17   57.54    2.05
  -4   5  17    5.94    0.56
  -4   5  17    5.06    0.53
  -4   5  16   10.27    0.93
  -4   5  16   10.17    0.92
   4  -5  16   11.31    0.89
  -4   5  15    1.92    0.57
   4  -5  15    1.98    0.56
   4  -5  14   51.54    2.58
  -4   5  14   54.20    2.58
   4  -5  14   49.90    2.33
   4  -5  14   55.10    2.66
  -4   5  14   47.86    2.09
  -4  -5 -13   24.60    1.38
   4  -5  13   28.35    2.03
  -4   5  13   28.84    1.92
  -4   5  13   26.89    1.57
   4  -5  13   29.30    1.81
   4  -5  13   27.83    2.01
   4  -5  13   27.83    1.90
   4  -5  12   24.35    1.85
   4  -5  12   26.51    2.02
  -4   5  12   27.65    1.93
   4  -5  12   24.35    1.70
  -4   5  12   22.98    1.47
  -4  -5 -12   23.60    1.44
   4  -5  12   26.31    1.88
   4  -5  11   53.64    2.86
  -4   5  11   48.62    4.26
  -4  -5 -11   56.71    2.35
   4  -5  11   54.76    3.01
   4  -5  11   45.94    2.30
   4  -5  11   54.10    2.62
   4  -5  11   48.38    2.66
  -4   5  11   48.96    2.63
  -4   5  11   50.58    2.28
   4  -5  10   69.17    3.23
  -4   5  10   69.78    5.00
  -4   5  10   71.44    2.78
   4  -5  10   69.81    3.03
   4  -5  10   65.45    2.86
  -4   5  10   74.92    3.26
  -4  -5 -10   72.39    2.80
   4  -5  10   73.37    3.42
   4  -5  10   64.74    3.38
   4  -5   9  211.66    6.17
   4  -5   9  213.60    6.59
  -4   5   9  224.52    6.55
  -4   5   9  233.78    9.67
   4  -5   9  220.60    6.97
   4  -5   9  213.30    6.78
  -4   5   8   42.41    3.72
   4  -5   8   38.60    2.21
   4  -5   8   42.46    2.41
   4  -5   8   41.08    2.51
   4   5  -7   20.29    2.65
  -4   5   7   23.63    2.72
   4  -5   7   24.56    1.84
   4  -5   7   23.62    1.57
   4  -5   7   21.21    2.40
   4  -5   7   20.51    1.24
  -4  -5  -7   21.42    1.30
   4  -5   6   31.94    1.86
   4   5  -6   29.39    3.24
  -4   5   6   29.90    2.99
   4  -5   6   33.18    2.07
   4  -5   6   33.73    1.89
   4  -5   6   33.40    1.78
   4  -5   6   32.64    3.07
  -4  -5  -6   33.75    1.66
   4  -5   5  292.82    7.70
   4   5  -5  287.49   11.54
  -4   5   5  301.09   10.75
   4  -5   5  283.76    7.86
   4  -5   5  292.93    7.73
   4  -5   5  280.59    7.50
   4  -5   5  294.52   10.67
  -4  -5  -5  287.70    7.25
   4  -5   4  655.31   19.01
   4  -5   4  668.94   15.41
   4  -5   4  668.60   15.40
   4  -5   4  667.43   15.35
   4   5  -4  650.36   20.01
   4   5  -4  659.10   15.52
   4  -5   4  658.74   15.25
  -4   5   4  657.84   18.89
  -4  -5  -4  673.11   14.88
   4  -5   3   31.03    1.77
  -4  -5  -3   29.54    1.62
   4  -5   3   27.13    2.88
  -4  -5  -3   26.74    3.16
  -4   5   3   29.50    2.95
   4  -5   3   27.77    1.71
   4  -5   3   35.41    1.91
   4   5  -3   30.05    3.33
   4  -5   3   29.65    1.77
   4  -5   2   45.26    2.21
  -4  -5  -2   44.03    2.04
   4  -5   2   45.88    2.22
   4  -5   2   47.07    2.23
  -4  -5  -2   38.44    3.65
  -4   5   2   43.74    3.62
   4  -5   2   45.06    3.73
   4  -5   2   41.87    2.17
   4  -5   1  485.75   11.80
   4  -5   1  485.98   11.72
  -4  -5  -1  506.46   15.70
  -4   5   1  485.81   15.35
  -4  -5  -1  497.54   11.58
  -4  -5   0    1.68    0.49
  -4   5   0    1.86    0.96
  -4  -5   0    0.45    0.66
   4  -5   0    1.74    0.54
   4  -5   0    1.12    0.86
   4  -5   0    1.63    0.52
  -4  -5   1  481.22   11.54
   4  -5  -1  493.46   11.78
   4  -5  -1  486.53   11.76
  -4   5  -1  504.37   15.88
  -4  -5   1  476.58   15.06
   4  -5  -1  487.03   11.74
   4  -5  -1  482.61   15.37
  -4  -5   1  492.13   11.56
   4  -5  -2   44.61    2.13
  -4  -5   2   46.00    2.16
  -4   5  -2   46.26    3.99
  -4  -5   2   40.60    3.46
   4  -5  -2   45.57    2.24
   4  -5  -2   43.06    2.16
   4  -5  -2   43.88    3.71
   4  -5  -3   29.08    2.98
   4   5   3   27.42    1.65
  -4  -5   3   27.00    1.65
  -4   5  -3   25.45    3.10
  -4  -5   3   28.74    2.88
   4   5   3   24.83    3.08
   4  -5  -3   27.85    1.75
   4  -5  -3   26.70    1.69
   4  -5  -3   22.72    1.55
   4  -5  -4  662.43   15.45
   4   5   4  671.14   15.32
   4  -5  -4  653.85   15.43
   4  -5  -4  655.55   15.33
  -4  -5   4  673.80   15.36
   4  -5  -4  658.41   19.01
  -4  -5   4  653.99   18.69
   4   5   4  656.61   19.99
   4   5   5  295.78    7.74
   4  -5  -5  273.00    7.70
   4  -5  -5  296.77    7.88
   4  -5  -5  292.05   10.64
  -4  -5   5  298.99   10.63
   4   5   5  281.68   11.36
   4   5   6   30.18    3.32
   4   5   6   31.68    1.84
   4  -5  -6   27.65    1.79
   4  -5  -6   30.40    1.79
   4  -5  -6   23.62    2.65
  -4  -5   6   31.00    1.90
  -4  -5   6   30.16    3.00
  -4  -5   6   29.68    1.90
  -4  -5   7   21.35    1.68
   4  -5  -7   24.80    2.57
   4  -5  -7   25.68    1.39
   4   5   7   19.05    2.60
  -4  -5   7   25.55    2.83
  -4  -5   7   23.30    1.66
   4  -5  -7   22.39    1.51
  -4  -5   8   42.24    2.30
   4   5   8   39.65    2.38
  -4  -5   8   43.66    3.73
  -4  -5   8   41.06    2.44
  -4  -5   9  213.83    6.48
   4   5   9  219.67    6.81
  -4  -5   9  215.88    9.38
  -4  -5   9  225.61    7.00
  -4  -5  10   71.00    3.08
   4   5  10   67.43    3.29
   4   5  10   74.09    3.66
  -4  -5  10   77.41    5.25
  -4  -5  10   72.17    2.79
  -4  -5  10   67.96    3.40
  -4  -5  11   55.76    2.60
   4   5  11   52.59    2.84
   4   5  11   54.52    3.14
  -4  -5  11   51.89    4.43
  -4  -5  11   54.23    2.37
  -4  -5  11   60.25    3.14
   4   5  12   25.89    2.09
  -4  -5  12   26.50    1.65
  -4  -5  12   28.38    2.12
   4   5  12   24.39    1.89
  -4  -5  12   25.98    1.55
   4   5  13   32.67    2.03
  -4  -5  13   25.95    2.02
  -4  -5  13   28.31    1.60
   4   5  13   30.89    2.18
  -4  -5  14   49.66    2.62
   4   5  14   49.00    2.59
  -4  -5  15    1.19    0.56
   4   5  15    1.31    0.54
   4   5  16    9.91    0.89
  -4  -5  16   11.72    1.00
  -4  -5  16    9.77    0.88
  -4  -5  17    5.37    0.51
   4   5  17    4.15    0.47
   4   5  17    4.44    0.45
  -4   6  17    6.47    0.51
   4   6 -16    3.31    0.40
  -4   6  16    6.01    0.65
   4  -6  15   75.83    2.81
  -4   6  15   72.94    2.79
   4  -6  14   65.31    2.86
  -4   6  14   63.06    2.82
  -4   6  14   65.90    2.80
  -4   6  13  186.88    5.19
  -4   6  13  198.07    5.90
  -4  -6 -13  185.65    5.12
   4  -6  13  189.47    6.01
  -4   6  12    0.63    0.41
   4  -6  12    0.25    0.48
   4  -6  12    0.10    0.61
  -4   6  12    0.69    0.61
  -4  -6 -12    0.86    0.47
  -4  -6 -11   31.53    1.74
   4  -6  11   29.68    2.20
   4  -6  11   31.17    2.08
   4  -6  11   29.33    1.74
   4  -6  11   28.70    1.82
  -4   6  11   32.11    2.04
  -4   6  11   28.88    1.63
  -4   6  10  173.47    8.24
   4  -6  10  192.82    6.26
  -4   6  10  183.15    5.75
   4  -6  10  178.38    5.36
   4  -6  10  168.56    5.41
  -4  -6 -10  181.24    5.31
   4  -6  10  175.27    5.83
  -4   6  10  176.82    5.11
   4  -6  10  184.22    6.25
   4  -6   9  201.74    6.37
  -4   6   9  197.56    8.83
   4  -6   9  205.81    6.72
   4  -6   9  211.43    6.00
   4  -6   9  210.64    6.01
   4  -6   8   23.10    1.70
   4  -6   8   23.70    1.87
  -4   6   8   26.26    2.92
   4  -6   8   22.87    1.52
   4  -6   7  163.11    4.86
  -4  -6  -7  168.43    4.86
   4  -6   7  176.06    5.94
   4   6  -7  168.67    8.28
   4  -6   7  170.27    4.76
   4  -6   7  161.97    7.33
   4  -6   7  177.69    5.77
   4  -6   7  179.07    5.39
   4  -6   7  172.46    5.41
  -4   6   7  170.89    7.78
   4  -6   6  104.96    3.62
   4  -6   6  113.52    3.88
   4  -6   6  103.46    4.19
   4   6  -6   94.85    6.28
   4  -6   6   99.26    3.97
   4  -6   6  112.36    3.92
  -4   6   6  100.21    5.63
   4  -6   6  105.11    5.79
   4  -6   6  107.24    3.46
  -4  -6  -6  103.09    3.38
  -4  -6  -6  107.77    3.50
   4  -6   5   27.94    2.99
   4  -6   5   27.48    1.56
   4  -6   5   26.77    1.83
   4  -6   5   28.12    1.79
  -4   6   5   29.05    2.86
   4  -6   5   29.06    1.73
   4  -6   5   32.79    1.85
   4  -6   5   27.02    1.92
   4   6  -5   34.90    3.63
   4   6  -5   29.60    1.85
  -4  -6  -5   28.08    1.57
   4  -6   4   24.33    1.66
  -4   6   4   28.49    2.81
  -4  -6  -4   27.62    3.19
  -4  -6  -4   26.50    1.49
   4   6  -4   23.93    1.60
   4  -6   4   25.54    1.65
   4  -6   4   23.53    1.53
   4  -6   4   26.82    1.69
   4  -6   4   24.46    1.77
   4  -6   4   28.80    1.79
   4  -6   4   28.04    3.02
   4  -6   4   28.21    1.76
  -4  -6  -4   27.59    1.54
   4  -6   3   20.19    1.44
   4  -6   3   17.69    2.40
   4  -6   3   20.73    1.55
  -4   6   3   21.73    2.43
  -4  -6  -3   25.03    2.94
   4  -6   3   19.89    1.41
   4  -6   3   19.91    1.46
  -4  -6  -3   20.62    1.39
   4  -6   3   20.14    1.45
   4  -6   3   23.63    1.60
   4   6  -3   20.63    1.44
   4  -6   3   22.03    1.59
  -4  -6  -3   20.01    1.31
  -4  -6  -3   18.56    1.27
   4  -6   2  335.88   11.90
   4  -6   2  306.16    8.49
  -4  -6  -2  324.73   11.83
  -4   6   2  331.91   11.33
   4  -6   2  308.23    8.35
   4   6  -2  321.30    8.65
  -4  -6  -2  325.17    8.23
   4  -6   2  330.20    8.51
   4  -6   2  323.27    8.48
   4  -6   2  317.48    8.33
  -4  -6  -2  327.52    8.02
   4  -6   2  318.15    8.38
  -4  -6  -2  326.66    8.11
   4  -6   1  159.33    5.05
   4  -6   1  161.14    5.02
   4  -6   1  162.22    5.06
   4   6  -1  164.44    5.19
  -4  -6  -1  164.27    4.88
  -4  -6  -1  145.24    7.33
  -4   6   1  167.07    7.46
   4  -6   1  155.42    4.77
  -4  -6  -1  168.36    4.85
  -4  -6  -1  164.56    4.69
  -4  -6   0   31.32    1.77
   4   6   0   35.91    2.01
  -4   6   0   33.79    3.19
  -4  -6   0   35.88    3.27
   4  -6   0   33.02    1.81
   4  -6   0   30.95    3.17
   4  -6   0   32.76    1.94
   4  -6   0   33.75    1.93
   4   6   1  165.54    5.20
  -4   6  -1  174.50    7.94
  -4  -6   1  175.10    7.55
   4  -6  -1  169.42    5.08
   4  -6  -1  176.12    8.08
   4  -6  -1  165.79    5.22
  -4  -6   1  165.92    5.04
   4  -6  -1  168.18    5.25
   4  -6  -1  170.65    5.26
  -4  -6   2  324.13    8.34
   4   6   2  318.89    8.48
  -4   6  -2  329.84   12.08
  -4  -6   2  325.63   11.20
   4  -6  -2  318.21    8.39
   4  -6  -2  325.41   11.81
   4  -6  -2  330.85    8.56
   4  -6  -2  320.93    8.56
  -4  -6   2  335.15    8.46
   4  -6  -3   18.96    1.50
   4  -6  -3   18.53    1.48
  -4  -6   3   20.40    1.45
   4   6   3   20.59    1.47
   4  -6  -3   21.67    2.65
   4   6   3   20.44    1.47
   4  -6  -3   19.94    1.41
   4  -6  -3   26.78    1.68
  -4  -6   3   17.59    1.39
   4  -6  -3   17.66    1.40
  -4  -6   3   20.41    2.36
  -4   6  -3   18.49    2.55
   4  -6  -4   24.54    1.69
   4  -6  -4   22.88    1.66
  -4  -6   4   24.51    1.41
  -4  -6   4   24.91    1.61
   4   6   4   29.44    1.76
   4  -6  -4   24.91    1.63
   4  -6  -4   23.14    2.70
  -4   6  -4   23.12    2.97
  -4  -6   4   23.67    2.57
   4  -6  -4   23.52    1.62
   4  -6  -5   26.61    1.76
   4  -6  -5   28.12    1.86
  -4  -6   5   29.20    1.51
  -4  -6   5   27.29    1.70
   4  -6  -5   24.99    1.72
   4   6   5   30.05    1.81
  -4  -6   5   27.75    1.83
   4  -6  -5   23.63    2.71
   4  -6  -5   27.68    1.55
  -4  -6   5   26.98    1.75
  -4  -6   5   26.47    2.74
   4   6   5   26.52    3.27
  -4  -6   5   29.47    1.84
  -4  -6   6  105.87    3.32
  -4  -6   6  108.48    3.94
  -4  -6   6  107.01    5.77
   4  -6  -6   99.55    3.76
   4  -6  -6   99.58    3.84
   4  -6  -6  105.70    5.81
   4  -6  -6  105.58    3.43
  -4  -6   6  100.28    3.88
   4   6   6   95.43    6.18
  -4  -6   6  104.42    4.05
   4   6   6  107.90    3.85
  -4  -6   7  181.53    7.93
  -4  -6   7  174.03    5.74
   4   6   7  179.55    5.39
   4  -6  -7  172.47    4.80
   4  -6  -7  165.96    7.43
  -4  -6   7  175.24    5.51
  -4  -6   7  170.71    4.83
   4   6   7  163.92    8.19
   4  -6  -7  163.66    5.22
   4  -6  -7  170.96    5.41
  -4  -6   8   23.71    2.72
   4  -6  -8   21.50    1.51
  -4  -6   8   23.37    1.59
   4   6   8   25.42    1.71
  -4  -6   8   24.99    1.94
  -4  -6   8   22.09    1.65
  -4  -6   9  205.60    6.26
  -4  -6   9  206.43    5.99
  -4  -6   9  212.71    6.79
  -4  -6   9  200.31    8.86
   4   6   9  214.62    6.26
   4   6  10  191.00    5.73
  -4  -6  10  183.36    5.63
  -4  -6  10  173.77    5.25
  -4  -6  10  183.48    5.19
   4   6  10  185.75    6.47
  -4  -6  10  172.32    8.37
  -4  -6  10  180.75    6.22
  -4  -6  11   29.12    1.62
  -4  -6  11   28.52    2.15
   4   6  11   27.93    1.85
   4   6  11   31.22    2.31
  -4  -6  11   29.52    1.80
   4   6  12    0.69    0.54
  -4  -6  12    0.34    0.36
  -4  -6  12    0.10    0.63
   4   6  12    0.64    0.70
   4   6  13  196.70    6.24
  -4  -6  13  186.55    6.13
  -4  -6  14   59.07    2.74
   4   6  14   63.42    2.88
  -4  -6  14   65.00    2.95
  -4  -6  15   74.71    2.82
  -4  -6  15   71.93    2.91
   4   6  15   69.14    2.77
   4   6  16    4.84    0.62
  -4  -6  16    4.58    0.60
  -4   7  16   22.37    1.11
  -4   7  15   12.26    0.99
   4   7 -14    8.68    0.80
  -4  -7 -14    9.23    0.75
  -4   7  14    8.60    0.94
   4  -7  14   10.54    1.09
  -4  -7 -13  151.94    4.42
  -4   7  13  162.27    5.01
   4  -7  13  154.43    5.13
   4  -7  12  137.60    4.22
  -4  -7 -12  133.97    4.14
  -4   7  12  136.62    4.60
   4  -7  12  140.94    4.95
  -4   7  12  126.94    3.89
   4  -7  11   62.83    3.02
   4  -7  11   68.07    3.29
   4  -7  11   65.88    2.69
  -4  -7 -11   65.49    2.67
  -4   7  11   63.76    2.45
  -4   7  11   65.24    2.99
  -4  -7 -10   12.15    1.13
   4  -7  10   10.26    1.38
   4  -7  10   12.64    1.43
   4  -7  10    9.34    1.16
   4  -7  10   11.45    1.09
  -4   7  10   11.05    0.94
   4  -7   9  216.22    6.87
   4  -7   9  204.41    6.52
   4  -7   9  210.96    6.04
  -4   7   9  219.56    5.77
   4  -7   8   32.21    1.81
   4  -7   8   31.86    2.20
   4  -7   8   31.91    2.05
   4  -7   7    6.51    0.93
   4  -7   7    5.79    0.89
  -4   7   7    5.80    1.34
   4  -7   7    6.38    1.05
   4  -7   7    7.01    1.13
   4  -7   7    5.61    0.77
  -4  -7  -7    7.24    0.82
  -4  -7  -7    6.26    0.73
   4   7  -7    8.88    1.94
   4  -7   7    6.36    1.43
   4  -7   7    6.60    0.73
  -4  -7  -6    6.97    0.83
  -4  -7  -6   10.07    0.92
   4  -7   6    9.13    1.04
  -4   7   6    7.16    1.46
   4  -7   6    9.75    1.12
   4  -7   6    9.19    1.16
   4   7  -6    7.00    1.91
   4  -7   6    7.98    0.85
   4  -7   6   10.66    1.79
   4  -7   6    7.67    1.16
   4  -7   6    8.67    0.95
  -4  -7  -5   17.75    2.60
  -4   7   5   18.67    2.21
   4  -7   5   19.17    1.31
   4  -7   5   17.28    2.36
   4  -7   5   20.08    1.68
   4  -7   5   20.45    1.47
   4  -7   5   17.07    1.28
   4  -7   5   20.15    1.45
   4   7  -5   20.62    3.00
   4  -7   5   18.59    1.49
  -4  -7  -5   21.32    1.37
   4  -7   5   19.40    1.54
  -4  -7  -5   20.50    1.36
  -4  -7  -5   17.53    1.24
   4  -7   4  115.49    3.96
   4  -7   4  124.25    4.19
   4  -7   4  116.69    4.09
   4  -7   4  116.51    6.49
   4  -7   4  122.49    3.91
   4  -7   4  117.14    4.37
   4  -7   4  120.12    4.30
  -4  -7  -4  118.54    3.89
   4  -7   4  118.45    4.21
  -4  -7  -4  122.06    6.76
  -4   7   4  123.02    5.95
  -4  -7  -4  118.73    3.88
  -4  -7  -4  125.32    3.90
   4  -7   3  132.83    4.46
   4  -7   3  130.63    4.35
   4  -7   3  131.26    4.38
   4  -7   3  130.82    6.93
   4  -7   3  141.36    4.28
   4  -7   3  130.63    4.58
   4  -7   3  129.84    4.57
   4  -7   3  126.73    4.15
  -4  -7  -3  131.52    4.18
   4  -7   3  135.31    4.54
  -4   7   3  129.51    6.18
  -4  -7  -3  127.55    6.72
  -4  -7  -3  129.84    4.12
  -4  -7  -2   15.57    2.18
  -4   7   2   20.50    2.30
   4  -7   2   17.52    1.42
   4  -7   2   17.34    1.43
   4  -7   2   17.52    1.38
  -4  -7  -2   17.02    1.32
   4   7  -2   16.21    1.46
   4  -7   2   21.58    2.69
   4  -7   2   19.69    1.36
   4  -7   2   19.03    1.56
   4  -7   2   18.85    1.36
  -4  -7  -2   18.57    1.33
   4  -7   2   18.49    1.50
  -4  -7  -2   19.51    1.30
   4  -7   2   17.86    1.44
   4  -7   1  625.65   14.56
   4  -7   1  603.54   14.42
   4  -7   1  607.78   14.41
   4   7  -1  613.13   14.62
  -4  -7  -1  630.38   14.25
   4  -7   1  599.11   14.28
  -4  -7  -1  582.53   17.36
  -4   7   1  586.66   17.21
  -4  -7  -1  629.21   14.22
   4  -7   1  586.14   14.17
   4  -7   1  609.13   14.74
  -4  -7  -1  622.49   13.99
   4   7   0   13.21    1.26
   4  -7   0   14.51    2.36
   4  -7   0   13.65    1.19
   4  -7   0   15.37    1.36
  -4   7   0   12.59    1.88
  -4  -7   0   12.58    1.87
  -4  -7   0   16.80    1.29
   4  -7   0   14.36    1.24
   4  -7   0   13.98    1.29
   4  -7  -1  590.93   14.44
   4  -7  -1  617.84   14.57
   4  -7  -1  627.03   18.61
   4  -7  -1  624.96   14.08
   4  -7  -1  596.96   14.46
   4   7   1  630.00   14.52
  -4  -7   1  594.49   14.15
  -4   7  -1  621.17   17.89
  -4  -7   1  586.50   16.98
  -4  -7   1  613.70   13.90
   4  -7  -1  597.84   14.26
   4  -7  -2   19.58    1.55
  -4  -7   2   18.16    1.37
   4   7   2   17.55    1.41
   4  -7  -2   18.29    2.56
   4  -7  -2   17.53    1.29
   4  -7  -2   19.75    1.52
  -4  -7   2   17.52    2.11
  -4   7  -2   19.00    2.45
   4  -7  -2   18.27    1.43
  -4  -7   2   17.24    1.22
   4  -7  -3  127.98    4.44
  -4  -7   3  121.01    5.92
  -4   7  -3  126.11    6.79
   4  -7  -3  128.18    4.56
   4  -7  -3  134.43    4.61
   4   7   3  132.24    4.48
  -4  -7   3  128.20    4.29
   4  -7  -3  135.81    7.05
   4  -7  -3  135.67    4.22
   4  -7  -3  134.01    4.50
  -4  -7   3  132.64    4.44
   4   7   3  129.00    4.40
  -4  -7   3  133.74    4.08
  -4  -7   4  116.49    4.10
  -4   7  -4  116.20    6.63
  -4  -7   4  115.82    5.71
   4  -7  -4  114.49    4.24
   4  -7  -4  116.93    4.22
  -4  -7   4  105.97    3.88
   4  -7  -4  110.90    6.36
   4  -7  -4  120.10    3.83
   4  -7  -4  115.24    4.11
   4   7   4  122.66    4.18
  -4  -7   4  116.41    3.68
  -4  -7   5   19.41    1.52
  -4   7  -5   18.92    2.68
  -4  -7   5   16.12    2.07
   4  -7  -5   18.60    1.54
   4  -7  -5   18.63    1.53
  -4  -7   5   19.43    1.25
  -4  -7   5   20.13    1.34
  -4  -7   5   21.30    1.51
   4   7   5   20.47    1.52
  -4  -7   5   18.47    1.56
  -4  -7   5   19.21    1.51
   4  -7  -5   19.25    1.49
   4  -7  -5   17.60    1.28
   4  -7  -5   23.36    2.75
   4  -7  -6    8.17    1.07
   4  -7  -6    7.91    1.09
  -4  -7   6    8.34    0.88
  -4  -7   6    7.46    0.79
  -4  -7   6    9.63    1.05
   4   7   6    8.46    1.03
   4  -7  -6    8.20    0.98
  -4  -7   6    7.29    1.08
  -4  -7   6    8.67    1.09
  -4  -7   6   11.72    1.78
  -4  -7   6   10.54    1.16
   4   7   6   11.77    2.25
   4  -7  -6    8.29    0.87
   4  -7  -6    9.32    1.72
   4  -7  -7    7.83    1.06
   4  -7  -7    7.68    1.00
  -4  -7   7    5.97    0.75
  -4  -7   7    5.50    0.83
  -4  -7   7    6.18    1.03
  -4  -7   7    5.43    0.91
  -4  -7   7    8.13    1.02
   4   7   7    7.77    1.79
   4  -7  -7    6.45    1.43
   4  -7  -7    5.67    0.71
  -4  -7   7    5.09    1.26
   4  -7  -7    7.69    0.98
   4   7   7    6.38    0.90
  -4  -7   8   28.63    1.73
   4  -7  -8   29.55    1.83
  -4  -7   8   25.82    2.79
   4   7   8   28.27    1.83
  -4  -7   8   30.99    2.16
  -4  -7   8   32.01    2.16
  -4  -7   8   29.07    1.91
  -4  -7   9  208.73    6.27
  -4  -7   9  214.29    6.77
  -4  -7   9  216.31    5.69
   4   7   9  222.50    6.37
  -4  -7   9  211.83    6.89
  -4  -7   9  201.47    5.87
[truncated: 205,881 more chars]
