# Supplementary material for: Crystal structure and Hirshfeld surface analysis of (5aS,8aR)-3,5a-dimethyl-8-methyl­idene-2-oxododeca­hydro­oxireno[2′,3′:6,7]naphtho­[1,2-b]furan-6-yl (Z)-2-methyl­but-2-enoate extracted from Ferula persica
Source: Acta Crystallogr E Crystallogr Commun. 2023 Apr 21;79(Pt 5):474–7. doi: 10.1107/S205698902300333X (PMC10162084; doi:10.1107/S205698902300333X)
Supplement: Supplementary file 2 [file e-79-00474-Isup2.hkl]

data_I                                                                          
_shelx_title ' Sample2 in P2(1)2(1)2(1)'                                        
_shelx_refln_list_code          4                                               
_shelx_F_calc_maximum      149.74                                               
_exptl_crystal_F_000       744.00                                               
_reflns_d_resolution_high  0.7887                                               
                                                                                
loop_                                                                           
 _space_group_symop_operation_xyz                                               
 'x, y, z'                                                                      
 '-x+1/2, -y, z+1/2'                                                            
 '-x, y+1/2, -z+1/2'                                                            
 'x+1/2, -y+1/2, -z'                                                            
                                                                                
_cell_length_a     7.1130                                                       
_cell_length_b    15.4597                                                       
_cell_length_c    16.0358                                                       
_cell_angle_alpha  90.000                                                       
_cell_angle_beta   90.000                                                       
_cell_angle_gamma  90.000                                                       
                                                                                
_shelx_F_squared_multiplier     1.000                                           
                                                                                
loop_                                                                           
 _refln_index_h                                                                 
 _refln_index_k                                                                 
 _refln_index_l                                                                 
 _refln_F_squared_calc                                                          
 _refln_F_squared_meas                                                          
 _refln_F_squared_sigma                                                         
 _refln_observed_status                                                         
   2   0   0      22421.04      20960.07       425.49 o                         
   4   0   0         98.78        108.82        12.93 o                         
   6   0   0       2167.32       2005.28        19.85 o                         
   8   0   0         51.92         50.92         1.83 o                         
   1   1   0         31.79         22.02         0.90 o                         
   2   1   0      20793.36      20219.58       410.54 o                         
   3   1   0         34.10         21.23         1.82 o                         
   4   1   0       1415.85       1419.32        23.34 o                         
   5   1   0        123.10        132.63         2.36 o                         
   6   1   0        214.40        216.71         3.30 o                         
   7   1   0        231.56        213.52         3.85 o                         
   8   1   0        461.71        474.29        12.30 o                         
   9   1   0         35.65         22.66         1.17 o                         
   0   2   0      13692.41      11786.56       168.26 o                         
   1   2   0       3042.70       2643.36        32.31 o                         
   2   2   0          1.35          1.25         0.34 o                         
   3   2   0          1.04          0.91         0.70 o                         
   4   2   0        943.93       1009.19        15.92 o                         
   5   2   0         29.64         36.38         1.18 o                         
   6   2   0         33.49         36.32         1.12 o                         
   7   2   0        246.94        239.90         3.65 o                         
   8   2   0         38.80         34.65         1.69 o                         
   1   3   0          1.73          2.21         0.57 o                         
   2   3   0          1.70          1.70         0.40 o                         
   3   3   0        352.84        298.09         4.57 o                         
   4   3   0        120.69        152.98         5.12 o                         
   5   3   0        708.45        644.07         6.19 o                         
   6   3   0        724.41        732.06         7.01 o                         
   7   3   0          0.75          2.45         0.56 o                         
   8   3   0          1.20          0.62         0.59 o                         
   0   4   0         24.95         20.19         2.43 o                         
   1   4   0        304.18        339.35         4.63 o                         
   2   4   0       3457.37       3245.44        31.85 o                         
   3   4   0       1133.82       1098.27        12.91 o                         
   4   4   0        266.69        273.70         8.67 o                         
   5   4   0         76.24         66.28         1.51 o                         
   6   4   0        565.76        612.08         7.93 o                         
   7   4   0          3.08          4.55         0.52 o                         
   8   4   0        162.82        191.60         4.44 o                         
   1   5   0       4064.74       3880.33        36.79 o                         
   2   5   0         16.30         18.00         1.09 o                         
   3   5   0          0.45          0.81         0.42 o                         
   4   5   0          3.81          3.04         0.52 o                         
   5   5   0          4.15          5.68         0.58 o                         
   6   5   0        489.29        488.04         5.25 o                         
   7   5   0         65.86         70.49         1.62 o                         
   8   5   0        166.30        178.52         3.37 o                         
   0   6   0        279.23        293.76        12.37 o                         
   1   6   0       1214.09       1163.42        16.00 o                         
   2   6   0       1333.61       1445.76        14.28 o                         
   3   6   0       1226.60       1171.88        14.34 o                         
   4   6   0         73.50         69.92         1.61 o                         
   5   6   0        504.58        519.27         5.91 o                         
   6   6   0        305.32        295.36         4.90 o                         
   7   6   0        137.38        142.24         2.90 o                         
   8   6   0        237.23        282.06         5.60 o                         
   1   7   0        398.36        414.99         6.89 o                         
   2   7   0         20.36         19.83         0.92 o                         
   3   7   0          4.47          6.79         0.71 o                         
   4   7   0         38.10         30.14         0.99 o                         
   5   7   0       1762.85       1748.78        14.67 o                         
   6   7   0         14.53         12.73         0.70 o                         
   7   7   0         57.80         59.86         1.42 o                         
   8   7   0          2.81          2.08         0.73 o                         
   0   8   0       2270.01       2458.84        61.92 o                         
   1   8   0          0.46          2.03         1.10 o                         
   2   8   0         58.17         47.50         2.01 o                         
   3   8   0       1018.19        973.49         7.09 o                         
   4   8   0         84.35         83.33         1.55 o                         
   5   8   0         17.46         19.13         0.87 o                         
   6   8   0        273.22        257.64         4.34 o                         
   7   8   0         18.31         20.21         0.90 o                         
   8   8   0         36.93         36.39         1.87 o                         
   1   9   0        225.98        217.68        10.06 o                         
   2   9   0          1.70          1.51         0.38 o                         
   3   9   0         33.01         22.41         0.64 o                         
   4   9   0        622.12        588.40         4.79 o                         
   5   9   0        138.67        132.44         2.09 o                         
   6   9   0         18.62         18.25         0.89 o                         
   7   9   0         94.13        104.88         2.17 o                         
   8   9   0          0.19          0.04         0.36 o                         
   0  10   0        722.43        697.79         8.49 o                         
   1  10   0        782.91        776.55         5.44 o                         
   2  10   0         76.59         63.82         1.16 o                         
   3  10   0       1275.42       1211.37         7.77 o                         
   4  10   0        199.92        197.73         2.21 o                         
   5  10   0        342.56        322.31         3.33 o                         
   6  10   0         24.74         23.41         0.94 o                         
   7  10   0         11.09          9.72         0.65 o                         
   1  11   0        171.44        198.08         2.01 o                         
   2  11   0        111.36        113.86         1.54 o                         
   3  11   0        271.94        235.29         2.50 o                         
   4  11   0          0.58          2.91         0.40 o                         
   5  11   0         31.90         32.30         1.19 o                         
   6  11   0          5.04          5.32         0.65 o                         
   7  11   0        113.87        132.72         3.47 o                         
   0  12   0          4.32          2.80         0.56 o                         
   1  12   0        747.64        809.26         5.27 o                         
   2  12   0         16.04         12.50         0.52 o                         
   3  12   0        438.45        478.02         4.28 o                         
   4  12   0         45.19         47.48         1.21 o                         
   5  12   0         73.68         70.75         1.70 o                         
   6  12   0         37.93         33.49         1.08 o                         
   7  12   0          6.50          4.65         0.40 o                         
   1  13   0         17.88         25.11         0.77 o                         
   2  13   0        154.95        152.76         1.83 o                         
   3  13   0        357.36        368.65         4.45 o                         
   4  13   0         83.35         90.23         1.61 o                         
   5  13   0         51.45         43.18         1.23 o                         
   6  13   0          8.16          9.58         0.60 o                         
   0  14   0        101.44        115.22         2.57 o                         
   1  14   0          0.36          0.68         0.36 o                         
   2  14   0         24.45         20.52         0.68 o                         
   3  14   0         12.36         11.18         0.61 o                         
   4  14   0        157.68        174.16         2.11 o                         
   5  14   0          9.00          5.84         0.49 o                         
   6  14   0         15.41         11.04         0.57 o                         
   1  15   0        103.93         89.19         1.58 o                         
   2  15   0         23.70         17.14         0.69 o                         
   3  15   0         14.11         18.13         0.89 o                         
   4  15   0        113.16        104.47         1.78 o                         
   5  15   0         19.49         16.43         0.88 o                         
   0  16   0        747.88        738.41        11.14 o                         
   1  16   0         10.57         12.67         0.67 o                         
   2  16   0         98.59        103.83         1.64 o                         
   3  16   0         22.08         16.51         0.70 o                         
   4  16   0         47.17         48.93         1.25 o                         
   5  16   0         49.06         40.23         1.68 o                         
   1  17   0        185.91        206.58         2.93 o                         
   2  17   0         37.96         45.23         0.94 o                         
   3  17   0        113.65        136.29         2.69 o                         
   4  17   0         17.43         15.24         1.59 o                         
   0  18   0         74.99         64.09         3.60 o                         
   1  18   0        169.67        177.36         3.40 o                         
   2  18   0         50.91         49.69         1.35 o                         
   3  18   0         18.12         15.80         0.76 o                         
   1  19   0        200.19        196.92         3.92 o                         
   2  19   0          4.08          3.66         0.42 o                         
   1   0   1       9861.99       9212.98       132.65 o                         
   2   0   1       2458.61       2353.39        37.57 o                         
   3   0   1         85.36         89.35         4.50 o                         
   4   0   1        804.90        876.80        18.75 o                         
   5   0   1          0.18          1.59         0.51 o                         
   6   0   1          4.21          4.78         0.48 o                         
   7   0   1          1.04          0.51         0.42 o                         
   8   0   1         98.69         87.03         2.56 o                         
   9   0   1          3.26          2.96         0.48 o                         
  -8   1   1         15.23         12.45         0.76 o                         
  -7   1   1        313.26        313.27         4.98 o                         
  -6   1   1        787.65        754.60         7.64 o                         
  -5   1   1        115.38        123.88         2.77 o                         
  -4   1   1        934.74       1003.69        22.45 o                         
  -3   1   1       3312.70       3411.45        55.11 o                         
  -2   1   1       1744.80       1712.52        66.15 o                         
  -1   1   1       3000.33       2869.89        42.42 o                         
   0   1   1       1003.22        904.97        10.88 o                         
   1   1   1       2987.54       2884.28        42.44 o                         
   2   1   1       1746.49       1691.75        71.73 o                         
   3   1   1       3308.79       3351.24        75.84 o                         
   4   1   1        940.75        977.00        22.02 o                         
   5   1   1        114.34        124.39         1.98 o                         
   6   1   1        794.38        760.47         8.87 o                         
   7   1   1        312.08        316.03         4.42 o                         
   8   1   1         15.69         13.92         1.06 o                         
  -8   2   1        176.39        176.23         4.22 o                         
  -7   2   1         68.85         65.09         1.89 o                         
  -6   2   1         86.53         96.99         1.68 o                         
  -5   2   1        360.15        359.76         4.15 o                         
  -4   2   1       1114.51       1138.09        20.33 o                         
  -3   2   1       1222.59       1185.93        34.09 o                         
  -2   2   1       2119.60       2049.84        25.99 o                         
  -1   2   1      13952.38      12885.33       150.70 o                         
   0   2   1       4981.88       4435.15        45.46 o                         
   1   2   1      13897.53      12771.92       129.44 o                         
   2   2   1       2111.47       1997.77        22.17 o                         
   3   2   1       1223.98       1178.37        25.86 o                         
   4   2   1       1114.68       1125.07        19.93 o                         
   5   2   1        359.16        357.59         3.86 o                         
   6   2   1         86.16         97.41         2.09 o                         
   7   2   1         69.32         67.08         1.80 o                         
   8   2   1        177.80        176.98         4.23 o                         
  -8   3   1         14.26         19.63         1.37 o                         
  -7   3   1        101.18         99.30         2.40 o                         
  -6   3   1        534.07        539.88         6.27 o                         
  -5   3   1       1177.19       1145.51        10.74 o                         
  -4   3   1         30.80         30.99         2.68 o                         
  -3   3   1        569.07        575.73        21.32 o                         
  -2   3   1       1706.24       1507.63        26.76 o                         
  -1   3   1       3977.80       3794.97        46.38 o                         
   0   3   1       6123.17       5573.40        57.04 o                         
   1   3   1       3966.52       3791.66        50.63 o                         
   2   3   1       1713.12       1514.78        17.74 o                         
   3   3   1        565.67        580.78         9.00 o                         
   4   3   1         31.92         29.33         2.58 o                         
   5   3   1       1177.16       1166.07        10.89 o                         
   6   3   1        533.14        546.92         6.30 o                         
   7   3   1        101.70         97.27         3.32 o                         
   8   3   1         14.20         16.08         1.74 o                         
  -8   4   1        186.79        213.83         4.62 o                         
  -7   4   1         42.45         44.97         1.40 o                         
  -6   4   1        174.31        182.56         2.76 o                         
  -5   4   1        118.91        123.97         2.34 o                         
  -4   4   1        101.28        100.55         4.86 o                         
  -3   4   1         44.40         45.28         2.11 o                         
  -2   4   1        100.65         85.77         2.92 o                         
  -1   4   1       2937.24       2834.20        35.57 o                         
   0   4   1         85.72        101.76         3.93 o                         
   1   4   1       2937.29       2844.89        30.99 o                         
   2   4   1         96.83         88.12         2.60 o                         
   3   4   1         44.51         51.13         1.86 o                         
   4   4   1        102.81         96.61         4.61 o                         
   5   4   1        116.19        116.59         2.27 o                         
   6   4   1        172.40        183.44         3.36 o                         
   7   4   1         41.15         40.20         1.36 o                         
   8   4   1        185.02        203.65         4.69 o                         
  -8   5   1        102.11        106.04         2.07 o                         
  -7   5   1         18.00         18.12         0.89 o                         
  -6   5   1        124.22        111.72         2.26 o                         
  -5   5   1        836.61        815.27        10.03 o                         
  -4   5   1        992.89       1030.55        12.06 o                         
  -3   5   1        641.49        578.55         9.23 o                         
  -2   5   1        660.26        678.11         9.79 o                         
  -1   5   1        149.16        138.46         2.84 o                         
   0   5   1          5.95          2.19         1.21 o                         
   1   5   1        148.98        142.04         3.93 o                         
   2   5   1        660.46        684.41         8.89 o                         
   3   5   1        644.59        574.98         8.31 o                         
   4   5   1        994.31       1022.89         9.44 o                         
   5   5   1        837.35        824.08         8.33 o                         
   6   5   1        121.60        117.21         2.83 o                         
   7   5   1         18.19         19.25         0.97 o                         
   8   5   1        101.21        103.80         3.21 o                         
  -8   6   1         10.85         11.73         1.12 o                         
  -7   6   1         40.41         43.62         1.46 o                         
  -6   6   1        318.74        310.93         4.07 o                         
  -5   6   1        113.31         98.15         1.79 o                         
  -4   6   1        353.74        339.57         3.47 o                         
  -3   6   1        105.51        115.92         3.59 o                         
  -2   6   1        475.71        438.83         6.06 o                         
  -1   6   1       3055.87       2921.75        36.83 o                         
   0   6   1       1223.14       1312.74        48.52 o                         
   1   6   1       3063.07       2996.53        81.91 o                         
   2   6   1        483.07        456.15         5.82 o                         
   3   6   1        104.91        121.13         3.98 o                         
   4   6   1        355.79        354.27         4.01 o                         
   5   6   1        111.23        101.10         2.35 o                         
   6   6   1        319.52        312.30         3.85 o                         
   7   6   1         40.69         46.39         1.41 o                         
   8   6   1         10.90         12.27         0.93 o                         
  -8   7   1          8.29          7.90         1.01 o                         
  -7   7   1         23.77         19.78         0.81 o                         
  -6   7   1          6.96          7.39         0.69 o                         
  -5   7   1        327.54        303.23         3.58 o                         
  -4   7   1       1256.38       1278.02         8.92 o                         
  -3   7   1       1178.63       1215.86        16.57 o                         
  -2   7   1        340.61        325.53         5.92 o                         
  -1   7   1       2079.93       2065.34        33.31 o                         
   0   7   1       1201.05       1252.61        28.59 o                         
   1   7   1       2067.46       2188.79        25.66 o                         
   2   7   1        344.70        336.11         6.27 o                         
   3   7   1       1178.69       1229.93        13.27 o                         
   4   7   1       1254.53       1276.79         9.57 o                         
   5   7   1        330.15        304.60         4.08 o                         
   6   7   1          6.79          6.98         0.59 o                         
   7   7   1         23.86         19.79         0.84 o                         
   8   7   1          8.40          8.76         1.05 o                         
  -8   8   1         10.44          7.97         0.92 o                         
  -7   8   1         70.95         72.84         1.38 o                         
  -6   8   1         74.80         70.65         1.86 o                         
  -5   8   1        381.17        391.43         4.16 o                         
  -4   8   1        100.21        107.63         2.22 o                         
  -3   8   1         90.89         87.70         2.22 o                         
  -2   8   1       2177.18       2286.58        41.57 o                         
  -1   8   1        570.13        578.58        21.31 o                         
   0   8   1       1246.46       1157.14        24.67 o                         
   1   8   1        572.78        590.17        15.69 o                         
   2   8   1       2181.92       2321.31        39.90 o                         
   3   8   1         90.60         87.19         1.41 o                         
   4   8   1        101.51        107.02         1.70 o                         
   5   8   1        384.18        398.08         4.31 o                         
   6   8   1         76.07         74.57         1.79 o                         
   7   8   1         72.60         78.41         1.59 o                         
  -7   9   1        137.53        147.93         2.36 o                         
  -6   9   1         26.98         27.36         0.92 o                         
  -5   9   1         47.58         47.92         1.24 o                         
  -4   9   1        842.78        840.41         8.15 o                         
  -3   9   1        307.43        274.21         2.88 o                         
  -2   9   1        213.52        254.47         3.80 o                         
  -1   9   1         27.23         33.74         3.60 o                         
   0   9   1       1250.19       1293.41        27.95 o                         
   1   9   1         27.23         31.43         5.59 o                         
   2   9   1        212.92        253.99         3.14 o                         
   3   9   1        302.65        272.65         3.15 o                         
   4   9   1        847.13        834.88         6.93 o                         
   5   9   1         47.43         51.43         1.23 o                         
   6   9   1         26.99         26.16         0.97 o                         
   7   9   1        137.00        143.40         2.65 o                         
  -7  10   1        171.35        180.27         5.60 o                         
  -6  10   1        178.48        184.47         2.84 o                         
  -5  10   1         69.75         79.05         1.57 o                         
  -4  10   1         47.30         46.21         1.21 o                         
  -3  10   1         43.69         40.68         0.90 o                         
  -2  10   1         64.09         66.77         1.13 o                         
  -1  10   1        247.62        227.64         2.41 o                         
   0  10   1        321.90        363.87         3.49 o                         
   1  10   1        248.07        225.84         2.14 o                         
   2  10   1         64.17         64.54         1.04 o                         
   3  10   1         42.90         39.98         1.03 o                         
   4  10   1         46.81         46.47         1.15 o                         
   5  10   1         68.53         70.16         1.66 o                         
   6  10   1        177.23        186.41         2.88 o                         
   7  10   1        170.28        187.34         4.63 o                         
  -7  11   1         46.11         44.83         1.90 o                         
  -6  11   1         50.77         56.88         1.73 o                         
  -5  11   1        109.56        109.64         2.39 o                         
  -4  11   1        650.36        665.18         5.85 o                         
  -3  11   1        344.75        352.15         3.24 o                         
  -2  11   1        669.55        629.72         5.44 o                         
  -1  11   1         47.88         44.19         0.84 o                         
   0  11   1        913.91        919.28         6.91 o                         
   1  11   1         47.48         42.62         0.80 o                         
   2  11   1        670.54        635.18         5.52 o                         
   3  11   1        340.92        358.46         3.84 o                         
   4  11   1        648.46        664.28         5.87 o                         
   5  11   1        110.05        113.01         2.73 o                         
   6  11   1         49.80         53.08         1.93 o                         
   7  11   1         45.48         43.83         1.64 o                         
  -7  12   1         46.03         42.15         1.07 o                         
  -6  12   1         87.51         84.93         2.10 o                         
  -5  12   1        108.66        122.14         2.48 o                         
  -4  12   1        209.92        211.02         2.86 o                         
  -3  12   1        199.13        215.10         3.28 o                         
  -2  12   1        921.46        943.16         6.58 o                         
  -1  12   1          2.00          2.53         0.33 o                         
   0  12   1         12.57         19.92         0.72 o                         
   1  12   1          2.06          3.46         0.32 o                         
   2  12   1        918.09        943.79         6.65 o                         
   3  12   1        198.53        208.27         2.57 o                         
   4  12   1        210.01        210.97         3.13 o                         
   5  12   1        109.08        116.61         2.75 o                         
   6  12   1         87.59         85.74         2.75 o                         
   7  12   1         46.34         40.83         1.82 o                         
  -6  13   1         26.96         30.24         0.99 o                         
  -5  13   1        110.67        108.36         1.99 o                         
  -4  13   1         60.19         60.44         1.25 o                         
  -3  13   1        184.58        181.17         2.15 o                         
  -2  13   1        169.76        163.48         1.88 o                         
  -1  13   1        307.35        292.15         2.88 o                         
   0  13   1        155.45        148.23         1.89 o                         
   1  13   1        306.47        289.99         2.88 o                         
   2  13   1        170.08        169.77         2.20 o                         
   3  13   1        185.64        176.32         2.23 o                         
   4  13   1         58.77         59.90         1.48 o                         
   5  13   1        112.60        110.14         3.27 o                         
   6  13   1         27.02         31.19         1.40 o                         
  -6  14   1         62.66         63.81         1.47 o                         
  -5  14   1         62.91         65.16         1.68 o                         
  -4  14   1         81.12         75.69         1.55 o                         
  -3  14   1        120.90        119.83         1.77 o                         
  -2  14   1        352.98        344.27         3.13 o                         
  -1  14   1         96.10        101.76         1.48 o                         
   0  14   1         27.23         29.71         0.80 o                         
   1  14   1         98.20        103.11         1.62 o                         
   2  14   1        352.06        338.43         3.38 o                         
   3  14   1        120.09        116.04         2.04 o                         
   4  14   1         80.61         74.46         1.43 o                         
   5  14   1         61.86         61.05         1.40 o                         
   6  14   1         62.32         64.71         2.68 o                         
  -5  15   1        106.95        104.30         2.26 o                         
  -4  15   1         23.74         27.47         0.96 o                         
  -3  15   1         48.19         36.55         1.03 o                         
  -2  15   1         74.36         76.60         1.46 o                         
  -1  15   1         56.69         52.79         1.10 o                         
   0  15   1         60.99         73.39         1.47 o                         
   1  15   1         55.93         52.57         1.15 o                         
   2  15   1         74.10         81.49         1.52 o                         
   3  15   1         48.00         37.48         1.01 o                         
   4  15   1         24.33         27.46         1.07 o                         
   5  15   1        105.53        102.21         4.29 o                         
  -5  16   1          6.74          8.08         0.49 o                         
  -4  16   1         12.80         12.78         0.73 o                         
  -3  16   1         94.99         96.35         1.99 o                         
  -2  16   1         70.40         69.28         1.36 o                         
  -1  16   1        491.21        474.78         4.33 o                         
   0  16   1         69.71         68.74         1.47 o                         
   1  16   1        495.34        483.31         4.93 o                         
   2  16   1         71.28         70.13         1.40 o                         
   3  16   1         95.62         96.68         2.08 o                         
   4  16   1         12.78         13.04         0.91 o                         
   5  16   1          6.46          6.29         0.78 o                         
  -4  17   1          1.99          1.74         0.43 o                         
  -3  17   1        200.47        199.00         5.78 o                         
  -2  17   1          9.62          9.16         0.52 o                         
  -1  17   1        162.13        175.19         2.31 o                         
   0  17   1          0.80          2.73         0.46 o                         
   1  17   1        160.07        171.30         2.59 o                         
   2  17   1          9.71          9.54         0.57 o                         
   3  17   1        199.87        195.33         4.83 o                         
   4  17   1          2.03          1.93         0.39 o                         
  -3  18   1         12.02         13.34         1.09 o                         
  -2  18   1         16.19         18.91         0.82 o                         
  -1  18   1         47.56         44.62         1.04 o                         
   0  18   1        312.74        337.70         3.58 o                         
   1  18   1         48.14         47.75         1.11 o                         
   2  18   1         16.12         16.60         0.87 o                         
   3  18   1         12.32         13.77         0.90 o                         
  -2  19   1         38.30         32.75         2.36 o                         
  -1  19   1         91.88         87.95         1.85 o                         
   0  19   1         43.24         41.38         1.22 o                         
   1  19   1         91.42         80.56         7.56 o                         
   2  19   1         38.71         35.26         1.70 o                         
   0   0   2       1328.68       1183.65        25.59 o                         
   1   0   2        285.96        249.06         5.41 o                         
   2   0   2        572.29        526.52         9.01 o                         
   3   0   2        648.70        689.20        12.49 o                         
   4   0   2       1575.42       1534.18        24.63 o                         
   5   0   2         11.22         13.69         0.71 o                         
   6   0   2       1331.94       1368.98        12.10 o                         
   7   0   2          5.03          5.80         0.60 o                         
   8   0   2          1.14          3.35         1.74 o                         
  -8   1   2         40.79         35.00         1.24 o                         
  -7   1   2         16.36         19.82         0.94 o                         
  -6   1   2        176.33        176.43         2.94 o                         
  -5   1   2        726.16        715.46         7.26 o                         
  -4   1   2       1389.29       1460.12        23.81 o                         
  -3   1   2        397.13        432.75         9.16 o                         
  -2   1   2       4147.01       3889.57        48.41 o                         
  -1   1   2       1877.10       1828.32        33.50 o                         
   0   1   2        721.73        666.26        15.05 o                         
   1   1   2       1869.41       1846.91        39.74 o                         
   2   1   2       4175.16       3888.78        83.56 o                         
   3   1   2        399.60        452.63        11.45 o                         
   4   1   2       1394.37       1523.28        29.97 o                         
   5   1   2        725.68        724.32         9.30 o                         
   6   1   2        176.93        172.55         3.69 o                         
   7   1   2         15.71         18.20         1.51 o                         
   8   1   2         41.32         35.63         1.66 o                         
  -8   2   2         76.14         69.71         3.97 o                         
  -7   2   2         24.92         23.27         1.11 o                         
  -6   2   2        179.42        185.64         2.99 o                         
  -5   2   2         30.55         33.93         1.28 o                         
  -4   2   2         18.64         20.75         2.20 o                         
  -3   2   2        102.61         95.08         3.25 o                         
  -2   2   2         30.49         32.21         1.61 o                         
  -1   2   2       1605.74       1539.58        19.76 o                         
   0   2   2       3846.12       3795.44        45.26 o                         
   1   2   2       1613.91       1520.66        19.56 o                         
   2   2   2         30.25         30.45         1.72 o                         
   3   2   2        104.12         97.12         4.81 o                         
   4   2   2         18.27         18.29         2.04 o                         
   5   2   2         31.15         36.53         1.07 o                         
   6   2   2        179.83        185.75         3.24 o                         
   7   2   2         25.80         24.19         1.10 o                         
   8   2   2         76.56         74.58         2.51 o                         
  -8   3   2        142.32        145.46         4.92 o                         
  -7   3   2         94.09         96.15         2.71 o                         
  -6   3   2        556.77        545.95         6.08 o                         
  -5   3   2        688.99        660.66         6.78 o                         
  -4   3   2        101.76         95.82         4.01 o                         
  -3   3   2        218.84        197.08         5.04 o                         
  -2   3   2        393.64        374.16         6.94 o                         
  -1   3   2        759.93        780.35         9.82 o                         
   0   3   2       8442.37       8329.75        84.89 o                         
   1   3   2        767.53        795.21        11.02 o                         
   2   3   2        393.85        372.13         6.92 o                         
   3   3   2        217.73        189.23         7.57 o                         
   4   3   2        101.92         92.28         4.75 o                         
   5   3   2        689.06        659.57         6.30 o                         
   6   3   2        557.08        552.57         6.17 o                         
   7   3   2         91.61         98.20         2.48 o                         
   8   3   2        142.88        149.53         2.64 o                         
  -8   4   2         93.51         98.56         2.80 o                         
  -7   4   2         14.05         16.96         1.17 o                         
  -6   4   2         43.36         47.24         1.30 o                         
  -5   4   2         69.79         66.11         1.32 o                         
  -4   4   2        354.50        357.72         9.64 o                         
  -3   4   2        670.45        637.33        10.68 o                         
  -2   4   2       2824.86       2813.27        31.41 o                         
  -1   4   2        510.72        515.31         9.00 o                         
   0   4   2        319.42        383.12        10.00 o                         
   1   4   2        508.98        507.20         7.30 o                         
   2   4   2       2816.48       2844.95        31.74 o                         
   3   4   2        666.60        646.29         9.60 o                         
   4   4   2        352.75        353.05         8.22 o                         
   5   4   2         68.25         67.57         1.53 o                         
   6   4   2         44.05         47.95         1.48 o                         
   7   4   2         13.89         14.41         0.98 o                         
   8   4   2         95.90        102.62         2.70 o                         
  -8   5   2         21.78         24.41         1.11 o                         
  -7   5   2         29.06         37.49         1.32 o                         
  -6   5   2        334.66        317.51         3.43 o                         
  -5   5   2        399.24        402.56         4.19 o                         
  -4   5   2         98.86         93.20         1.85 o                         
  -3   5   2       1503.69       1473.41        18.80 o                         
  -2   5   2         18.76          9.54         0.95 o                         
  -1   5   2       1367.95       1358.76        16.44 o                         
   0   5   2        169.10        157.57         3.15 o                         
   1   5   2       1380.43       1367.57        19.83 o                         
   2   5   2         19.65         11.23         1.39 o                         
   3   5   2       1501.66       1469.13        27.71 o                         
   4   5   2         98.61         93.38         2.03 o                         
   5   5   2        400.69        417.09         4.61 o                         
   6   5   2        331.58        314.58         4.55 o                         
   7   5   2         29.30         37.17         1.19 o                         
   8   5   2         21.47         22.53         0.76 o                         
  -8   6   2         32.81         34.92         1.43 o                         
  -7   6   2        150.44        155.98         2.69 o                         
  -6   6   2          8.83         10.13         0.70 o                         
  -5   6   2        810.97        784.64         6.45 o                         
  -4   6   2        678.26        675.19         5.15 o                         
  -3   6   2        349.56        345.11        11.00 o                         
  -2   6   2       1697.76       1817.88        19.23 o                         
  -1   6   2       1433.00       1601.80        16.80 o                         
   0   6   2       1186.65       1122.97        22.09 o                         
   1   6   2       1433.02       1614.29        16.84 o                         
   2   6   2       1699.17       1800.64        19.06 o                         
   3   6   2        352.42        356.28         6.36 o                         
   4   6   2        677.85        681.75         6.45 o                         
   5   6   2        811.16        781.68         9.20 o                         
   6   6   2          9.00          9.71         0.78 o                         
   7   6   2        152.37        161.51         2.57 o                         
   8   6   2         33.55         32.47         2.12 o                         
  -8   7   2         22.87         24.97         1.59 o                         
  -7   7   2          9.39          9.87         0.59 o                         
  -6   7   2        129.34        135.86         2.85 o                         
  -5   7   2        542.38        523.96         4.54 o                         
  -4   7   2         46.50         38.35         0.81 o                         
  -3   7   2        680.87        717.72         9.96 o                         
  -2   7   2        313.22        314.44         5.75 o                         
  -1   7   2        352.74        396.47         6.69 o                         
   0   7   2          7.39         12.28         1.95 o                         
   1   7   2        348.23        399.24         6.71 o                         
   2   7   2        316.88        322.68         4.66 o                         
   3   7   2        678.13        726.70         8.94 o                         
   4   7   2         46.78         38.18         1.02 o                         
   5   7   2        540.97        511.04         6.02 o                         
   6   7   2        129.70        137.02         2.61 o                         
   7   7   2          8.90          9.29         0.57 o                         
   8   7   2         23.25         17.83         0.82 o                         
  -8   8   2         60.30         63.53         1.69 o                         
  -7   8   2         44.77         41.72         1.00 o                         
  -6   8   2         17.37         15.93         0.77 o                         
  -5   8   2        372.74        365.94         3.73 o                         
  -4   8   2         72.26         79.54         1.25 o                         
  -3   8   2       1856.87       1895.06        13.91 o                         
  -2   8   2        476.21        531.00        12.80 o                         
  -1   8   2        275.88        256.54         9.61 o                         
   0   8   2        502.58        557.19        15.32 o                         
   1   8   2        270.46        233.61         9.07 o                         
   2   8   2        477.55        502.66         8.50 o                         
   3   8   2       1866.85       1906.62        12.65 o                         
   4   8   2         72.03         77.89         1.42 o                         
   5   8   2        371.63        363.48         4.14 o                         
   6   8   2         17.66         17.51         0.77 o                         
   7   8   2         45.49         41.22         1.04 o                         
   8   8   2         59.69         60.96         2.37 o                         
  -7   9   2         65.54         59.55         1.85 o                         
  -6   9   2         60.52         66.48         1.38 o                         
  -5   9   2        165.99        167.72         2.38 o                         
  -4   9   2        280.23        245.48         2.60 o                         
  -3   9   2        356.85        354.07         3.20 o                         
  -2   9   2        107.01        106.95         1.69 o                         
  -1   9   2        261.02        260.19        10.38 o                         
   0   9   2        240.53        225.19        14.23 o                         
   1   9   2        260.36        272.21        10.57 o                         
   2   9   2        106.31        112.67         1.66 o                         
   3   9   2        355.84        358.88         3.37 o                         
   4   9   2        279.59        245.00         2.71 o                         
   5   9   2        166.32        169.30         2.33 o                         
   6   9   2         59.68         64.49         1.49 o                         
   7   9   2         65.53         60.83         1.41 o                         
  -7  10   2         72.90         82.29         2.45 o                         
  -6  10   2          8.88         12.56         0.62 o                         
  -5  10   2        472.36        470.66         4.41 o                         
  -4  10   2         18.78         19.65         0.72 o                         
  -3  10   2        365.59        390.83         3.54 o                         
  -2  10   2        530.25        519.45         4.01 o                         
  -1  10   2          5.70          8.59         0.47 o                         
   0  10   2        287.63        303.22         2.94 o                         
   1  10   2          5.07          8.55         0.38 o                         
   2  10   2        533.76        521.57         4.24 o                         
   3  10   2        367.75        392.66         3.63 o                         
   4  10   2         19.14         19.27         0.69 o                         
   5  10   2        470.30        456.06         4.51 o                         
   6  10   2          9.11         12.24         0.67 o                         
   7  10   2         73.60         80.87         1.76 o                         
  -7  11   2         83.52         83.23         1.82 o                         
  -6  11   2         20.90         21.08         0.93 o                         
  -5  11   2        217.65        236.21         3.30 o                         
  -4  11   2        354.32        357.16         3.83 o                         
  -3  11   2        503.63        479.47         4.38 o                         
  -2  11   2        133.82        132.32         1.74 o                         
  -1  11   2        369.01        367.56         3.14 o                         
   0  11   2         42.09         40.70         0.77 o                         
   1  11   2        368.18        372.20         2.98 o                         
   2  11   2        134.13        133.50         1.57 o                         
   3  11   2        501.48        471.63         4.01 o                         
   4  11   2        354.71        353.03         4.05 o                         
   5  11   2        218.66        231.94         3.44 o                         
   6  11   2         20.64         20.02         0.93 o                         
   7  11   2         82.94         82.52         1.61 o                         
  -7  12   2          3.76          3.16         0.41 o                         
  -6  12   2         34.63         37.04         1.24 o                         
  -5  12   2         81.95         79.71         1.75 o                         
  -4  12   2         26.14         23.81         0.92 o                         
  -3  12   2        294.10        295.84         2.92 o                         
  -2  12   2        300.00        306.08         2.76 o                         
  -1  12   2          7.38          9.26         0.45 o                         
   0  12   2         81.81         96.25         1.36 o                         
   1  12   2          7.72          9.15         0.42 o                         
   2  12   2        300.53        306.61         2.78 o                         
   3  12   2        296.21        286.97         2.64 o                         
   4  12   2         25.68         23.41         1.04 o                         
   5  12   2         82.58         81.36         1.77 o                         
   6  12   2         34.82         39.72         1.28 o                         
   7  12   2          4.06          4.13         0.37 o                         
  -6  13   2         38.85         40.55         1.31 o                         
  -5  13   2          7.89          8.35         0.58 o                         
  -4  13   2        168.41        159.36         2.18 o                         
  -3  13   2        310.20        314.22         2.84 o                         
  -2  13   2         82.96         74.36         1.30 o                         
  -1  13   2        561.27        553.90         4.42 o                         
   0  13   2        359.96        393.23         3.38 o                         
   1  13   2        558.85        563.06         4.51 o                         
   2  13   2         81.68         72.11         1.14 o                         
   3  13   2        310.66        314.16         3.00 o                         
   4  13   2        168.72        158.68         2.91 o                         
   5  13   2          8.40          8.89         0.57 o                         
   6  13   2         38.94         39.19         1.02 o                         
  -6  14   2          5.47          5.55         0.56 o                         
  -5  14   2        168.36        170.91         3.32 o                         
  -4  14   2         69.17         70.87         1.39 o                         
  -3  14   2        757.95        760.36         6.25 o                         
  -2  14   2         66.63         63.48         1.46 o                         
  -1  14   2         77.46         77.97         1.45 o                         
   0  14   2        203.62        208.53         2.43 o                         
   1  14   2         77.89         81.13         1.42 o                         
   2  14   2         68.63         67.99         1.26 o                         
   3  14   2        755.26        745.07         6.09 o                         
   4  14   2         68.37         70.39         1.76 o                         
   5  14   2        168.78        170.53         3.93 o                         
   6  14   2          5.75          4.80         0.75 o                         
  -5  15   2        320.41        335.13         6.26 o                         
  -4  15   2         15.73         15.85         0.82 o                         
  -3  15   2         82.70         83.22         1.55 o                         
  -2  15   2         71.04         67.07         1.79 o                         
  -1  15   2        415.39        400.66         3.76 o                         
   0  15   2        143.77        152.42         2.12 o                         
   1  15   2        414.06        395.95         3.74 o                         
   2  15   2         68.45         64.55         1.35 o                         
   3  15   2         82.63         84.56         1.68 o                         
   4  15   2         15.66         14.90         0.87 o                         
   5  15   2        317.28        319.40         8.57 o                         
  -5  16   2         23.83         19.41         0.85 o                         
  -4  16   2         75.03         81.38         2.06 o                         
  -3  16   2         26.39         24.02         0.91 o                         
  -2  16   2         18.74         16.86         0.72 o                         
  -1  16   2        245.51        232.33         2.65 o                         
   0  16   2        198.53        187.91         2.58 o                         
   1  16   2        246.50        241.96         2.85 o                         
   2  16   2         18.81         17.60         0.69 o                         
   3  16   2         26.73         24.15         0.86 o                         
   4  16   2         74.97         78.64         2.54 o                         
   5  16   2         24.49         22.15         0.94 o                         
  -4  17   2        264.71        231.36        20.30 o                         
  -3  17   2         46.04         52.74         1.26 o                         
  -2  17   2         10.80         10.49         0.58 o                         
  -1  17   2         73.16         65.19         1.50 o                         
   0  17   2          2.01          2.93         0.45 o                         
   1  17   2         72.55         67.96         1.67 o                         
   2  17   2         11.30         11.22         0.63 o                         
   3  17   2         46.14         55.58         1.70 o                         
   4  17   2        264.84        228.07         6.29 o                         
  -3  18   2         77.49         72.33         2.39 o                         
  -2  18   2        103.87        105.71         2.02 o                         
  -1  18   2         24.14         27.57         0.94 o                         
   0  18   2         37.42         44.19         0.99 o                         
   1  18   2         24.80         27.40         0.83 o                         
   2  18   2        104.04        106.87         1.61 o                         
   3  18   2         77.23         70.72         4.08 o                         
  -2  19   2         51.03         45.07         1.91 o                         
  -1  19   2         17.59         16.84         0.64 o                         
   0  19   2        172.33        167.29         2.73 o                         
   1  19   2         17.07         15.99         0.73 o                         
   2  19   2         49.95         40.69         1.80 o                         
   1   0   3       2651.42       2421.99        26.13 o                         
   2   0   3        726.16        808.07        12.50 o                         
   3   0   3          3.39          4.66         0.71 o                         
   4   0   3         97.25        144.66         5.53 o                         
   5   0   3        122.90        109.84         2.16 o                         
   6   0   3        255.45        271.74         3.74 o                         
   7   0   3        192.50        194.29         4.62 o                         
   8   0   3         58.40         56.73         1.65 o                         
  -8   1   3         32.87         34.42         1.36 o                         
  -7   1   3        195.07        187.25         3.65 o                         
  -6   1   3         24.69         20.01         0.94 o                         
  -5   1   3        306.00        308.23         3.68 o                         
  -4   1   3        518.62        556.59        14.67 o                         
  -3   1   3       2139.82       1905.37        31.33 o                         
  -2   1   3       2657.70       2525.41        33.47 o                         
  -1   1   3       4071.20       3814.40        66.65 o                         
   0   1   3       5817.68       5993.83        86.99 o                         
   1   1   3       4063.60       3874.27       122.07 o                         
   2   1   3       2663.18       2568.18        40.39 o                         
   3   1   3       2146.53       1957.46        24.56 o                         
   4   1   3        518.40        597.75        15.41 o                         
   5   1   3        305.14        308.70         3.49 o                         
   6   1   3         25.39         21.46         1.15 o                         
   7   1   3        195.90        183.83         4.20 o                         
   8   1   3         33.04         34.94         1.28 o                         
  -8   2   3         49.60         48.57         1.80 o                         
  -7   2   3        219.77        220.13         4.54 o                         
  -6   2   3         46.10         48.26         1.58 o                         
  -5   2   3        156.61        152.85         2.80 o                         
  -4   2   3        938.08        996.49        18.03 o                         
  -3   2   3       2463.76       2479.74        25.26 o                         
  -2   2   3       1092.73       1167.56        20.65 o                         
  -1   2   3        171.90        207.17         3.63 o                         
   0   2   3        319.50        358.60         5.89 o                         
   1   2   3        170.66        210.03         4.65 o                         
   2   2   3       1083.53       1163.01        20.52 o                         
   3   2   3       2470.44       2489.85        25.35 o                         
   4   2   3        949.88       1019.11        23.04 o                         
   5   2   3        157.26        152.46         2.48 o                         
   6   2   3         47.00         49.33         2.08 o                         
   7   2   3        220.37        222.43         4.78 o                         
   8   2   3         50.05         51.33         1.37 o                         
  -8   3   3         45.98         49.37         2.33 o                         
  -7   3   3         39.88         37.36         1.27 o                         
  -6   3   3        373.49        367.74         4.62 o                         
  -5   3   3        361.30        367.98         4.89 o                         
  -4   3   3         23.94         19.19         2.07 o                         
  -3   3   3        997.24        986.79        12.86 o                         
  -2   3   3       2704.32       2672.82        29.79 o                         
  -1   3   3        763.76        787.90         9.99 o                         
   0   3   3      10445.71      10426.25       122.50 o                         
   1   3   3        766.23        792.53        10.04 o                         
   2   3   3       2684.34       2635.51        29.43 o                         
   3   3   3       1009.77        991.70        12.88 o                         
   4   3   3         23.28         18.36         2.07 o                         
   5   3   3        366.53        369.27         4.53 o                         
   6   3   3        373.64        364.08         4.62 o                         
   7   3   3         40.29         36.36         1.76 o                         
   8   3   3         47.01         47.66         1.18 o                         
  -8   4   3         24.11         30.28         1.64 o                         
  -7   4   3        122.47        117.72         2.32 o                         
  -6   4   3         15.87         18.45         0.84 o                         
  -5   4   3        120.60        118.28         2.09 o                         
  -4   4   3        342.93        321.72         8.89 o                         
  -3   4   3       1495.82       1608.54        24.00 o                         
  -2   4   3       1839.84       1909.62        22.47 o                         
  -1   4   3        552.58        499.64         8.65 o                         
   0   4   3       2310.40       2566.56        28.08 o                         
   1   4   3        550.16        499.49         7.40 o                         
   2   4   3       1845.83       1902.46        22.44 o                         
   3   4   3       1495.79       1596.25        23.24 o                         
   4   4   3        345.29        327.11         5.35 o                         
   5   4   3        123.90        124.14         2.62 o                         
   6   4   3         15.96         17.17         0.91 o                         
   7   4   3        124.61        118.10         2.92 o                         
   8   4   3         24.26         29.96         0.82 o                         
  -8   5   3         36.64         42.35         1.59 o                         
  -7   5   3        108.19        107.20         2.52 o                         
  -6   5   3        510.92        499.27         6.44 o                         
  -5   5   3         14.36         14.84         0.70 o                         
  -4   5   3         64.16         63.34         1.46 o                         
  -3   5   3        335.23        322.95         7.64 o                         
  -2   5   3       1002.97       1081.31        12.24 o                         
  -1   5   3       3702.08       3743.85        40.74 o                         
   0   5   3        316.06        295.47         4.97 o                         
   1   5   3       3698.32       3701.53        40.52 o                         
   2   5   3        997.00       1095.68        14.54 o                         
   3   5   3        331.54        329.70         6.54 o                         
   4   5   3         61.93         55.61         1.39 o                         
   5   5   3         14.95         16.16         1.04 o                         
   6   5   3        511.75        500.26         5.60 o                         
   7   5   3        109.09        106.96         1.90 o                         
   8   5   3         36.84         40.05         0.99 o                         
  -8   6   3        132.30        136.07         3.08 o                         
  -7   6   3         35.26         35.80         1.19 o                         
  -6   6   3         18.24         21.43         0.82 o                         
  -5   6   3         25.67         27.20         0.87 o                         
  -4   6   3         41.60         43.14         0.87 o                         
  -3   6   3          8.14          7.58         1.05 o                         
  -2   6   3        947.38       1041.53        12.15 o                         
  -1   6   3       1275.10       1332.55        15.11 o                         
   0   6   3        427.36        485.13         8.05 o                         
   1   6   3       1266.37       1338.69        14.50 o                         
   2   6   3        944.03       1041.83        12.17 o                         
   3   6   3          7.96          7.91         1.00 o                         
   4   6   3         40.21         42.28         1.01 o                         
   5   6   3         25.94         28.38         1.01 o                         
   6   6   3         18.12         18.88         1.14 o                         
   7   6   3         36.46         35.62         1.02 o                         
   8   6   3        133.08        129.43         2.73 o                         
  -8   7   3        165.72        167.55         4.82 o                         
  -7   7   3         35.35         38.08         1.08 o                         
  -6   7   3        210.84        207.66         2.73 o                         
  -5   7   3        255.23        246.40         2.85 o                         
  -4   7   3        267.67        276.16         2.71 o                         
  -3   7   3        328.82        324.80         4.13 o                         
  -2   7   3        378.17        432.06         6.39 o                         
  -1   7   3        749.50        780.64        22.68 o                         
   0   7   3        205.85        216.31         8.26 o                         
   1   7   3        747.92        761.31        14.16 o                         
   2   7   3        378.65        415.20         6.20 o                         
   3   7   3        327.67        329.00         3.87 o                         
   4   7   3        269.23        274.98         2.73 o                         
   5   7   3        257.30        248.77         3.05 o                         
   6   7   3        210.89        199.43         3.36 o                         
   7   7   3         34.91         38.39         0.97 o                         
   8   7   3        164.95        150.60        13.65 o                         
  -8   8   3          5.70          4.16         0.55 o                         
  -7   8   3         53.11         56.60         1.38 o                         
  -6   8   3         37.27         35.60         1.06 o                         
  -5   8   3          2.94          3.93         0.41 o                         
  -4   8   3        434.48        425.33         3.57 o                         
  -3   8   3          3.17          2.62         0.30 o                         
  -2   8   3       1277.19       1272.95        17.14 o                         
  -1   8   3        249.46        273.11        10.07 o                         
   0   8   3         29.95         40.77         3.82 o                         
   1   8   3        245.99        264.96         9.90 o                         
   2   8   3       1272.71       1251.94        17.64 o                         
   3   8   3          3.11          3.25         0.39 o                         
   4   8   3        432.11        426.42         3.90 o                         
   5   8   3          3.10          4.14         0.46 o                         
   6   8   3         37.10         35.22         1.06 o                         
   7   8   3         53.83         57.23         1.29 o                         
   8   8   3          5.88          5.26         0.50 o                         
  -7   9   3          5.55          4.20         0.71 o                         
  -6   9   3        303.80        299.83         3.37 o                         
  -5   9   3         30.25         25.41         0.80 o                         
  -4   9   3        793.78        783.70         5.98 o                         
  -3   9   3        142.45        160.30         1.91 o                         
  -2   9   3        180.87        169.56         2.53 o                         
  -1   9   3         60.00         76.51         5.47 o                         
   0   9   3         93.30         99.86         9.07 o                         
   1   9   3         61.34         82.58         5.70 o                         
   2   9   3        179.41        164.01         2.33 o                         
   3   9   3        142.24        157.58         1.87 o                         
   4   9   3        795.42        798.76         6.36 o                         
   5   9   3         30.30         24.07         0.82 o                         
   6   9   3        304.32        293.62         3.39 o                         
   7   9   3          5.38          3.77         0.45 o                         
  -7  10   3         46.18         46.28         2.35 o                         
  -6  10   3          7.19          8.97         0.57 o                         
  -5  10   3         86.81         86.42         1.52 o                         
  -4  10   3        442.49        422.07         3.94 o                         
  -3  10   3         78.22         79.06         1.21 o                         
  -2  10   3        759.54        759.98         5.60 o                         
  -1  10   3        160.42        162.66         1.78 o                         
   0  10   3        229.24        277.03         2.66 o                         
   1  10   3        159.16        157.00         1.70 o                         
   2  10   3        763.42        764.40         6.26 o                         
   3  10   3         78.43         78.64         1.39 o                         
   4  10   3        443.85        406.77         4.35 o                         
   5  10   3         87.17         82.99         1.48 o                         
   6  10   3          7.27          9.05         0.59 o                         
   7  10   3         47.14         46.29         1.25 o                         
  -7  11   3         16.26         19.36         0.81 o                         
  -6  11   3         76.66         77.80         1.94 o                         
  -5  11   3         78.18         78.87         1.84 o                         
  -4  11   3         18.35         20.07         1.69 o                         
  -3  11   3        585.08        589.79         4.74 o                         
  -2  11   3         79.88         85.01         1.37 o                         
  -1  11   3         88.73         85.09         1.35 o                         
   0  11   3        123.34        138.88         1.56 o                         
   1  11   3         89.09         81.66         1.12 o                         
   2  11   3         79.21         82.37         1.29 o                         
   3  11   3        588.05        589.74         4.78 o                         
   4  11   3         17.63         17.98         0.81 o                         
   5  11   3         80.06         83.38         1.75 o                         
   6  11   3         76.83         78.06         1.95 o                         
   7  11   3         16.07         19.79         0.72 o                         
  -7  12   3         43.50         37.82         1.64 o                         
  -6  12   3         95.30        107.47         2.54 o                         
  -5  12   3         42.32         47.68         1.85 o                         
  -4  12   3        108.19        114.36         1.98 o                         
  -3  12   3         57.72         57.43         1.04 o                         
  -2  12   3         90.16         97.28         1.55 o                         
  -1  12   3        347.97        338.77         3.47 o                         
   0  12   3        515.14        501.08         3.64 o                         
   1  12   3        350.85        340.33         2.85 o                         
   2  12   3         91.60         99.08         1.31 o                         
   3  12   3         56.62         58.30         1.06 o                         
   4  12   3        108.49        113.63         1.85 o                         
   5  12   3         42.57         46.39         1.32 o                         
   6  12   3         95.89        109.53         2.20 o                         
   7  12   3         43.46         41.76         1.78 o                         
  -6  13   3        224.29        238.52         5.64 o                         
  -5  13   3         18.96         20.83         1.16 o                         
  -4  13   3         31.30         29.15         0.93 o                         
  -3  13   3         66.61         67.13         1.18 o                         
  -2  13   3         65.64         55.82         1.17 o                         
  -1  13   3         47.43         47.78         1.07 o                         
   0  13   3         77.33         91.23         1.31 o                         
   1  13   3         47.92         48.51         1.06 o                         
   2  13   3         65.45         57.15         1.01 o                         
   3  13   3         65.38         68.58         1.20 o                         
   4  13   3         31.82         29.50         0.89 o                         
   5  13   3         18.50         18.87         0.80 o                         
   6  13   3        227.76        249.20         3.16 o                         
  -6  14   3         48.61         41.22         2.28 o                         
  -5  14   3         31.49         34.45         1.31 o                         
  -4  14   3         22.01         18.35         0.83 o                         
  -3  14   3        195.85        217.95         2.81 o                         
  -2  14   3        236.25        231.13         2.64 o                         
  -1  14   3        190.12        175.71         2.31 o                         
   0  14   3         42.53         37.05         0.98 o                         
   1  14   3        189.51        182.24         2.21 o                         
   2  14   3        239.47        237.27         2.53 o                         
   3  14   3        195.80        213.34         2.48 o                         
   4  14   3         21.10         18.57         0.67 o                         
   5  14   3         32.82         35.35         1.19 o                         
   6  14   3         47.99         43.64         1.38 o                         
  -5  15   3         55.96         59.19         1.56 o                         
  -4  15   3        116.45        115.58         2.37 o                         
  -3  15   3         28.65         31.52         1.03 o                         
  -2  15   3         38.89         34.24         1.05 o                         
  -1  15   3         64.58         67.66         1.40 o                         
   0  15   3        101.57        101.00         1.66 o                         
   1  15   3         64.91         65.78         1.33 o                         
   2  15   3         38.67         34.82         1.05 o                         
   3  15   3         28.24         32.45         1.02 o                         
   4  15   3        116.25        113.42         2.40 o                         
   5  15   3         54.58         57.18         1.92 o                         
  -5  16   3         58.47         50.96         2.03 o                         
  -4  16   3         59.03         51.36         1.96 o                         
  -3  16   3         77.42         90.87         1.74 o                         
  -2  16   3         46.98         51.73         1.18 o                         
  -1  16   3         20.98         25.67         0.87 o                         
   0  16   3        131.44        134.38         2.12 o                         
   1  16   3         21.55         25.98         0.90 o                         
   2  16   3         47.29         52.25         1.07 o                         
   3  16   3         77.89         90.34         1.55 o                         
   4  16   3         57.04         48.47         2.85 o                         
  -4  17   3         47.89         40.02         1.34 o                         
  -3  17   3         85.53         87.41         1.82 o                         
  -2  17   3         15.75         17.59         0.82 o                         
  -1  17   3         53.18         57.53         1.94 o                         
   0  17   3          2.47          1.04         0.36 o                         
   1  17   3         52.06         57.80         1.28 o                         
   2  17   3         15.90         18.83         0.77 o                         
   3  17   3         87.41         95.48         1.91 o                         
   4  17   3         47.79         39.53         1.84 o                         
  -3  18   3         71.27         55.72         2.28 o                         
  -2  18   3         33.15         38.81         1.54 o                         
  -1  18   3         35.46         38.84         1.08 o                         
   0  18   3         15.12         15.79         1.05 o                         
   1  18   3         35.28         35.46         0.91 o                         
   2  18   3         32.77         38.39         1.41 o                         
   3  18   3         71.87         64.76         1.79 o                         
  -1  19   3         63.65         54.10         3.19 o                         
   0  19   3         60.15         41.25         1.16 o                         
   1  19   3         63.88         52.61         2.10 o                         
   0   0   4         14.87         26.35         2.31 o                         
   1   0   4        918.00        874.01        10.47 o                         
   2   0   4        224.71        225.13         5.09 o                         
   3   0   4       2146.33       2323.50        26.93 o                         
   4   0   4        167.92        184.07         6.66 o                         
   5   0   4        566.45        527.85         5.90 o                         
   6   0   4          3.71          4.36         0.54 o                         
   7   0   4          7.19          8.06         0.97 o                         
   8   0   4         17.00         19.74         0.78 o                         
  -8   1   4         22.61         25.09         0.90 o                         
  -7   1   4         23.26         18.10         1.29 o                         
  -6   1   4          4.56          5.26         0.63 o                         
  -5   1   4         99.94        114.84         2.68 o                         
  -4   1   4        641.86        665.26        13.60 o                         
  -3   1   4        704.06        729.85        12.68 o                         
  -2   1   4        155.61        145.40         3.93 o                         
  -1   1   4         31.20         26.59         2.74 o                         
   0   1   4          1.96          9.58         1.47 o                         
   1   1   4         30.01         25.43         1.48 o                         
   2   1   4        158.21        141.84         4.65 o                         
   3   1   4        701.23        693.64        13.52 o                         
   4   1   4        648.03        641.92        16.12 o                         
   5   1   4         99.52        111.72         2.02 o                         
   6   1   4          4.36          4.03         0.63 o                         
   7   1   4         22.61         19.65         1.61 o                         
   8   1   4         22.73         24.09         1.05 o                         
  -8   2   4         21.16         21.58         0.83 o                         
  -7   2   4         26.76         29.19         1.32 o                         
  -6   2   4        174.46        166.33         3.50 o                         
  -5   2   4          2.98          4.10         0.48 o                         
  -4   2   4        291.48        334.91         8.91 o                         
  -3   2   4       2653.76       2639.15        26.99 o                         
  -2   2   4        521.60        495.33        15.19 o                         
  -1   2   4       2903.86       2848.17        35.51 o                         
   0   2   4        654.49        635.22        11.70 o                         
   1   2   4       2900.35       2926.82        36.39 o                         
   2   2   4        525.35        484.67        15.73 o                         
   3   2   4       2658.72       2665.20        27.13 o                         
   4   2   4        296.85        337.38         9.00 o                         
   5   2   4          3.07          4.77         0.45 o                         
   6   2   4        176.03        169.04         3.34 o                         
   7   2   4         26.78         33.81         2.14 o                         
   8   2   4         20.34         20.58         0.76 o                         
  -8   3   4          5.00          6.83         0.60 o                         
  -7   3   4        429.93        449.04         7.50 o                         
  -6   3   4         10.41         12.86         0.90 o                         
  -5   3   4        430.69        422.81         4.55 o                         
  -4   3   4        169.17        150.79         7.39 o                         
  -3   3   4        500.27        516.64         7.37 o                         
  -2   3   4        618.18        619.23        15.38 o                         
  -1   3   4       6078.37       5930.28        62.01 o                         
   0   3   4       5726.00       5965.66        72.05 o                         
   1   3   4       6088.47       5985.16        62.51 o                         
   2   3   4        622.12        606.96        12.54 o                         
   3   3   4        500.20        513.98         7.33 o                         
   4   3   4        168.36        153.49         3.40 o                         
   5   3   4        431.32        423.23         5.02 o                         
   6   3   4         10.69         13.58         0.81 o                         
   7   3   4        432.89        459.22         5.99 o                         
   8   3   4          5.40          8.23         0.51 o                         
  -8   4   4          5.33          7.58         0.59 o                         
  -7   4   4         25.69         25.56         1.04 o                         
  -6   4   4        129.81        119.71         2.14 o                         
  -5   4   4        138.20        147.71         2.34 o                         
  -4   4   4        154.61        176.27         3.19 o                         
  -3   4   4        523.98        532.86         8.34 o                         
  -2   4   4       1819.91       1983.33        23.48 o                         
  -1   4   4       1084.61       1049.11        15.57 o                         
   0   4   4       2002.24       2104.79        27.38 o                         
   1   4   4       1075.96       1059.09        13.29 o                         
   2   4   4       1831.11       1998.54        23.64 o                         
   3   4   4        525.25        527.21         8.24 o                         
   4   4   4        155.76        177.45         3.45 o                         
   5   4   4        140.70        148.82         3.42 o                         
   6   4   4        129.30        116.74         2.16 o                         
   7   4   4         25.66         26.89         1.12 o                         
   8   4   4          5.79          7.15         0.43 o                         
  -8   5   4          4.31          6.17         0.55 o                         
  -7   5   4        140.00        135.78         2.46 o                         
  -6   5   4         36.48         35.42         1.18 o                         
  -5   5   4        126.13        131.23         2.21 o                         
  -4   5   4       1426.73       1390.64        11.42 o                         
  -3   5   4        417.31        399.84         9.50 o                         
  -2   5   4       1628.27       1755.36        18.56 o                         
  -1   5   4        186.72        169.74         3.93 o                         
   0   5   4        114.98         99.13         3.59 o                         
   1   5   4        185.23        169.48         3.92 o                         
   2   5   4       1639.86       1792.43        18.86 o                         
   3   5   4        418.00        402.27         8.90 o                         
   4   5   4       1431.73       1386.64        12.25 o                         
   5   5   4        126.43        136.88         2.73 o                         
   6   5   4         36.12         33.86         1.23 o                         
   7   5   4        138.16        134.38         2.51 o                         
   8   5   4          4.19          5.19         0.49 o                         
  -8   6   4          8.61          8.22         0.67 o                         
  -7   6   4          9.14         10.01         0.59 o                         
  -6   6   4         11.88         10.33         0.65 o                         
  -5   6   4        199.16        193.27         2.46 o                         
  -4   6   4         66.30         54.93         1.04 o                         
  -3   6   4        830.40        803.49        11.47 o                         
  -2   6   4        458.52        468.29         6.69 o                         
  -1   6   4        413.21        457.23         5.68 o                         
   0   6   4       1064.37       1071.91        14.00 o                         
   1   6   4        413.69        460.44        10.51 o                         
   2   6   4        455.11        460.61         6.60 o                         
   3   6   4        833.48        813.12        11.54 o                         
   4   6   4         65.83         51.97         1.19 o                         
   5   6   4        199.92        192.87         2.99 o                         
   6   6   4         11.82          9.69         0.64 o                         
   7   6   4          9.39         10.14         0.62 o                         
   8   6   4          8.83          8.08         1.10 o                         
  -8   7   4         62.91         58.95         2.16 o                         
  -7   7   4         73.67         79.00         1.83 o                         
  -6   7   4         31.86         32.57         1.13 o                         
  -5   7   4        258.57        249.78         2.76 o                         
  -4   7   4        260.74        251.43         2.54 o                         
  -3   7   4         89.19         82.28         1.82 o                         
  -2   7   4        851.10        863.61        10.88 o                         
  -1   7   4         58.94         67.47         2.83 o                         
   0   7   4        240.19        197.83         7.09 o                         
   1   7   4         58.91         73.32         3.04 o                         
   2   7   4        846.98        863.31        10.81 o                         
   3   7   4         88.68         84.52         1.28 o                         
   4   7   4        256.57        242.97         2.77 o                         
   5   7   4        256.86        245.90         2.91 o                         
   6   7   4         31.18         32.30         1.18 o                         
   7   7   4         71.86         73.28         1.42 o                         
   8   7   4         62.69         59.16         2.26 o                         
  -8   8   4         25.82         26.43         1.19 o                         
  -7   8   4         78.94         82.76         1.89 o                         
  -6   8   4         43.28         42.57         1.21 o                         
  -5   8   4        232.80        227.76         2.68 o                         
  -4   8   4        113.94        104.11         1.50 o                         
  -3   8   4        332.72        308.29         2.63 o                         
  -2   8   4        168.21        169.39         5.01 o                         
  -1   8   4        639.89        646.17        17.37 o                         
   0   8   4        988.30        998.03        22.94 o                         
   1   8   4        642.50        632.55        29.16 o                         
   2   8   4        169.61        170.19         3.49 o                         
   3   8   4        336.62        311.43         2.88 o                         
   4   8   4        113.94        108.45         1.70 o                         
   5   8   4        235.60        228.24         2.84 o                         
   6   8   4         43.87         42.58         1.10 o                         
   7   8   4         77.50         82.27         1.57 o                         
   8   8   4         26.38         26.83         1.36 o                         
  -7   9   4         81.11         94.50         2.47 o                         
  -6   9   4         40.37         33.19         1.07 o                         
  -5   9   4         98.50        102.65         2.79 o                         
  -4   9   4        633.67        644.83         4.72 o                         
  -3   9   4        129.94        124.07         1.65 o                         
  -2   9   4        266.48        244.76         2.79 o                         
  -1   9   4        691.12        688.60         8.91 o                         
   0   9   4        443.76        408.62        13.78 o                         
   1   9   4        690.74        672.46         7.88 o                         
   2   9   4        270.62        256.04         3.25 o                         
   3   9   4        128.19        120.71         1.44 o                         
   4   9   4        642.41        641.94         5.34 o                         
   5   9   4         97.54        101.03         2.10 o                         
   6   9   4         40.37         31.63         0.94 o                         
   7   9   4         80.51         95.73         2.00 o                         
  -7  10   4         91.61         96.82         3.42 o                         
  -6  10   4         70.90         69.68         2.21 o                         
  -5  10   4         70.19         61.29         1.56 o                         
  -4  10   4          2.64          2.16         0.37 o                         
  -3  10   4         19.83         16.09         0.60 o                         
  -2  10   4         24.98         21.65         0.72 o                         
  -1  10   4        212.89        197.42         2.31 o                         
   0  10   4         75.79         52.09         0.95 o                         
   1  10   4        213.02        190.48         1.93 o                         
   2  10   4         25.93         22.39         0.72 o                         
   3  10   4         19.95         16.14         0.71 o                         
   4  10   4          2.73          1.80         0.42 o                         
   5  10   4         70.35         59.78         1.45 o                         
   6  10   4         73.05         71.37         1.59 o                         
   7  10   4         89.95         97.29         2.20 o                         
  -7  11   4        163.40        188.60         2.94 o                         
  -6  11   4         32.93         31.49         1.41 o                         
  -5  11   4        241.74        247.08         4.31 o                         
  -4  11   4         88.26         94.63         1.75 o                         
  -3  11   4         81.18         80.35         1.34 o                         
  -2  11   4         81.85         75.60         1.32 o                         
  -1  11   4        473.45        447.04         4.18 o                         
   0  11   4        515.59        498.48         3.82 o                         
   1  11   4        475.11        449.39         3.48 o                         
   2  11   4         81.07         77.16         1.16 o                         
   3  11   4         80.65         81.04         1.42 o                         
   4  11   4         88.38        100.25         1.99 o                         
   5  11   4        242.66        243.75         3.53 o                         
   6  11   4         33.23         32.05         1.20 o                         
   7  11   4        164.51        188.18         3.12 o                         
  -6  12   4         57.74         55.60         1.41 o                         
  -5  12   4        189.13        211.54         5.10 o                         
  -4  12   4         30.95         31.78         1.06 o                         
  -3  12   4         61.57         66.07         1.21 o                         
  -2  12   4          3.79          3.95         0.47 o                         
  -1  12   4        454.52        422.99         4.52 o                         
   0  12   4         31.63         29.56         0.79 o                         
   1  12   4        453.73        416.33         3.22 o                         
   2  12   4          3.70          3.62         0.35 o                         
   3  12   4         62.89         65.02         1.17 o                         
   4  12   4         31.12         31.61         0.95 o                         
   5  12   4        191.19        204.39         2.74 o                         
   6  12   4         56.84         53.27         1.34 o                         
  -6  13   4        155.07        154.10         2.38 o                         
  -5  13   4         48.82         52.97         1.51 o                         
  -4  13   4         47.78         53.31         1.53 o                         
  -3  13   4          7.98         12.49         0.59 o                         
  -2  13   4         46.52         45.93         1.55 o                         
  -1  13   4         27.39         29.54         0.94 o                         
   0  13   4         77.80         83.28         1.46 o                         
   1  13   4         27.49         29.12         1.05 o                         
   2  13   4         48.22         45.23         0.91 o                         
   3  13   4          8.06         13.75         0.59 o                         
   4  13   4         47.21         53.02         1.16 o                         
   5  13   4         48.55         51.95         1.24 o                         
   6  13   4        154.06        154.05         2.80 o                         
  -6  14   4         11.01         12.28         0.67 o                         
  -5  14   4         48.91         53.22         1.37 o                         
  -4  14   4         81.17         85.48         1.67 o                         
  -3  14   4         26.26         25.90         0.95 o                         
  -2  14   4         94.68        104.81         2.01 o                         
  -1  14   4        167.19        148.92         2.35 o                         
   0  14   4          6.72          7.69         0.51 o                         
   1  14   4        165.99        152.68         2.20 o                         
   2  14   4         94.26        102.71         1.96 o                         
   3  14   4         24.78         23.40         0.81 o                         
   4  14   4         81.19         86.68         1.60 o                         
   5  14   4         49.95         46.59         1.89 o                         
   6  14   4         10.82         12.47         0.96 o                         
  -5  15   4         14.99         11.86         0.82 o                         
  -4  15   4         22.18         23.05         2.10 o                         
  -3  15   4         25.37         22.83         1.36 o                         
  -2  15   4        233.59        246.04         2.76 o                         
  -1  15   4          9.42          7.38         0.65 o                         
   0  15   4         48.30         55.64         1.45 o                         
   1  15   4          9.62          7.56         0.61 o                         
   2  15   4        235.64        246.01         3.28 o                         
   3  15   4         25.56         21.78         0.83 o                         
   4  15   4         22.73         22.64         1.02 o                         
   5  15   4         15.30         15.70         1.43 o                         
  -4  16   4         87.09         90.20         1.96 o                         
  -3  16   4          5.86          5.91         0.50 o                         
  -2  16   4         79.90         80.63         1.48 o                         
  -1  16   4         19.47         23.33         0.84 o                         
   0  16   4          6.04          5.71         0.54 o                         
   1  16   4         19.72         23.54         0.90 o                         
   2  16   4         80.81         81.12         1.58 o                         
   3  16   4          6.11          5.84         0.50 o                         
   4  16   4         86.37         95.50         2.75 o                         
  -4  17   4         17.88         16.51         1.43 o                         
  -3  17   4         17.73         16.90         0.61 o                         
  -2  17   4         11.10          9.42         0.64 o                         
  -1  17   4          2.37          3.22         0.62 o                         
   0  17   4          4.58          3.10         0.45 o                         
   1  17   4          2.37          2.58         0.42 o                         
   2  17   4         11.31          9.26         0.59 o                         
   3  17   4         17.40         14.95         0.67 o                         
   4  17   4         18.27         15.47         1.15 o                         
  -3  18   4         32.90         28.11         1.45 o                         
  -2  18   4         63.94         70.58         1.67 o                         
  -1  18   4          0.24         -0.03         0.43 o                         
   0  18   4        212.95        236.07         5.08 o                         
   1  18   4          0.27          0.59         0.37 o                         
   2  18   4         63.54         63.27         3.09 o                         
   3  18   4         31.56         26.98         1.45 o                         
  -1  19   4         27.51         27.19         1.49 o                         
   0  19   4        108.21        102.20         2.64 o                         
   1  19   4         27.27         22.72         1.34 o                         
   1   0   5       1642.65       1574.78        17.68 o                         
   2   0   5         23.90         39.20         1.91 o                         
   3   0   5          0.02          2.69         0.64 o                         
   4   0   5         83.19         55.87         2.50 o                         
   5   0   5         44.84         51.02         1.62 o                         
   6   0   5         17.95         15.28         0.90 o                         
   7   0   5         98.08        103.36         3.78 o                         
   8   0   5         12.45         16.40         0.68 o                         
  -8   1   5         42.89         40.09         1.06 o                         
  -7   1   5        220.97        196.80         4.39 o                         
  -6   1   5        254.41        272.86         4.36 o                         
  -5   1   5         20.48         16.14         0.94 o                         
  -4   1   5        290.96        275.67         5.81 o                         
  -3   1   5        902.89        914.59        15.35 o                         
  -2   1   5        323.77        296.14         6.13 o                         
  -1   1   5       1978.72       1887.18        28.68 o                         
   0   1   5        143.39        126.51         5.91 o                         
   1   1   5       1982.14       1833.11        29.85 o                         
   2   1   5        323.38        294.07        14.82 o                         
   3   1   5        906.69        932.00        14.35 o                         
   4   1   5        292.96        272.76         6.68 o                         
   5   1   5         19.76         16.27         0.83 o                         
   6   1   5        257.09        276.75         4.61 o                         
   7   1   5        219.88        202.91         7.61 o                         
   8   1   5         42.67         40.76         1.12 o                         
  -8   2   5         26.83         27.08         0.85 o                         
  -7   2   5         32.74         30.48         1.28 o                         
  -6   2   5         16.09          9.89         0.79 o                         
  -5   2   5         51.48         56.02         2.85 o                         
  -4   2   5        346.03        352.58         5.20 o                         
  -3   2   5        211.57        235.36         4.90 o                         
  -2   2   5       1696.97       1631.86        22.43 o                         
  -1   2   5        238.92        242.91         5.98 o                         
   0   2   5          5.59          7.77         3.29 o                         
   1   2   5        234.24        235.55         4.98 o                         
   2   2   5       1698.93       1649.76        22.68 o                         
   3   2   5        212.83        230.57         4.84 o                         
   4   2   5        349.17        358.17         4.72 o                         
   5   2   5         50.82         55.60         1.43 o                         
   6   2   5         16.15         10.60         0.92 o                         
   7   2   5         33.73         33.30         1.33 o                         
   8   2   5         26.98         26.11         0.88 o                         
  -8   3   5         71.16         67.91         1.37 o                         
  -7   3   5         42.83         41.22         1.71 o                         
  -6   3   5        186.96        181.71         2.93 o                         
  -5   3   5         87.05         93.49         2.00 o                         
  -4   3   5         85.03         88.54         2.47 o                         
  -3   3   5        153.11        161.77         3.91 o                         
  -2   3   5       1668.30       1739.19        29.23 o                         
  -1   3   5        359.36        344.40         6.45 o                         
   0   3   5       1910.00       2157.61        34.43 o                         
   1   3   5        354.76        340.93         6.42 o                         
   2   3   5       1666.19       1763.26        29.54 o                         
   3   3   5        147.81        152.67         3.46 o                         
   4   3   5         86.10         90.75         2.75 o                         
   5   3   5         86.06         90.89         2.02 o                         
   6   3   5        184.93        177.61         3.69 o                         
   7   3   5         43.29         41.40         1.53 o                         
   8   3   5         70.44         65.73         1.77 o                         
  -8   4   5         15.44         17.89         0.86 o                         
  -7   4   5         29.51         32.43         1.14 o                         
  -6   4   5        159.70        160.17         2.51 o                         
  -5   4   5        310.40        312.50         4.02 o                         
  -4   4   5         26.82         40.25         1.25 o                         
  -3   4   5        527.97        594.76         9.21 o                         
  -2   4   5        187.91        209.16         4.15 o                         
  -1   4   5          4.42          6.54         1.04 o                         
   0   4   5         49.12         64.13         3.00 o                         
   1   4   5          4.62          6.84         0.76 o                         
   2   4   5        189.53        200.66         4.05 o                         
   3   4   5        529.81        591.21         9.16 o                         
   4   4   5         26.60         39.86         1.48 o                         
   5   4   5        312.80        314.46         5.68 o                         
   6   4   5        159.32        164.60         3.05 o                         
   7   4   5         29.91         35.12         1.09 o                         
   8   4   5         15.47         18.63         0.90 o                         
  -8   5   5         33.12         37.18         2.32 o                         
  -7   5   5         12.05         14.21         0.71 o                         
  -6   5   5          0.64          0.96         0.36 o                         
  -5   5   5        152.93        147.14         2.69 o                         
  -4   5   5        581.37        606.30         6.28 o                         
  -3   5   5       1080.88       1104.89        14.82 o                         
  -2   5   5        488.30        512.58         6.57 o                         
  -1   5   5        534.96        619.21         8.45 o                         
   0   5   5        325.71        300.86         5.81 o                         
   1   5   5        535.02        600.14         8.87 o                         
   2   5   5        481.21        499.52         6.08 o                         
   3   5   5       1084.89       1103.99        16.25 o                         
   4   5   5        579.43        607.28         7.73 o                         
   5   5   5        154.38        146.68         2.88 o                         
   6   5   5          0.62          1.58         0.43 o                         
   7   5   5         11.99         15.38         0.79 o                         
   8   5   5         32.95         40.84         2.06 o                         
  -8   6   5         86.53         87.77         3.10 o                         
  -7   6   5         87.54         88.38         1.63 o                         
  -6   6   5          9.35          9.28         0.61 o                         
  -5   6   5         36.14         36.06         0.98 o                         
  -4   6   5         62.75         60.46         1.23 o                         
  -3   6   5        152.80        159.29         2.43 o                         
  -2   6   5        100.81         92.15         2.01 o                         
  -1   6   5       1193.49       1212.06        20.22 o                         
   0   6   5          1.65          5.27         0.79 o                         
   1   6   5       1190.66       1237.92        22.66 o                         
   2   6   5        100.91         91.97         2.72 o                         
   3   6   5        153.66        169.52         2.89 o                         
   4   6   5         62.63         58.00         1.08 o                         
   5   6   5         35.83         34.66         1.03 o                         
   6   6   5          9.10          9.00         0.59 o                         
   7   6   5         86.16         93.20         2.20 o                         
   8   6   5         84.98         78.69         3.56 o                         
  -8   7   5         33.05         31.28         1.47 o                         
  -7   7   5         12.35         12.77         0.85 o                         
  -6   7   5        216.42        214.20         2.90 o                         
  -5   7   5        143.75        134.43         2.02 o                         
  -4   7   5         36.88         40.48         0.88 o                         
  -3   7   5         23.56         24.29         0.65 o                         
  -2   7   5        414.09        449.17         6.80 o                         
  -1   7   5        193.44        229.12         6.19 o                         
   0   7   5         49.46         57.98         2.50 o                         
   1   7   5        194.16        230.21         6.31 o                         
   2   7   5        413.97        464.85         6.95 o                         
   3   7   5         25.01         25.83         0.68 o                         
   4   7   5         36.36         40.53         0.87 o                         
   5   7   5        144.85        133.93         2.13 o                         
   6   7   5        212.44        208.16         3.39 o                         
   7   7   5         12.03         12.05         0.59 o                         
   8   7   5         33.73         28.30         1.43 o                         
  -7   8   5         62.60         70.00         1.66 o                         
  -6   8   5        101.69         98.22         2.68 o                         
  -5   8   5         83.58         79.16         1.73 o                         
  -4   8   5         79.26         84.05         1.31 o                         
  -3   8   5         71.21         62.41         1.06 o                         
  -2   8   5        141.41        130.60         2.62 o                         
  -1   8   5        136.54        146.80        15.19 o                         
   0   8   5         34.33         46.93         4.24 o                         
   1   8   5        135.93        146.08         7.58 o                         
   2   8   5        144.74        135.16         2.25 o                         
   3   8   5         71.59         62.61         1.03 o                         
   4   8   5         75.86         82.43         1.45 o                         
   5   8   5         84.19         79.05         1.59 o                         
   6   8   5        100.88         98.36         1.64 o                         
   7   8   5         62.34         72.52         2.04 o                         
  -7   9   5         14.74         18.29         0.87 o                         
  -6   9   5        129.91        134.57         3.14 o                         
  -5   9   5        186.20        189.23         2.65 o                         
  -4   9   5        259.73        234.59         2.59 o                         
  -3   9   5         89.45         91.93         1.49 o                         
  -2   9   5        240.82        252.49         4.33 o                         
  -1   9   5        461.18        450.79         4.90 o                         
   0   9   5        176.86        146.86         2.15 o                         
   1   9   5        462.03        456.29         4.12 o                         
   2   9   5        241.68        249.17         2.88 o                         
   3   9   5         89.03         89.31         1.35 o                         
   4   9   5        261.95        236.29         2.62 o                         
   5   9   5        187.45        191.22         2.67 o                         
   6   9   5        132.48        132.87         2.06 o                         
   7   9   5         14.35         19.35         1.00 o                         
  -7  10   5         59.77         60.95         4.60 o                         
  -6  10   5         29.67         32.64         1.36 o                         
  -5  10   5         42.27         41.63         1.57 o                         
  -4  10   5       1094.22       1128.52         9.11 o                         
  -3  10   5         30.02         28.82         0.91 o                         
  -2  10   5        907.07        886.88         7.89 o                         
  -1  10   5        177.38        180.53         2.26 o                         
   0  10   5         66.52         74.22         1.15 o                         
   1  10   5        179.31        188.96         1.87 o                         
   2  10   5        904.70        896.11         6.83 o                         
   3  10   5         29.65         27.99         0.89 o                         
   4  10   5       1092.37       1127.59        10.42 o                         
   5  10   5         41.72         38.60         1.26 o                         
   6  10   5         30.10         32.89         1.25 o                         
   7  10   5         59.45         64.42         1.67 o                         
  -7  11   5          2.38          2.55         0.42 o                         
  -6  11   5        268.83        305.74         8.47 o                         
  -5  11   5         98.34        104.60         3.52 o                         
  -4  11   5        280.28        258.88         3.37 o                         
  -3  11   5        243.92        213.09         2.64 o                         
  -2  11   5        518.89        486.33         4.44 o                         
  -1  11   5        109.50        125.99         1.85 o                         
   0  11   5       1154.83       1116.97         7.53 o                         
   1  11   5        108.38        124.12         1.46 o                         
   2  11   5        522.56        493.42         4.41 o                         
   3  11   5        244.44        216.06         3.02 o                         
   4  11   5        280.08        266.78         3.33 o                         
   5  11   5         98.74         96.89         1.83 o                         
   6  11   5        268.10        307.01         8.68 o                         
   7  11   5          2.52          2.86         0.37 o                         
  -6  12   5         37.58         37.52         1.09 o                         
  -5  12   5         17.61         20.28         1.01 o                         
  -4  12   5        493.59        481.68         6.10 o                         
  -3  12   5        177.42        156.05         2.07 o                         
  -2  12   5        428.88        402.77         4.04 o                         
  -1  12   5        422.55        409.33         4.24 o                         
   0  12   5        141.81        149.12         2.04 o                         
   1  12   5        419.82        409.09         3.41 o                         
   2  12   5        428.76        406.17         3.58 o                         
   3  12   5        175.71        159.62         2.03 o                         
   4  12   5        491.10        479.57         4.61 o                         
   5  12   5         17.77         19.53         0.76 o                         
   6  12   5         38.07         40.66         1.39 o                         
  -6  13   5        110.70        100.28         2.18 o                         
  -5  13   5          5.54          5.76         0.58 o                         
  -4  13   5        123.01        111.74         2.23 o                         
  -3  13   5         53.81         46.27         1.17 o                         
  -2  13   5       1122.38       1112.09         9.14 o                         
  -1  13   5        113.80        108.92         1.76 o                         
   0  13   5        526.98        502.61         4.51 o                         
   1  13   5        115.57        111.56         1.73 o                         
   2  13   5       1124.77       1113.02         8.55 o                         
   3  13   5         53.63         44.94         1.04 o                         
   4  13   5        123.33        112.64         1.71 o                         
   5  13   5          5.85          5.60         0.46 o                         
   6  13   5        109.13         92.07         2.70 o                         
  -5  14   5         48.70         50.20         1.12 o                         
  -4  14   5        112.30        120.33         2.16 o                         
  -3  14   5         48.87         59.10         1.39 o                         
  -2  14   5        146.09        148.66         2.13 o                         
  -1  14   5        275.65        274.93         2.72 o                         
   0  14   5         89.39         87.22         1.50 o                         
   1  14   5        273.71        276.05         3.24 o                         
   2  14   5        145.30        145.99         2.44 o                         
   3  14   5         48.52         58.15         1.21 o                         
   4  14   5        111.17        119.95         2.10 o                         
   5  14   5         48.56         50.80         1.24 o                         
  -5  15   5          3.20          3.27         0.52 o                         
  -4  15   5          5.95          7.28         0.52 o                         
  -3  15   5        178.81        186.30         2.54 o                         
  -2  15   5        196.77        193.73         2.53 o                         
  -1  15   5         42.06         43.10         1.19 o                         
   0  15   5          6.83          5.38         0.52 o                         
   1  15   5         42.38         43.80         1.11 o                         
   2  15   5        198.18        193.17         2.98 o                         
   3  15   5        179.35        190.61         2.75 o                         
   4  15   5          5.99          7.34         0.75 o                         
   5  15   5          3.21          2.73         0.71 o                         
  -4  16   5         95.24         99.41         3.98 o                         
  -3  16   5          3.92          5.35         0.56 o                         
  -2  16   5        115.58        121.51         2.27 o                         
  -1  16   5         43.51         51.09         1.52 o                         
   0  16   5         37.20         40.84         1.23 o                         
   1  16   5         44.46         49.60         1.33 o                         
   2  16   5        116.63        120.43         2.05 o                         
   3  16   5          3.70          5.37         0.44 o                         
   4  16   5         96.16         96.43         3.73 o                         
  -3  17   5         72.24         74.82         2.18 o                         
  -2  17   5         71.24         71.07         1.90 o                         
  -1  17   5         29.43         32.46         1.08 o                         
   0  17   5         28.46         33.50         1.32 o                         
   1  17   5         29.70         33.63         1.09 o                         
   2  17   5         72.26         71.98         1.65 o                         
   3  17   5         72.24         76.76         2.36 o                         
  -2  18   5         21.25         21.93         1.06 o                         
  -1  18   5        129.10        132.17         3.23 o                         
   0  18   5         12.10         17.14         0.68 o                         
   1  18   5        127.73        133.46         2.62 o                         
   2  18   5         21.07         20.81         1.24 o                         
   0  19   5          0.04         -0.04         0.40 o                         
   0   0   6        404.37        470.31        14.90 o                         
   1   0   6       1778.15       1772.58        26.40 o                         
   2   0   6        199.82        200.69         4.70 o                         
   3   0   6        138.35        118.69         3.25 o                         
   4   0   6         51.62         41.61         1.20 o                         
   5   0   6         59.57         50.62         1.95 o                         
   6   0   6          4.48          5.60         0.56 o                         
   7   0   6        184.03        177.64         3.27 o                         
   8   0   6          0.81          0.58         0.28 o                         
  -8   1   6         32.63         29.87         0.86 o                         
  -7   1   6         11.87         11.02         0.93 o                         
  -6   1   6        151.21        135.66         2.60 o                         
  -5   1   6        108.08         95.67         3.27 o                         
  -4   1   6        134.24        129.02         3.27 o                         
  -3   1   6        333.73        318.42         7.50 o                         
  -2   1   6        807.33        757.84        11.88 o                         
  -1   1   6        564.84        557.51         8.03 o                         
   0   1   6       3128.20       3398.13        74.75 o                         
   1   1   6        572.22        581.63        10.48 o                         
   2   1   6        802.21        737.29        13.80 o                         
   3   1   6        335.28        321.53         6.62 o                         
   4   1   6        130.89        122.46         2.51 o                         
   5   1   6        106.83         92.49         2.57 o                         
   6   1   6        149.86        133.84         2.99 o                         
   7   1   6         12.16         12.18         1.39 o                         
   8   1   6         32.02         31.96         1.43 o                         
  -8   2   6         20.82         20.22         0.70 o                         
  -7   2   6          4.59          4.69         0.61 o                         
  -6   2   6        334.51        321.00         5.09 o                         
  -5   2   6         79.08         82.26         2.63 o                         
  -4   2   6        239.74        274.81         4.47 o                         
  -3   2   6        326.39        311.88         5.91 o                         
  -2   2   6         67.16         72.56         2.73 o                         
  -1   2   6       1039.37       1083.43        35.75 o                         
   0   2   6       4471.30       4840.86        73.42 o                         
   1   2   6       1036.11       1107.96        15.80 o                         
   2   2   6         64.78         73.15         3.14 o                         
   3   2   6        326.07        324.73         6.06 o                         
   4   2   6        238.41        277.20         4.35 o                         
   5   2   6         80.04         80.83         1.85 o                         
   6   2   6        336.26        326.17         4.97 o                         
   7   2   6          4.86          3.75         0.59 o                         
   8   2   6         21.18         22.92         1.00 o                         
  -8   3   6         37.10         31.06         1.22 o                         
  -7   3   6        186.55        171.80         4.87 o                         
  -6   3   6        196.83        205.77         3.22 o                         
  -5   3   6        275.78        299.54         5.98 o                         
  -4   3   6        561.94        586.68         8.23 o                         
  -3   3   6         18.77         22.91         1.31 o                         
  -2   3   6        274.74        263.46         7.25 o                         
  -1   3   6        837.87        878.51        13.22 o                         
   0   3   6        104.83         82.62         3.71 o                         
   1   3   6        838.00        884.04        13.37 o                         
   2   3   6        274.20        276.27        11.10 o                         
   3   3   6         19.01         20.91         1.27 o                         
   4   3   6        564.62        589.65         6.72 o                         
   5   3   6        277.45        302.68         3.53 o                         
   6   3   6        198.32        210.46         3.90 o                         
   7   3   6        187.52        175.95         3.36 o                         
   8   3   6         37.65         35.63         1.22 o                         
  -8   4   6         16.47         13.72         0.99 o                         
  -7   4   6        153.36        151.83         2.84 o                         
  -6   4   6        354.32        343.24         7.36 o                         
  -5   4   6        400.30        402.57         4.87 o                         
  -4   4   6         64.25         58.68         1.53 o                         
  -3   4   6        696.36        654.19         9.13 o                         
  -2   4   6        141.20        148.23         5.26 o                         
  -1   4   6        573.42        619.52        19.26 o                         
   0   4   6       5467.11       6007.86        90.19 o                         
   1   4   6        571.11        597.76        13.05 o                         
   2   4   6        143.96        151.89        10.22 o                         
   3   4   6        697.06        668.20         9.28 o                         
   4   4   6         65.11         61.21         1.68 o                         
   5   4   6        403.44        399.65         5.01 o                         
   6   4   6        355.27        349.14         4.51 o                         
   7   4   6        153.69        153.40         4.02 o                         
   8   4   6         17.03         16.33         0.81 o                         
  -8   5   6          6.34          5.31         0.49 o                         
  -7   5   6         52.42         56.36         1.53 o                         
  -6   5   6         95.04         96.70         2.21 o                         
  -5   5   6        164.49        154.58         2.41 o                         
  -4   5   6         74.98         68.83         1.56 o                         
  -3   5   6        200.44        231.56         3.02 o                         
  -2   5   6        591.84        577.76         7.32 o                         
  -1   5   6        586.64        600.01         9.90 o                         
   0   5   6        516.49        568.31        10.48 o                         
   1   5   6        584.36        607.31        12.91 o                         
   2   5   6        585.61        585.54         7.41 o                         
   3   5   6        199.68        227.82         3.10 o                         
   4   5   6         73.39         62.29         1.55 o                         
   5   5   6        165.52        155.26         3.30 o                         
   6   5   6         95.24         93.37         1.71 o                         
   7   5   6         51.29         54.21         2.08 o                         
   8   5   6          6.42          5.75         0.64 o                         
  -8   6   6         35.22         39.91         1.78 o                         
  -7   6   6         26.27         27.92         1.02 o                         
  -6   6   6        212.30        212.29         3.13 o                         
  -5   6   6         64.44         70.15         1.43 o                         
  -4   6   6        229.01        221.90         2.86 o                         
  -3   6   6        511.28        493.19         4.87 o                         
  -2   6   6        255.72        260.04         4.47 o                         
  -1   6   6        958.59        994.56        14.42 o                         
   0   6   6        109.44        112.16         3.58 o                         
   1   6   6        963.11       1044.61        16.99 o                         
   2   6   6        252.72        257.14         5.47 o                         
   3   6   6        510.56        486.40         4.84 o                         
   4   6   6        227.78        218.07         2.58 o                         
   5   6   6         63.26         66.94         1.42 o                         
   6   6   6        213.85        217.77         2.70 o                         
   7   6   6         26.47         28.40         1.09 o                         
   8   6   6         35.14         34.14         1.73 o                         
  -7   7   6         30.77         30.48         1.06 o                         
  -6   7   6          1.41          1.27         0.39 o                         
  -5   7   6          6.87          6.55         0.51 o                         
  -4   7   6         18.92         18.18         0.72 o                         
  -3   7   6         29.17         36.23         0.87 o                         
  -2   7   6        132.08        125.30         3.37 o                         
  -1   7   6        697.80        723.38        13.77 o                         
   0   7   6        870.53        962.05        15.81 o                         
   1   7   6        694.98        739.12        15.65 o                         
   2   7   6        135.41        127.07         2.25 o                         
   3   7   6         30.27         39.36         0.88 o                         
   4   7   6         18.60         18.14         0.62 o                         
   5   7   6          6.50          5.51         0.48 o                         
   6   7   6          1.53          1.50         0.45 o                         
   7   7   6         30.67         31.74         0.94 o                         
  -7   8   6        121.54        119.50         2.06 o                         
  -6   8   6        391.03        404.76        10.92 o                         
  -5   8   6         75.12         73.14         1.51 o                         
  -4   8   6        277.83        294.15         3.44 o                         
  -3   8   6       1252.08       1222.20         9.99 o                         
  -2   8   6         64.75         78.91         1.99 o                         
  -1   8   6       1340.16       1344.41        15.37 o                         
   0   8   6          0.32          0.51         0.69 o                         
   1   8   6       1333.95       1322.98        13.42 o                         
   2   8   6         63.73         81.43         1.34 o                         
   3   8   6       1245.49       1237.58         8.72 o                         
   4   8   6        278.68        296.09         3.08 o                         
   5   8   6         76.00         77.19         1.62 o                         
   6   8   6        391.30        413.01         5.61 o                         
   7   8   6        121.56        120.95         4.61 o                         
  -7   9   6         44.78         41.21         1.26 o                         
  -6   9   6         16.14         18.77         1.10 o                         
  -5   9   6         15.36         12.21         0.74 o                         
  -4   9   6        169.03        170.48         2.46 o                         
  -3   9   6         14.34         14.94         0.85 o                         
  -2   9   6        134.24        139.21         2.33 o                         
  -1   9   6        263.80        264.98         3.15 o                         
   0   9   6        637.17        674.14         5.89 o                         
   1   9   6        263.66        269.77         2.73 o                         
   2   9   6        132.88        137.99         1.75 o                         
   3   9   6         14.38         14.27         0.63 o                         
   4   9   6        169.44        170.48         2.21 o                         
   5   9   6         14.42         11.65         0.71 o                         
   6   9   6         16.35         19.85         1.45 o                         
   7   9   6         45.83         42.04         1.40 o                         
  -7  10   6         27.15         25.28         1.78 o                         
  -6  10   6        146.27        146.21         3.49 o                         
  -5  10   6        251.81        219.00         5.16 o                         
  -4  10   6        144.33        131.53         2.15 o                         
  -3  10   6        132.43        150.75         2.93 o                         
  -2  10   6         61.25         62.36         1.39 o                         
  -1  10   6        355.32        363.20         3.60 o                         
   0  10   6       1100.13       1088.14         7.60 o                         
   1  10   6        352.58        367.79         3.06 o                         
   2  10   6         61.20         61.53         1.19 o                         
   3  10   6        131.94        148.29         2.23 o                         
   4  10   6        147.42        132.56         2.23 o                         
   5  10   6        251.83        236.65         4.89 o                         
   6  10   6        150.23        157.52         3.99 o                         
   7  10   6         27.13         27.56         0.98 o                         
  -6  11   6         24.67         24.95         1.53 o                         
  -5  11   6        117.16        119.63         4.56 o                         
  -4  11   6        249.58        273.73         4.13 o                         
  -3  11   6       1271.18       1208.78        11.72 o                         
  -2  11   6       1359.74       1318.97        12.85 o                         
  -1  11   6        404.41        398.50         3.89 o                         
   0  11   6        125.49        126.14         1.92 o                         
   1  11   6        401.01        390.36         3.28 o                         
   2  11   6       1364.91       1319.25         9.46 o                         
   3  11   6       1269.28       1224.81        10.11 o                         
   4  11   6        250.83        277.23         3.57 o                         
   5  11   6        117.92        121.84         2.66 o                         
   6  11   6         24.69         23.45         0.93 o                         
  -6  12   6        198.24        190.41         3.91 o                         
  -5  12   6        358.20        388.41         6.86 o                         
  -4  12   6        110.28        111.17         3.19 o                         
  -3  12   6        129.24        119.90         2.13 o                         
  -2  12   6        175.07        184.06         2.96 o                         
  -1  12   6        328.96        332.45         3.31 o                         
   0  12   6       1782.23       1708.31        11.36 o                         
   1  12   6        323.72        320.34         3.01 o                         
   2  12   6        175.88        177.43         2.28 o                         
   3  12   6        127.93        124.09         1.83 o                         
   4  12   6        108.34        110.20         2.05 o                         
   5  12   6        356.53        382.00         4.45 o                         
   6  12   6        196.07        192.06         2.91 o                         
  -6  13   6          0.40          0.22         0.25 o                         
  -5  13   6          4.27          5.34         0.48 o                         
  -4  13   6         55.13         53.33         1.44 o                         
  -3  13   6          2.73          1.86         0.39 o                         
  -2  13   6         34.33         32.07         1.01 o                         
  -1  13   6        523.58        495.13         4.61 o                         
   0  13   6          2.22          2.34         0.35 o                         
   1  13   6        523.34        506.04         4.56 o                         
   2  13   6         33.05         30.78         0.93 o                         
   3  13   6          2.73          1.80         0.39 o                         
   4  13   6         54.07         48.07         1.29 o                         
   5  13   6          4.35          6.29         0.43 o                         
   6  13   6          0.31          0.57         0.44 o                         
  -5  14   6         25.78         22.80         1.10 o                         
  -4  14   6         11.89         10.36         0.55 o                         
  -3  14   6        134.98        138.53         2.14 o                         
  -2  14   6         24.40         30.25         0.90 o                         
  -1  14   6         69.58         64.92         1.39 o                         
   0  14   6        199.05        201.07         2.57 o                         
   1  14   6         70.76         66.82         1.40 o                         
   2  14   6         25.91         35.61         1.05 o                         
   3  14   6        136.56        137.64         2.35 o                         
   4  14   6         12.05         11.54         0.59 o                         
   5  14   6         25.56         20.16         1.36 o                         
  -5  15   6         90.09         86.55         2.93 o                         
  -4  15   6          8.57         10.81         0.91 o                         
  -3  15   6         13.78         13.42         0.80 o                         
  -2  15   6         32.53         30.93         0.93 o                         
  -1  15   6        104.37        115.20         1.82 o                         
   0  15   6         83.75         92.82         2.19 o                         
   1  15   6        105.66        115.01         2.48 o                         
   2  15   6         32.60         31.65         1.19 o                         
   3  15   6         13.82         13.40         0.67 o                         
   4  15   6          8.58         12.05         0.92 o                         
   5  15   6         92.49         74.37         2.58 o                         
  -4  16   6        109.95        108.99         2.07 o                         
  -3  16   6        185.35        196.09         3.12 o                         
  -2  16   6        175.72        180.78         2.57 o                         
  -1  16   6        210.05        211.27         2.85 o                         
   0  16   6        171.28        181.09         4.04 o                         
   1  16   6        206.96        208.58         5.20 o                         
   2  16   6        176.45        179.48         3.65 o                         
   3  16   6        185.69        200.81         4.57 o                         
   4  16   6        107.91        112.22         2.66 o                         
  -3  17   6         52.16         48.48         3.19 o                         
  -2  17   6         27.48         28.91         1.38 o                         
  -1  17   6        324.67        333.72         4.29 o                         
   0  17   6        133.77        144.36         4.12 o                         
   1  17   6        328.14        333.26         4.38 o                         
   2  17   6         27.85         30.70         1.02 o                         
   3  17   6         53.83         48.99         2.25 o                         
  -2  18   6         19.24         14.40         1.09 o                         
  -1  18   6         21.71         18.63         0.84 o                         
   0  18   6          5.84          9.17         0.53 o                         
   1  18   6         21.73         17.06         1.09 o                         
   2  18   6         19.12         13.15         1.04 o                         
   1   0   7       1967.89       2159.70        68.74 o                         
   2   0   7        586.64        508.68         7.90 o                         
   3   0   7        560.01        548.13        10.15 o                         
   4   0   7         22.69         19.86         0.98 o                         
   5   0   7          2.85          3.51         0.63 o                         
   6   0   7         74.78         81.92         2.25 o                         
   7   0   7          4.39          3.99         0.81 o                         
   8   0   7          0.36          0.57         0.30 o                         
  -8   1   7         21.70         21.72         0.84 o                         
  -7   1   7         13.12         11.65         0.99 o                         
  -6   1   7        259.22        232.42         3.40 o                         
  -5   1   7        447.14        457.00         6.52 o                         
  -4   1   7        435.76        422.73         6.59 o                         
  -3   1   7         89.09         88.68         3.55 o                         
  -2   1   7        480.08        471.69         8.19 o                         
  -1   1   7        282.31        244.63        10.38 o                         
   0   1   7        376.45        370.29         9.57 o                         
   1   1   7        285.98        236.77        11.01 o                         
   2   1   7        479.74        478.74         8.53 o                         
   3   1   7         89.35         88.91         3.07 o                         
   4   1   7        434.08        409.88         5.02 o                         
   5   1   7        444.10        453.68         6.88 o                         
   6   1   7        258.18        238.08         4.08 o                         
   7   1   7         12.84         12.14         1.53 o                         
   8   1   7         22.03         20.60         1.06 o                         
  -8   2   7          4.06          4.27         0.41 o                         
  -7   2   7        285.47        285.38         4.44 o                         
  -6   2   7        293.85        285.39         4.08 o                         
  -5   2   7        232.53        233.40         4.69 o                         
  -4   2   7         84.30         75.46         2.41 o                         
  -3   2   7        399.39        387.08         6.85 o                         
  -2   2   7        430.30        420.41         7.74 o                         
  -1   2   7       2353.03       2592.36        42.83 o                         
   0   2   7        885.06        946.11        20.95 o                         
   1   2   7       2374.13       2633.03        37.55 o                         
   2   2   7        426.91        421.85         7.79 o                         
   3   2   7        400.24        401.83         7.01 o                         
   4   2   7         82.75         75.65         1.57 o                         
   5   2   7        230.24        225.73         3.65 o                         
   6   2   7        295.04        287.92         5.40 o                         
   7   2   7        282.37        277.76         4.94 o                         
   8   2   7          3.90          3.78         0.46 o                         
  -8   3   7         45.75         38.67         3.15 o                         
  -7   3   7         31.00         27.69         0.95 o                         
  -6   3   7         93.04         84.87         1.96 o                         
  -5   3   7        408.46        375.45         8.24 o                         
  -4   3   7        227.27        218.12         5.38 o                         
  -3   3   7        479.85        475.25         6.91 o                         
  -2   3   7        108.31        128.44         3.80 o                         
  -1   3   7        369.82        436.70         8.02 o                         
   0   3   7        940.15        950.18        12.17 o                         
   1   3   7        366.89        430.88         7.61 o                         
   2   3   7        109.55        134.90         6.39 o                         
   3   3   7        487.61        491.00         7.68 o                         
   4   3   7        225.98        220.96         2.79 o                         
   5   3   7        410.10        369.70         7.39 o                         
   6   3   7         93.10         91.59         2.92 o                         
   7   3   7         31.15         29.11         1.85 o                         
   8   3   7         45.05         51.14         1.43 o                         
  -8   4   7         33.86         24.90         2.98 o                         
  -7   4   7         21.99         26.07         1.08 o                         
  -6   4   7         50.49         48.35         1.42 o                         
  -5   4   7        503.10        484.54        13.49 o                         
  -4   4   7        272.58        247.30         3.68 o                         
  -3   4   7         87.63         90.09         1.96 o                         
  -2   4   7        538.67        530.09        11.86 o                         
  -1   4   7       4215.67       4574.09        68.31 o                         
   0   4   7       1436.33       1573.27        26.93 o                         
   1   4   7       4225.19       4374.52        72.99 o                         
   2   4   7        534.98        536.19        12.02 o                         
   3   4   7         86.20         87.25         1.95 o                         
   4   4   7        271.21        259.61         3.63 o                         
   5   4   7        505.25        488.28         6.21 o                         
   6   4   7         50.48         52.77         1.34 o                         
   7   4   7         22.52         26.02         1.32 o                         
   8   4   7         34.43         30.04         1.24 o                         
  -8   5   7          3.18          3.56         0.61 o                         
  -7   5   7         15.52         13.06         0.67 o                         
  -6   5   7         32.80         23.60         0.97 o                         
  -5   5   7         38.96         35.12         1.41 o                         
  -4   5   7         46.08         46.29         1.35 o                         
  -3   5   7       1025.77       1002.70         8.75 o                         
  -2   5   7        392.35        402.71         8.81 o                         
  -1   5   7       2455.63       2514.49        41.75 o                         
   0   5   7        110.03        125.69         5.90 o                         
   1   5   7       2448.33       2521.93        38.39 o                         
   2   5   7        395.33        402.91        11.82 o                         
   3   5   7       1026.01       1003.04         8.19 o                         
   4   5   7         47.63         49.22         1.64 o                         
   5   5   7         39.74         38.42         1.13 o                         
   6   5   7         32.87         25.81         1.04 o                         
   7   5   7         15.46         13.62         1.14 o                         
   8   5   7          3.27          3.87         0.55 o                         
  -8   6   7         19.36         14.84         0.94 o                         
  -7   6   7         39.52         39.43         1.98 o                         
  -6   6   7         16.14         18.54         0.83 o                         
  -5   6   7        326.11        305.61         3.70 o                         
  -4   6   7        338.87        358.76         3.79 o                         
  -3   6   7        168.45        161.37         2.15 o                         
  -2   6   7        295.40        282.95         3.99 o                         
  -1   6   7        648.60        643.56        11.27 o                         
   0   6   7       1025.99       1115.14        25.95 o                         
   1   6   7        644.81        646.47         9.69 o                         
   2   6   7        294.21        277.76         4.07 o                         
   3   6   7        166.97        164.77         2.47 o                         
   4   6   7        337.03        360.69         3.80 o                         
   5   6   7        327.44        310.96         3.37 o                         
   6   6   7         15.96         18.36         0.85 o                         
   7   6   7         39.76         39.96         1.50 o                         
   8   6   7         19.64         17.06         1.11 o                         
  -7   7   7         48.68         50.75         1.59 o                         
  -6   7   7        196.01        223.82         3.46 o                         
  -5   7   7        218.57        189.10         3.54 o                         
  -4   7   7         16.09         13.57         0.60 o                         
  -3   7   7          9.46         10.23         0.56 o                         
  -2   7   7        169.51        131.72         2.15 o                         
  -1   7   7         35.90         32.00         1.80 o                         
   0   7   7         45.80         54.60         3.01 o                         
   1   7   7         35.98         35.09         3.10 o                         
   2   7   7        169.83        133.06         1.92 o                         
   3   7   7          9.62          9.69         0.46 o                         
   4   7   7         15.92         13.77         0.57 o                         
   5   7   7        219.97        191.64         2.59 o                         
   6   7   7        195.83        220.03         5.05 o                         
   7   7   7         48.90         52.15         1.32 o                         
  -7   8   7         40.77         40.17         1.92 o                         
  -6   8   7         46.58         47.42         1.66 o                         
  -5   8   7         64.52         72.82         2.38 o                         
  -4   8   7        236.34        255.71         4.54 o                         
  -3   8   7        290.29        287.24         4.62 o                         
  -2   8   7         17.79         24.08         0.94 o                         
  -1   8   7        137.37        129.85         2.27 o                         
   0   8   7         26.21         26.50         0.95 o                         
   1   8   7        139.60        136.84         2.48 o                         
   2   8   7         19.15         26.46         0.89 o                         
   3   8   7        291.62        299.07         3.63 o                         
   4   8   7        239.59        255.32         3.45 o                         
   5   8   7         64.21         73.56         1.64 o                         
   6   8   7         46.25         47.06         1.78 o                         
   7   8   7         39.93         39.14         1.18 o                         
  -7   9   7        195.50        199.55         3.16 o                         
  -6   9   7         26.19         25.28         1.15 o                         
  -5   9   7        103.98        120.62         3.34 o                         
  -4   9   7        286.74        257.84         4.43 o                         
  -3   9   7         96.02         81.60         1.62 o                         
  -2   9   7        775.01        737.61         7.32 o                         
  -1   9   7        289.63        280.53         3.21 o                         
   0   9   7        243.45        232.12         3.03 o                         
   1   9   7        287.53        276.19         3.36 o                         
   2   9   7        778.93        740.53         5.99 o                         
   3   9   7         97.71         82.93         1.59 o                         
   4   9   7        285.35        254.90         3.27 o                         
   5   9   7        103.86        122.09         2.44 o                         
   6   9   7         26.19         23.95         0.88 o                         
   7   9   7        196.01        189.92         5.97 o                         
  -7  10   7         24.66         23.31         1.12 o                         
  -6  10   7         20.82         21.30         1.08 o                         
  -5  10   7         11.01         12.89         0.84 o                         
  -4  10   7        430.14        388.80         6.71 o                         
  -3  10   7        285.97        282.35         4.33 o                         
  -2  10   7        335.63        339.62         5.45 o                         
  -1  10   7        107.50        102.51         1.83 o                         
   0  10   7         35.26         26.92         0.89 o                         
   1  10   7        109.92        105.79         2.07 o                         
   2  10   7        336.08        341.60         3.38 o                         
   3  10   7        284.76        282.56         3.54 o                         
   4  10   7        431.20        389.73         4.87 o                         
   5  10   7         10.64         12.20         1.37 o                         
   6  10   7         20.48         19.41         0.88 o                         
   7  10   7         24.69         22.18         1.71 o                         
  -6  11   7        247.44        244.65         5.08 o                         
  -5  11   7         27.71         27.94         1.31 o                         
  -4  11   7        176.05        165.91         3.78 o                         
  -3  11   7         70.18         63.88         1.61 o                         
  -2  11   7        150.64        135.91         2.26 o                         
  -1  11   7        197.91        206.99         2.59 o                         
   0  11   7        579.32        595.90         5.30 o                         
   1  11   7        196.80        211.02         2.56 o                         
   2  11   7        152.40        137.21         1.75 o                         
   3  11   7         69.53         63.41         1.46 o                         
   4  11   7        174.87        168.66         3.06 o                         
   5  11   7         26.83         29.55         1.12 o                         
   6  11   7        247.95        241.95         3.15 o                         
  -6  12   7         64.97         67.79         2.70 o                         
  -5  12   7         39.02         38.14         1.48 o                         
  -4  12   7        352.58        366.25         7.28 o                         
  -3  12   7         17.18         24.68         0.86 o                         
  -2  12   7        351.80        348.04         3.60 o                         
  -1  12   7        121.13        122.76         1.81 o                         
   0  12   7          5.71          4.54         0.45 o                         
   1  12   7        121.02        122.46         1.79 o                         
   2  12   7        350.28        349.54         4.44 o                         
   3  12   7         16.54         25.12         1.25 o                         
   4  12   7        349.14        367.00         3.94 o                         
   5  12   7         39.42         38.06         0.99 o                         
   6  12   7         65.42         66.36         1.85 o                         
  -5  13   7         61.23         62.44         1.46 o                         
  -4  13   7        170.06        192.10         2.92 o                         
  -3  13   7        408.41        409.19         5.08 o                         
  -2  13   7        117.59        123.51         1.88 o                         
  -1  13   7         39.14         33.33         1.17 o                         
   0  13   7          8.29         11.26         0.59 o                         
   1  13   7         40.55         38.41         1.16 o                         
   2  13   7        116.43        123.73         2.03 o                         
   3  13   7        408.51        412.86         4.59 o                         
   4  13   7        171.72        193.03         3.53 o                         
   5  13   7         61.72         61.96         1.41 o                         
  -5  14   7          8.93          7.96         0.45 o                         
  -4  14   7          9.44         11.99         0.70 o                         
  -3  14   7         62.99         55.79         1.48 o                         
  -2  14   7         11.28         14.27         0.73 o                         
  -1  14   7        156.10        160.82         2.26 o                         
   0  14   7          1.22          1.01         0.54 o                         
   1  14   7        155.35        163.69         2.79 o                         
   2  14   7         10.72         11.88         0.74 o                         
   3  14   7         63.47         56.29         1.37 o                         
   4  14   7          9.52         12.10         1.08 o                         
   5  14   7          9.09          9.99         0.99 o                         
  -4  15   7        121.37        131.06         2.73 o                         
  -3  15   7        324.48        347.68         5.65 o                         
  -2  15   7         20.58         17.03         0.88 o                         
  -1  15   7         48.02         48.31         1.17 o                         
   0  15   7          3.54          3.67         0.67 o                         
   1  15   7         47.76         48.17         1.23 o                         
   2  15   7         21.02         16.02         1.18 o                         
   3  15   7        326.65        344.98         6.22 o                         
   4  15   7        120.38        139.71         3.39 o                         
  -4  16   7         45.42         41.21         1.93 o                         
  -3  16   7          9.49          8.76         0.82 o                         
  -2  16   7         81.62         84.19         1.97 o                         
  -1  16   7         45.66         52.86         1.35 o                         
   0  16   7         10.33         10.81         0.96 o                         
   1  16   7         45.56         48.54         1.20 o                         
   2  16   7         80.58         81.28         3.00 o                         
   3  16   7          9.41          8.62         0.69 o                         
   4  16   7         45.27         48.00         2.28 o                         
  -3  17   7         12.38         10.27         1.03 o                         
  -2  17   7         81.13         97.74         2.67 o                         
  -1  17   7         77.30         77.57         1.55 o                         
   0  17   7        117.20        110.70         4.36 o                         
   1  17   7         78.21         78.17         1.71 o                         
   2  17   7         80.14         91.03         1.53 o                         
   3  17   7         12.26          8.47         0.86 o                         
  -1  18   7        128.36        116.02         2.37 o                         
   0  18   7        239.58        253.16         6.81 o                         
   1  18   7        126.49        111.94         2.76 o                         
   0   0   8       9025.07      10071.91       301.99 o                         
   1   0   8        245.02        254.85         6.70 o                         
   2   0   8        355.83        352.62        10.88 o                         
   3   0   8        312.26        265.68         4.56 o                         
   4   0   8         13.90         11.49         0.73 o                         
   5   0   8        232.98        255.78         5.01 o                         
   6   0   8        178.96        201.79         3.58 o                         
   7   0   8        135.00        122.98         2.97 o                         
   8   0   8         83.05         80.66         3.06 o                         
  -8   1   8          9.88          7.37         0.63 o                         
  -7   1   8         35.79         39.53         1.60 o                         
  -6   1   8        341.63        350.03         4.64 o                         
  -5   1   8        227.07        212.88         3.89 o                         
  -4   1   8         63.59         63.44         2.61 o                         
  -3   1   8        192.74        213.38         4.72 o                         
  -2   1   8        569.88        624.88        20.86 o                         
  -1   1   8        258.49        247.70         5.93 o                         
   0   1   8       3013.54       3059.26        47.23 o                         
   1   1   8        259.64        265.80        12.66 o                         
   2   1   8        574.99        573.06        22.22 o                         
   3   1   8        189.50        193.61         3.58 o                         
   4   1   8         64.33         72.65         1.78 o                         
   5   1   8        227.77        214.91         4.08 o                         
   6   1   8        340.82        356.04         6.85 o                         
   7   1   8         36.54         38.54         1.74 o                         
   8   1   8         10.36          8.47         1.91 o                         
  -8   2   8         33.23         24.50         1.18 o                         
  -7   2   8          5.06          3.31         0.66 o                         
  -6   2   8        107.53        116.02         2.55 o                         
  -5   2   8        151.41        139.34         3.92 o                         
  -4   2   8        324.72        307.28         6.45 o                         
  -3   2   8         64.41         71.83         1.98 o                         
  -2   2   8        223.56        192.08         9.70 o                         
  -1   2   8        192.31        157.81         7.24 o                         
   0   2   8       1208.02       1423.06        16.85 o                         
   1   2   8        191.25        163.59         4.09 o                         
   2   2   8        224.58        199.25         7.78 o                         
   3   2   8         62.19         71.90         1.82 o                         
   4   2   8        323.59        315.74         4.41 o                         
   5   2   8        151.29        140.92         3.02 o                         
   6   2   8        106.45        116.24         2.49 o                         
   7   2   8          5.29          3.70         0.90 o                         
   8   2   8         32.82         28.83         1.44 o                         
  -8   3   8         12.91         12.77         1.64 o                         
  -7   3   8         21.86         22.50         1.67 o                         
  -6   3   8        287.64        296.99         4.52 o                         
  -5   3   8        587.34        565.20        10.51 o                         
  -4   3   8          4.14          5.99         0.95 o                         
  -3   3   8        142.18        136.96         3.47 o                         
  -2   3   8        189.71        227.13        11.13 o                         
  -1   3   8         91.29         90.89         2.87 o                         
   0   3   8        319.73        341.27         6.36 o                         
   1   3   8         94.31         97.48         3.00 o                         
   2   3   8        189.25        221.21        10.96 o                         
   3   3   8        144.08        140.04         3.96 o                         
   4   3   8          4.11          7.37         0.60 o                         
   5   3   8        585.02        545.72         6.67 o                         
   6   3   8        286.54        296.04         5.18 o                         
   7   3   8         21.99         22.82         1.28 o                         
   8   3   8         13.00         14.42         0.79 o                         
  -8   4   8        153.59        124.85         3.48 o                         
  -7   4   8          4.54          6.23         1.01 o                         
  -6   4   8        133.42        126.89         2.43 o                         
  -5   4   8         41.29         41.02         3.03 o                         
  -4   4   8        138.14        134.85         3.44 o                         
  -3   4   8        167.21        147.32         2.92 o                         
  -2   4   8         65.49         78.57         6.25 o                         
  -1   4   8        983.40        936.21        16.95 o                         
   0   4   8         63.95         71.90         2.55 o                         
   1   4   8        980.94        954.30        22.62 o                         
   2   4   8         67.11         76.07         8.20 o                         
   3   4   8        166.87        143.59         2.64 o                         
   4   4   8        136.89        135.03         2.71 o                         
   5   4   8         41.72         41.29         1.91 o                         
   6   4   8        133.67        129.33         3.06 o                         
   7   4   8          4.64          6.41         0.86 o                         
   8   4   8        152.45        133.27         2.77 o                         
  -7   5   8         55.43         49.36         2.24 o                         
  -6   5   8        105.56        102.22         2.01 o                         
  -5   5   8         20.15         12.94         0.95 o                         
  -4   5   8         84.09         85.65         2.69 o                         
  -3   5   8         16.05         16.13         0.95 o                         
  -2   5   8        196.34        179.81         3.27 o                         
  -1   5   8        306.58        354.87        11.44 o                         
   0   5   8         44.85         47.03         3.39 o                         
   1   5   8        304.64        348.51         6.92 o                         
   2   5   8        197.22        183.57         3.70 o                         
   3   5   8         15.93         16.08         0.74 o                         
   4   5   8         83.40         86.72         2.69 o                         
   5   5   8         19.63         13.12         0.88 o                         
   6   5   8        107.48        108.79         2.70 o                         
   7   5   8         56.96         49.71         2.08 o                         
  -7   6   8         84.49         86.37         1.79 o                         
  -6   6   8         29.09         32.01         1.40 o                         
  -5   6   8        114.75        112.17         2.92 o                         
  -4   6   8         37.38         49.29         1.93 o                         
  -3   6   8        291.40        273.95         4.20 o                         
  -2   6   8       1194.45       1208.42         9.48 o                         
  -1   6   8         77.39         71.78         1.79 o                         
   0   6   8       1352.11       1358.22        22.23 o                         
   1   6   8         73.89         67.03         1.76 o                         
   2   6   8       1195.71       1208.03        11.28 o                         
   3   6   8        291.36        283.36         3.76 o                         
   4   6   8         37.15         49.06         1.50 o                         
   5   6   8        117.13        107.74         2.11 o                         
   6   6   8         29.42         35.40         1.68 o                         
   7   6   8         86.53         88.63         2.19 o                         
  -7   7   8          9.58         15.10         0.97 o                         
  -6   7   8         92.24         93.11         2.10 o                         
  -5   7   8        641.66        596.59         9.59 o                         
  -4   7   8         60.51         67.12         2.42 o                         
  -3   7   8         63.60         55.82         1.36 o                         
  -2   7   8        103.08         96.32         1.57 o                         
  -1   7   8        505.50        507.86         5.66 o                         
   0   7   8       1142.83       1096.25        10.08 o                         
   1   7   8        508.94        513.08         5.80 o                         
   2   7   8        102.28         92.27         1.70 o                         
   3   7   8         62.30         53.68         1.22 o                         
   4   7   8         60.07         61.56         1.58 o                         
   5   7   8        642.45        607.87         7.48 o                         
   6   7   8         92.83         98.30         2.78 o                         
   7   7   8          9.60         13.17         0.86 o                         
  -7   8   8         62.08         61.02         1.40 o                         
  -6   8   8         53.76         55.99         1.85 o                         
  -5   8   8         89.34        101.81         3.61 o                         
  -4   8   8         11.32         14.34         1.35 o                         
  -3   8   8         83.04         74.86         1.90 o                         
  -2   8   8        313.46        315.47         3.78 o                         
  -1   8   8        423.28        408.49         3.91 o                         
   0   8   8        449.07        458.54         4.91 o                         
   1   8   8        423.62        402.80         6.51 o                         
   2   8   8        313.02        319.69         4.08 o                         
   3   8   8         83.04         74.11         1.98 o                         
   4   8   8         10.67         13.86         0.72 o                         
   5   8   8         89.72         95.63         2.19 o                         
   6   8   8         53.37         49.40         1.65 o                         
   7   8   8         61.40         61.93         1.63 o                         
  -7   9   8         81.62         79.28         6.29 o                         
  -6   9   8         28.25         27.68         1.03 o                         
  -5   9   8         83.77         97.79         2.52 o                         
  -4   9   8         24.54         19.35         1.25 o                         
  -3   9   8         62.36         53.34         1.60 o                         
  -2   9   8         89.54         80.33         1.66 o                         
  -1   9   8        332.83        335.57         3.75 o                         
   0   9   8        804.28        800.03         7.66 o                         
   1   9   8        335.15        336.89         4.40 o                         
   2   9   8         88.55         77.86         1.57 o                         
   3   9   8         63.67         57.52         1.61 o                         
   4   9   8         24.64         18.61         0.89 o                         
   5   9   8         84.68         89.86         2.07 o                         
   6   9   8         27.94         26.46         1.15 o                         
   7   9   8         80.26         86.70         3.27 o                         
  -6  10   8         27.07         29.05         1.15 o                         
  -5  10   8        207.72        244.60         3.97 o                         
  -4  10   8         29.75         32.23         1.32 o                         
  -3  10   8         14.86         15.96         0.77 o                         
  -2  10   8         23.51         18.83         1.33 o                         
  -1  10   8        869.86        815.10         8.42 o                         
   0  10   8        380.18        354.23         4.56 o                         
   1  10   8        868.06        807.16         7.36 o                         
   2  10   8         23.91         18.38         0.82 o                         
   3  10   8         14.73         16.98         0.84 o                         
   4  10   8         29.85         35.55         1.33 o                         
   5  10   8        205.06        225.78         3.64 o                         
   6  10   8         27.02         30.67         1.07 o                         
  -6  11   8          8.15          9.56         1.01 o                         
  -5  11   8         14.07         15.21         1.02 o                         
  -4  11   8        419.27        446.81         7.44 o                         
  -3  11   8        770.47        784.86        11.74 o                         
  -2  11   8        657.48        664.99         7.86 o                         
  -1  11   8        870.15        845.32         8.09 o                         
   0  11   8        112.76        111.89         1.84 o                         
   1  11   8        869.27        839.56         8.22 o                         
   2  11   8        658.91        650.33         6.14 o                         
   3  11   8        769.30        757.75         8.84 o                         
   4  11   8        419.39        429.46         5.59 o                         
   5  11   8         13.61         12.76         0.79 o                         
   6  11   8          7.90          7.58         0.48 o                         
  -6  12   8         30.07         28.30         1.11 o                         
  -5  12   8         61.16         59.43         1.70 o                         
  -4  12   8        128.30        132.23         4.80 o                         
  -3  12   8         53.77         55.72         1.83 o                         
  -2  12   8         42.05         44.16         1.40 o                         
  -1  12   8        809.66        800.89         7.76 o                         
   0  12   8        130.18        130.54         2.16 o                         
   1  12   8        804.67        792.24         7.36 o                         
   2  12   8         41.56         40.54         1.18 o                         
   3  12   8         53.50         56.90         1.67 o                         
   4  12   8        128.06        132.80         2.09 o                         
   5  12   8         62.29         60.31         1.39 o                         
  -5  13   8         57.36         55.07         1.41 o                         
  -4  13   8         60.69         67.80         1.70 o                         
  -3  13   8        160.64        170.99         4.24 o                         
  -2  13   8        179.77        189.19         3.03 o                         
  -1  13   8         53.38         55.64         1.42 o                         
   0  13   8          0.09          0.98         0.41 o                         
   1  13   8         53.17         57.32         1.54 o                         
   2  13   8        178.98        189.40         3.37 o                         
   3  13   8        161.67        172.86         3.07 o                         
   4  13   8         60.83         70.00         1.76 o                         
   5  13   8         57.72         58.99         1.19 o                         
  -5  14   8         56.01         49.45         2.08 o                         
  -4  14   8          4.83          4.31         0.44 o                         
  -3  14   8         11.01         13.76         0.86 o                         
  -2  14   8         32.98         33.54         1.03 o                         
  -1  14   8         30.11         24.23         0.82 o                         
   0  14   8         86.17         85.16         2.09 o                         
   1  14   8         28.91         24.92         1.02 o                         
   2  14   8         32.60         32.92         1.13 o                         
   3  14   8         11.03         13.86         0.69 o                         
   4  14   8          4.97          5.17         0.61 o                         
   5  14   8         56.23         45.82         2.22 o                         
  -4  15   8         56.13         50.37         1.37 o                         
  -3  15   8        148.38        153.23         2.60 o                         
  -2  15   8         42.86         45.02         1.20 o                         
  -1  15   8         92.78         91.03         1.86 o                         
   0  15   8         34.43         38.74         1.72 o                         
   1  15   8         92.85         88.58         1.78 o                         
   2  15   8         43.96         44.76         2.05 o                         
   3  15   8        150.19        157.79         2.71 o                         
   4  15   8         56.33         50.06         2.86 o                         
  -3  16   8        214.84        184.87         5.05 o                         
  -2  16   8        135.04        146.79         3.67 o                         
  -1  16   8          7.96          7.93         0.56 o                         
   0  16   8        122.71        111.54         2.36 o                         
   1  16   8          7.67          7.18         0.61 o                         
   2  16   8        136.88        143.19         3.78 o                         
   3  16   8        216.74        212.66         6.00 o                         
  -2  17   8         71.16         57.58         6.37 o                         
  -1  17   8          0.89          1.42         0.32 o                         
   0  17   8        146.84        153.58         3.71 o                         
   1  17   8          1.00          1.89         0.46 o                         
   2  17   8         71.16         63.62         2.64 o                         
   0  18   8          2.07          2.24         0.50 o                         
   1   0   9         89.05        121.12         3.60 o                         
   2   0   9        351.72        393.51        28.05 o                         
   3   0   9        664.45        625.03         7.12 o                         
   4   0   9        911.08        903.33         9.73 o                         
   5   0   9        332.28        359.50         5.52 o                         
   6   0   9          0.46          1.65         0.60 o                         
   7   0   9         72.20         75.04         2.63 o                         
   8   0   9          1.50          2.05         0.52 o                         
  -8   1   9          5.72          4.78         0.65 o                         
  -7   1   9         25.79         26.66         1.26 o                         
  -6   1   9        272.53        270.19         4.26 o                         
  -5   1   9         49.23         45.18         1.67 o                         
  -4   1   9        185.35        190.21         3.90 o                         
  -3   1   9        280.66        293.63         4.50 o                         
  -2   1   9         86.55         85.61         6.96 o                         
  -1   1   9        288.02        325.61         7.58 o                         
   0   1   9        435.94        490.79        10.36 o                         
   1   1   9        284.72        318.96        15.05 o                         
   2   1   9         87.05         70.06         7.48 o                         
   3   1   9        277.61        293.11         5.32 o                         
   4   1   9        187.93        194.63         3.41 o                         
   5   1   9         47.78         48.71         1.57 o                         
   6   1   9        272.45        280.86         6.09 o                         
   7   1   9         25.77         25.22         1.33 o                         
   8   1   9          5.85          4.17         0.44 o                         
  -8   2   9          1.80          0.94         0.42 o                         
  -7   2   9         10.33          9.36         0.82 o                         
  -6   2   9        122.44        143.18         2.84 o                         
  -5   2   9        163.24        161.53         3.87 o                         
  -4   2   9         34.13         34.08         1.63 o                         
  -3   2   9        157.03        158.28         3.14 o                         
  -2   2   9        276.54        257.74         6.03 o                         
  -1   2   9         24.42         25.85         1.61 o                         
   0   2   9         26.60         22.68         1.14 o                         
   1   2   9         24.38         26.02         1.58 o                         
   2   2   9        277.29        252.25         6.44 o                         
   3   2   9        156.53        155.01         2.76 o                         
   4   2   9         34.32         34.01         1.27 o                         
   5   2   9        164.44        162.74         3.13 o                         
   6   2   9        123.02        137.88         2.98 o                         
   7   2   9          9.56          9.24         1.11 o                         
   8   2   9          1.92          1.89         0.48 o                         
  -7   3   9         45.83         43.40         1.93 o                         
  -6   3   9         65.66         69.00         1.87 o                         
  -5   3   9        106.83        106.00         3.04 o                         
  -4   3   9         94.43         85.45         2.33 o                         
  -3   3   9        339.23        341.20         7.23 o                         
  -2   3   9        227.79        206.11         3.81 o                         
  -1   3   9        167.05        183.94         5.44 o                         
   0   3   9          2.76         31.64         1.87 o                         
   1   3   9        162.93        178.40         4.62 o                         
   2   3   9        225.95        204.23         3.90 o                         
   3   3   9        333.94        335.29         4.35 o                         
   4   3   9         96.70         82.61         1.84 o                         
   5   3   9        107.81        105.83         2.15 o                         
   6   3   9         65.71         69.18         2.49 o                         
   7   3   9         46.45         42.82         1.63 o                         
  -7   4   9        361.29        382.81         5.14 o                         
  -6   4   9         11.77         12.93         0.77 o                         
  -5   4   9        373.74        368.25         7.57 o                         
  -4   4   9        260.46        253.39         5.07 o                         
  -3   4   9         43.61         49.66         1.80 o                         
  -2   4   9         27.79         30.51         1.03 o                         
  -1   4   9        618.08        692.83        11.82 o                         
   0   4   9         42.54         51.98         3.85 o                         
   1   4   9        615.12        653.87        11.39 o                         
   2   4   9         26.24         31.59         1.03 o                         
   3   4   9         43.65         49.96         1.48 o                         
   4   4   9        262.11        254.00         4.55 o                         
   5   4   9        373.75        367.30         6.19 o                         
   6   4   9         11.01         11.84         0.93 o                         
   7   4   9        360.51        374.27         9.09 o                         
  -7   5   9         15.54         18.95         0.86 o                         
  -6   5   9          3.44          4.86         0.61 o                         
  -5   5   9        231.54        226.27         5.89 o                         
  -4   5   9        469.00        457.49         6.30 o                         
  -3   5   9        341.80        343.56         5.61 o                         
  -2   5   9        567.15        545.94         6.51 o                         
  -1   5   9        438.09        452.11         4.75 o                         
   0   5   9       1698.51       1801.49        24.65 o                         
   1   5   9        437.27        450.12         4.84 o                         
   2   5   9        563.97        545.67         6.45 o                         
   3   5   9        341.37        335.55         4.52 o                         
   4   5   9        467.68        459.02         7.55 o                         
   5   5   9        233.40        242.81         5.55 o                         
   6   5   9          3.21          3.85         0.59 o                         
   7   5   9         15.96         19.20         1.66 o                         
  -7   6   9         67.03         72.35         1.68 o                         
  -6   6   9        108.98        110.83         1.99 o                         
  -5   6   9         14.80         10.48         0.96 o                         
  -4   6   9        458.01        433.19         6.18 o                         
  -3   6   9        207.57        198.71         2.92 o                         
  -2   6   9        883.56        874.19         7.26 o                         
  -1   6   9         16.36         17.78         0.64 o                         
   0   6   9       1330.96       1351.36        13.00 o                         
   1   6   9         16.48         17.19         0.75 o                         
   2   6   9        886.52        867.94         8.12 o                         
   3   6   9        206.61        190.45         3.06 o                         
   4   6   9        459.33        437.50         6.23 o                         
   5   6   9         15.40         13.25         0.87 o                         
   6   6   9        107.20        113.12         2.97 o                         
   7   6   9         68.18         74.12         3.10 o                         
  -7   7   9         23.12         22.56         0.85 o                         
  -6   7   9         23.76         27.03         0.91 o                         
  -5   7   9         74.71         61.74         1.85 o                         
  -4   7   9        456.75        446.97         6.56 o                         
  -3   7   9          7.85          8.45         0.58 o                         
  -2   7   9         58.71         56.16         1.14 o                         
  -1   7   9        124.90        114.73         1.88 o                         
   0   7   9        314.63        354.50         3.84 o                         
   1   7   9        126.15        116.77         2.18 o                         
   2   7   9         58.63         55.63         1.48 o                         
   3   7   9          7.65          9.21         0.61 o                         
   4   7   9        456.37        445.52         5.36 o                         
   5   7   9         73.88         63.78         2.20 o                         
   6   7   9         23.03         26.16         1.76 o                         
   7   7   9         22.81         22.73         1.27 o                         
  -7   8   9         56.04         56.32         2.14 o                         
  -6   8   9        171.56        166.51         4.70 o                         
  -5   8   9         51.61         58.49         2.24 o                         
  -4   8   9         65.58         80.70         2.95 o                         
  -3   8   9        336.07        342.00         4.87 o                         
  -2   8   9        846.26        869.90         8.14 o                         
  -1   8   9         49.97         42.54         1.30 o                         
   0   8   9        527.69        516.26         5.47 o                         
   1   8   9         50.05         38.45         1.35 o                         
   2   8   9        850.08        855.27        10.39 o                         
   3   8   9        334.75        341.68         4.81 o                         
   4   8   9         66.22         71.98         2.21 o                         
   5   8   9         52.15         56.11         1.84 o                         
   6   8   9        170.15        174.92         4.56 o                         
   7   8   9         56.08         55.82         1.38 o                         
  -6   9   9          1.01          2.30         0.39 o                         
  -5   9   9         90.37         90.26         1.97 o                         
  -4   9   9        164.99        157.00         3.12 o                         
  -3   9   9         77.75         71.00         1.56 o                         
  -2   9   9         21.62         22.49         0.84 o                         
  -1   9   9        368.78        388.13         4.25 o                         
   0   9   9       1561.68       1590.99        12.71 o                         
   1   9   9        369.62        393.55         5.49 o                         
   2   9   9         22.03         23.51         1.07 o                         
   3   9   9         76.35         73.22         1.89 o                         
   4   9   9        166.03        158.08         3.27 o                         
   5   9   9         90.04         83.26         3.64 o                         
   6   9   9          1.05          2.38         0.46 o                         
  -6  10   9        108.44        111.09         2.91 o                         
  -5  10   9        108.85        107.53         3.88 o                         
  -4  10   9        100.93        101.34         2.63 o                         
  -3  10   9        705.88        713.33         7.61 o                         
  -2  10   9        921.40        893.82         9.83 o                         
  -1  10   9        319.14        304.29         4.32 o                         
   0  10   9         10.27         11.12         0.78 o                         
   1  10   9        317.21        302.99         4.00 o                         
   2  10   9        921.68        905.81         9.46 o                         
   3  10   9        703.44        703.65         8.35 o                         
   4  10   9        100.01         99.94         2.44 o                         
   5  10   9        107.58        105.78         3.26 o                         
   6  10   9        107.85        105.11         1.99 o                         
  -6  11   9         34.25         34.64         1.30 o                         
  -5  11   9         17.54         14.74         0.74 o                         
  -4  11   9         43.01         42.06         1.44 o                         
  -3  11   9         60.99         64.30         1.95 o                         
  -2  11   9        101.35        101.23         2.28 o                         
  -1  11   9          1.42          2.17         0.45 o                         
   0  11   9       1859.08       1827.71        17.20 o                         
   1  11   9          1.28          1.52         0.52 o                         
   2  11   9        102.41        102.59         2.13 o                         
   3  11   9         61.83         68.90         1.86 o                         
   4  11   9         42.19         42.86         1.52 o                         
   5  11   9         17.38         14.49         0.66 o                         
   6  11   9         33.69         31.45         2.73 o                         
  -5  12   9         67.98         74.49         1.96 o                         
  -4  12   9         20.30         16.19         0.87 o                         
  -3  12   9          3.06          4.81         0.64 o                         
  -2  12   9        946.02        958.20        10.71 o                         
  -1  12   9         65.83         68.85         1.60 o                         
   0  12   9         73.87         68.81         2.30 o                         
   1  12   9         64.70         70.35         1.69 o                         
   2  12   9        947.33        954.45         9.87 o                         
   3  12   9          3.31          4.40         0.58 o                         
   4  12   9         19.32         15.12         0.81 o                         
   5  12   9         69.28         74.62         2.65 o                         
  -5  13   9         61.19         55.82         2.28 o                         
  -4  13   9         44.63         43.73         2.40 o                         
  -3  13   9        146.35        145.16         2.73 o                         
  -2  13   9          9.60         12.82         0.82 o                         
  -1  13   9         85.04         95.07         2.26 o                         
   0  13   9        252.14        261.60         5.05 o                         
   1  13   9         85.38         91.27         1.73 o                         
   2  13   9          9.19         10.67         0.73 o                         
   3  13   9        147.09        153.15         2.69 o                         
   4  13   9         43.23         42.51         1.51 o                         
   5  13   9         61.50         61.91         1.95 o                         
  -4  14   9         28.93         29.44         1.53 o                         
  -3  14   9         24.78         24.78         0.88 o                         
  -2  14   9        100.02         99.96         2.04 o                         
  -1  14   9        123.82        118.62         2.43 o                         
   0  14   9         86.48         89.15         2.72 o                         
   1  14   9        124.52        117.03         2.72 o                         
   2  14   9        101.06         92.69         1.81 o                         
   3  14   9         25.11         27.64         1.04 o                         
   4  14   9         28.64         27.37         1.24 o                         
  -4  15   9         16.45         13.81         1.05 o                         
  -3  15   9        130.96        124.38         4.21 o                         
  -2  15   9         59.20         61.81         1.64 o                         
  -1  15   9         38.07         46.65         1.39 o                         
   0  15   9         59.28         57.71         1.98 o                         
   1  15   9         38.81         44.01         1.70 o                         
   2  15   9         58.51         65.37         2.87 o                         
   3  15   9        133.01        120.81         2.89 o                         
   4  15   9         16.29         16.04         1.19 o                         
  -3  16   9        118.70        113.78         3.88 o                         
  -2  16   9         35.76         35.29         1.41 o                         
  -1  16   9          7.18          4.76         0.47 o                         
   0  16   9         69.82         68.40         1.66 o                         
   1  16   9          7.32          4.51         0.76 o                         
   2  16   9         36.22         34.45         1.00 o                         
   3  16   9        119.02        116.22         6.05 o                         
  -1  17   9        118.90        117.72         3.88 o                         
   0  17   9         64.76         66.82         2.01 o                         
   1  17   9        120.73        127.43         3.86 o                         
   2  17   9         10.64          7.48         0.80 o                         
   0   0  10        631.34        649.75        13.30 o                         
   1   0  10         51.70         51.05         1.94 o                         
   2   0  10         15.20         11.66         0.75 o                         
   3   0  10        264.40        243.48         3.46 o                         
   4   0  10       1190.43       1194.75        11.45 o                         
   5   0  10         63.05         70.37         2.02 o                         
   6   0  10         18.17         14.37         1.13 o                         
   7   0  10          3.41          4.51         0.66 o                         
  -7   1  10          2.72          1.43         0.40 o                         
  -6   1  10         99.40         94.63         2.46 o                         
  -5   1  10        156.29        151.41         7.10 o                         
  -4   1  10        399.80        411.89         7.08 o                         
  -3   1  10        104.35        109.86         2.59 o                         
  -2   1  10         60.89         59.32         1.54 o                         
  -1   1  10        983.97       1004.35        18.76 o                         
   0   1  10         49.75         58.05         2.80 o                         
   1   1  10        985.39       1007.89        19.69 o                         
   2   1  10         63.18         59.48         1.58 o                         
   3   1  10        102.93        104.61         2.15 o                         
   4   1  10        400.65        401.65         5.23 o                         
   5   1  10        158.60        149.49         2.81 o                         
   6   1  10        100.59        101.48         4.23 o                         
   7   1  10          2.65          1.86         0.51 o                         
  -7   2  10         13.55         16.07         0.89 o                         
  -6   2  10        179.97        189.07         3.31 o                         
  -5   2  10         77.98         81.31         2.63 o                         
  -4   2  10        726.29        729.97         8.49 o                         
  -3   2  10        345.65        340.74         4.78 o                         
  -2   2  10        478.98        450.65         5.83 o                         
  -1   2  10        314.70        321.77         7.56 o                         
   0   2  10          5.25         12.60         1.40 o                         
   1   2  10        315.52        311.51         5.03 o                         
   2   2  10        474.50        442.75         4.67 o                         
   3   2  10        346.64        344.76         4.40 o                         
   4   2  10        724.33        739.31         7.29 o                         
   5   2  10         77.79         79.81         2.27 o                         
   6   2  10        178.65        175.12         3.15 o                         
   7   2  10         14.20         18.17         0.98 o                         
  -7   3  10         72.65         76.54         1.68 o                         
  -6   3  10         67.42         73.63         1.92 o                         
  -5   3  10         40.44         38.00         2.43 o                         
  -4   3  10        136.65        135.45         3.51 o                         
  -3   3  10         54.02         60.33         2.49 o                         
  -2   3  10       1170.42       1160.80        16.35 o                         
  -1   3  10          7.78          9.53         0.71 o                         
   0   3  10        471.34        473.73         7.97 o                         
   1   3  10          7.73          9.77         0.64 o                         
   2   3  10       1172.61       1166.47        10.34 o                         
   3   3  10         52.84         54.62         1.49 o                         
   4   3  10        135.20        123.24         2.22 o                         
   5   3  10         42.47         41.51         1.54 o                         
   6   3  10         66.93         70.72         2.11 o                         
   7   3  10         70.78         72.85         1.96 o                         
  -7   4  10          9.76          9.79         0.71 o                         
  -6   4  10         26.83         26.94         0.84 o                         
  -5   4  10        114.72        112.23         2.68 o                         
  -4   4  10         43.55         39.14         1.41 o                         
  -3   4  10        189.11        186.83         2.80 o                         
  -2   4  10        167.88        161.86         2.72 o                         
  -1   4  10        599.66        631.65         6.24 o                         
   0   4  10        143.84        119.93         2.53 o                         
   1   4  10        602.78        632.31         5.93 o                         
   2   4  10        168.42        166.24         2.68 o                         
   3   4  10        188.23        189.01         2.73 o                         
   4   4  10         44.07         40.20         1.69 o                         
   5   4  10        116.93        108.97         3.15 o                         
   6   4  10         27.12         27.70         1.01 o                         
   7   4  10         10.29         10.36         1.26 o                         
  -7   5  10        340.10        355.86         6.48 o                         
  -6   5  10         34.88         37.67         1.01 o                         
  -5   5  10          8.65          7.62         0.84 o                         
  -4   5  10        157.59        147.32         2.22 o                         
  -3   5  10        506.08        514.41         5.39 o                         
  -2   5  10        302.42        325.92         4.22 o                         
  -1   5  10        182.48        175.81         2.17 o                         
   0   5  10         69.96         76.24         1.65 o                         
   1   5  10        183.16        173.90         2.60 o                         
   2   5  10        300.77        325.04         4.78 o                         
   3   5  10        503.63        509.22         5.81 o                         
   4   5  10        155.14        149.16         2.90 o                         
   5   5  10          8.63          8.25         0.59 o                         
   6   5  10         34.20         37.26         1.11 o                         
   7   5  10        339.36        348.31         9.18 o                         
  -7   6  10         43.91         39.20         1.73 o                         
  -6   6  10         25.28         23.69         0.83 o                         
  -5   6  10        442.99        457.78         5.83 o                         
  -4   6  10        372.47        376.00         4.05 o                         
  -3   6  10         50.82         54.79         1.27 o                         
  -2   6  10        124.28        138.84         2.27 o                         
  -1   6  10        503.41        534.58         5.69 o                         
   0   6  10        126.41        143.64         2.81 o                         
   1   6  10        499.04        536.06         6.31 o                         
   2   6  10        123.38        140.44         2.58 o                         
   3   6  10         51.50         54.76         1.54 o                         
   4   6  10        374.27        381.82         4.69 o                         
   5   6  10        441.76        441.39         5.20 o                         
   6   6  10         25.70         23.32         1.61 o                         
   7   6  10         43.69         41.55         2.12 o                         
  -7   7  10        119.11        112.35         5.42 o                         
  -6   7  10         30.83         28.31         0.87 o                         
  -5   7  10         51.98         54.95         1.60 o                         
  -4   7  10         23.50         23.50         0.99 o                         
  -3   7  10        146.22        143.08         2.07 o                         
  -2   7  10          6.54          5.84         0.51 o                         
  -1   7  10        339.13        352.71         4.70 o                         
   0   7  10        231.84        229.89         3.82 o                         
   1   7  10        341.47        352.92         4.82 o                         
   2   7  10          6.47          6.07         0.97 o                         
   3   7  10        147.34        145.08         4.05 o                         
   4   7  10         23.65         21.48         1.27 o                         
   5   7  10         51.51         55.17         2.48 o                         
   6   7  10         30.62         30.27         1.73 o                         
   7   7  10        120.57        122.71         2.26 o                         
  -6   8  10         19.77         19.38         0.89 o                         
  -5   8  10        449.48        449.59         8.57 o                         
  -4   8  10        245.93        266.95         4.01 o                         
  -3   8  10        241.32        244.55         3.30 o                         
  -2   8  10        703.89        704.68         6.96 o                         
  -1   8  10        158.56        140.51         2.38 o                         
   0   8  10         76.67         78.32         1.88 o                         
   1   8  10        158.78        144.49         3.13 o                         
   2   8  10        702.04        703.05        10.50 o                         
   3   8  10        240.58        247.54         4.37 o                         
   4   8  10        246.44        269.01         5.03 o                         
   5   8  10        448.49        438.80        11.57 o                         
   6   8  10         20.05         21.20         1.37 o                         
  -6   9  10         59.14         59.91         2.62 o                         
  -5   9  10         23.85         22.48         0.97 o                         
  -4   9  10         23.66         18.59         1.02 o                         
  -3   9  10        146.71        143.32         2.53 o                         
  -2   9  10         19.75         28.22         1.16 o                         
  -1   9  10        644.01        624.70         7.03 o                         
   0   9  10         10.12         10.95         0.80 o                         
   1   9  10        641.04        625.96         9.58 o                         
   2   9  10         19.13         26.58         1.30 o                         
   3   9  10        143.66        140.36         2.89 o                         
   4   9  10         23.58         20.72         1.31 o                         
   5   9  10         23.22         22.97         1.19 o                         
   6   9  10         58.40         56.25         1.62 o                         
  -6  10  10         20.79         23.94         1.10 o                         
  -5  10  10        160.53        165.03         4.17 o                         
  -4  10  10         32.22         33.71         1.74 o                         
  -3  10  10        113.14        115.69         3.14 o                         
  -2  10  10        240.66        225.62         4.17 o                         
  -1  10  10         32.72         39.74         1.33 o                         
   0  10  10         26.99         27.93         1.15 o                         
   1  10  10         32.13         37.15         1.39 o                         
   2  10  10        240.83        218.18         3.79 o                         
   3  10  10        115.17        112.59         2.75 o                         
   4  10  10         32.04         33.73         3.29 o                         
   5  10  10        160.83        152.07         8.89 o                         
   6  10  10         20.57         20.43         1.20 o                         
  -5  11  10          3.08          2.04         0.37 o                         
  -4  11  10         83.39         79.62         3.28 o                         
  -3  11  10        115.86        117.26         2.59 o                         
  -2  11  10        172.87        178.29         2.86 o                         
  -1  11  10        215.79        217.90         3.28 o                         
   0  11  10         66.14         72.29         1.98 o                         
   1  11  10        214.87        218.29         3.74 o                         
   2  11  10        171.41        187.00         4.61 o                         
   3  11  10        115.41        122.19         2.49 o                         
   4  11  10         84.14         80.35         2.37 o                         
   5  11  10          2.88          2.02         0.52 o                         
  -5  12  10         14.53         13.56         0.88 o                         
  -4  12  10        129.35        128.95         6.04 o                         
  -3  12  10        235.38        227.12         3.86 o                         
  -2  12  10         61.98         57.61         1.59 o                         
  -1  12  10          2.42          3.08         0.58 o                         
   0  12  10        120.49        121.46         2.37 o                         
   1  12  10          2.47          3.68         0.55 o                         
   2  12  10         62.01         62.28         1.84 o                         
   3  12  10        234.54        224.14         4.56 o                         
   4  12  10        127.43        133.10         3.63 o                         
   5  12  10         14.49         14.77         0.83 o                         
  -5  13  10         15.23         13.21         0.75 o                         
  -4  13  10        106.68         99.97         2.14 o                         
  -3  13  10         28.63         29.31         1.17 o                         
  -2  13  10         16.56         19.20         1.75 o                         
  -1  13  10        153.21        149.85         3.61 o                         
   0  13  10        185.38        193.40         3.92 o                         
   1  13  10        152.25        151.99         2.42 o                         
   2  13  10         16.94         20.25         1.01 o                         
   3  13  10         27.62         29.77         1.18 o                         
   4  13  10        107.78        114.18         2.65 o                         
   5  13  10         15.41         15.01         1.24 o                         
  -4  14  10         53.84         51.90         2.56 o                         
  -3  14  10        239.20        247.79         8.67 o                         
  -2  14  10         82.76         86.72         2.34 o                         
  -1  14  10         72.80         72.02         1.94 o                         
   0  14  10          7.89          7.57         0.83 o                         
   1  14  10         73.98         76.43         3.16 o                         
   2  14  10         82.85         84.29         2.38 o                         
   3  14  10        238.30        232.55         4.87 o                         
   4  14  10         54.45         55.03         2.58 o                         
  -3  15  10         24.37         22.56         1.86 o                         
  -2  15  10          6.77          5.77         0.61 o                         
  -1  15  10         22.99         25.75         1.03 o                         
   0  15  10          0.07          0.69         0.47 o                         
   1  15  10         23.02         24.84         1.49 o                         
   2  15  10          7.29          6.16         0.53 o                         
   3  15  10         24.00         23.39         1.21 o                         
  -2  16  10         13.07         11.68         1.17 o                         
  -1  16  10          3.84          4.85         0.56 o                         
   0  16  10         24.84         29.74         1.41 o                         
   1  16  10          4.38          4.82         0.57 o                         
   2  16  10         13.02         12.78         0.80 o                         
   0  17  10          8.56          5.67         0.50 o                         
   1   0  11        275.94        259.44         3.65 o                         
   2   0  11         64.46         63.29         1.65 o                         
   3   0  11       2831.64       2815.09        22.23 o                         
   4   0  11        419.07        432.42         9.04 o                         
   5   0  11        111.98        102.49         2.63 o                         
   6   0  11         76.84         79.72         1.88 o                         
   7   0  11        200.20        215.18         6.54 o                         
  -7   1  11        121.33        124.70         3.33 o                         
  -6   1  11        212.12        220.25         3.46 o                         
  -5   1  11        511.80        536.93         9.69 o                         
  -4   1  11         33.92         37.33         1.96 o                         
  -3   1  11        378.80        368.88         5.92 o                         
  -2   1  11        813.56        835.43         9.56 o                         
  -1   1  11        588.01        593.37         6.89 o                         
   0   1  11        240.35        228.65         5.34 o                         
   1   1  11        586.53        592.80         6.96 o                         
   2   1  11        810.18        828.56        13.01 o                         
   3   1  11        379.51        367.71         4.79 o                         
   4   1  11         34.32         34.53         1.31 o                         
   5   1  11        511.66        540.21         8.72 o                         
   6   1  11        211.24        214.16         6.23 o                         
   7   1  11        122.08        132.56         4.61 o                         
  -7   2  11         68.16         68.03         2.25 o                         
  -6   2  11         57.09         62.17         1.63 o                         
  -5   2  11        157.83        161.67         3.47 o                         
  -4   2  11         82.15         81.61         2.49 o                         
  -3   2  11        303.76        309.77         4.16 o                         
  -2   2  11        694.50        702.85         7.93 o                         
  -1   2  11        363.93        350.38         5.72 o                         
   0   2  11        334.08        328.79         6.48 o                         
   1   2  11        361.74        351.12         4.23 o                         
   2   2  11        688.49        696.46         7.32 o                         
   3   2  11        311.33        319.06         3.70 o                         
   4   2  11         81.39         81.14         1.74 o                         
   5   2  11        157.28        154.09         2.91 o                         
   6   2  11         57.97         65.27         2.17 o                         
   7   2  11         68.27         68.36         2.19 o                         
  -7   3  11         77.57         78.58         2.03 o                         
  -6   3  11        100.16        105.54         1.99 o                         
  -5   3  11        262.26        280.14         4.40 o                         
  -4   3  11        140.61        154.33         2.93 o                         
  -3   3  11        542.41        540.49         5.61 o                         
  -2   3  11        388.99        344.60         5.12 o                         
  -1   3  11         75.88         73.66         1.74 o                         
   0   3  11        690.39        672.15         9.19 o                         
   1   3  11         75.50         71.89         1.75 o                         
   2   3  11        388.56        351.56         4.16 o                         
   3   3  11        542.91        547.37         6.37 o                         
   4   3  11        139.80        158.59         2.79 o                         
   5   3  11        265.18        267.10         6.09 o                         
   6   3  11         98.86        103.67         2.16 o                         
   7   3  11         78.38         74.77         3.23 o                         
  -7   4  11         20.08         14.32         0.91 o                         
  -6   4  11         88.62         99.06         1.73 o                         
  -5   4  11          7.30         10.09         0.66 o                         
  -4   4  11         86.87         87.66         2.21 o                         
  -3   4  11        145.89        148.39         2.55 o                         
  -2   4  11        244.95        241.04         3.64 o                         
  -1   4  11        357.92        339.72         4.47 o                         
   0   4  11        298.15        331.46         4.07 o                         
   1   4  11        355.14        335.81         4.29 o                         
   2   4  11        244.65        245.30         3.72 o                         
   3   4  11        150.57        152.74         2.45 o                         
   4   4  11         88.40         89.91         2.21 o                         
   5   4  11          6.83         10.89         0.95 o                         
   6   4  11         87.76         95.44         2.27 o                         
   7   4  11         20.10         15.72         1.34 o                         
  -7   5  11         16.37         19.29         1.40 o                         
  -6   5  11        154.23        165.96         3.32 o                         
  -5   5  11         62.80         62.71         1.88 o                         
  -4   5  11        109.63        108.07         2.33 o                         
  -3   5  11        254.16        250.52         4.12 o                         
  -2   5  11        411.04        430.38         5.26 o                         
  -1   5  11        249.42        238.94         3.35 o                         
   0   5  11          7.64         13.33         0.81 o                         
   1   5  11        250.60        239.44         4.18 o                         
   2   5  11        408.65        432.79         6.34 o                         
   3   5  11        256.28        251.86         3.53 o                         
   4   5  11        111.49        115.53         2.50 o                         
   5   5  11         64.64         62.49         1.55 o                         
   6   5  11        155.38        160.43         5.49 o                         
   7   5  11         16.59         18.98         0.98 o                         
  -7   6  11         69.93         60.83         2.28 o                         
  -6   6  11         29.04         31.76         1.19 o                         
  -5   6  11         30.37         32.49         1.14 o                         
  -4   6  11         62.48         63.19         1.48 o                         
  -3   6  11         44.74         52.99         1.27 o                         
  -2   6  11        154.67        145.66         2.19 o                         
  -1   6  11        188.22        184.78         2.87 o                         
   0   6  11        101.92         99.63         2.59 o                         
   1   6  11        185.71        189.89         3.57 o                         
   2   6  11        156.01        144.69         2.71 o                         
   3   6  11         44.56         54.70         1.61 o                         
   4   6  11         61.88         61.17         1.78 o                         
   5   6  11         30.07         30.62         1.51 o                         
   6   6  11         29.08         31.06         1.35 o                         
   7   6  11         69.33         65.97         2.58 o                         
  -6   7  11         19.10         17.25         0.70 o                         
  -5   7  11        133.69        136.20         3.62 o                         
  -4   7  11        152.15        136.49         2.41 o                         
  -3   7  11        217.24        210.66         2.68 o                         
  -2   7  11       1067.71       1077.87         9.16 o                         
  -1   7  11        937.87        925.90         9.46 o                         
   0   7  11         84.22         76.63         3.50 o                         
   1   7  11        934.89        930.09         9.90 o                         
   2   7  11       1064.04       1059.97        11.85 o                         
   3   7  11        213.62        204.84         3.78 o                         
   4   7  11        148.98        137.92         3.33 o                         
   5   7  11        133.84        133.08         3.15 o                         
   6   7  11         19.15         17.54         1.22 o                         
  -6   8  11         83.91         76.20         3.02 o                         
  -5   8  11         79.78         78.89         3.06 o                         
  -4   8  11         63.34         57.30         1.81 o                         
  -3   8  11         35.98         42.31         1.49 o                         
  -2   8  11         75.76         69.33         2.00 o                         
  -1   8  11        664.03        702.65         8.43 o                         
   0   8  11        104.16        112.23         2.62 o                         
   1   8  11        662.20        694.14         9.31 o                         
   2   8  11         74.44         71.93         2.54 o                         
   3   8  11         36.82         44.23         2.09 o                         
   4   8  11         62.01         61.85         2.12 o                         
   5   8  11         78.15         72.56         4.69 o                         
   6   8  11         83.51         80.62         3.77 o                         
  -6   9  11          7.38          4.55         0.67 o                         
  -5   9  11         29.93         30.30         1.29 o                         
  -4   9  11         22.03         24.71         1.18 o                         
  -3   9  11         40.65         46.83         1.84 o                         
  -2   9  11        430.36        412.30         6.98 o                         
  -1   9  11        283.02        261.11         4.70 o                         
   0   9  11        101.41         95.37         2.43 o                         
   1   9  11        282.61        263.53         6.03 o                         
   2   9  11        427.06        414.09         5.87 o                         
   3   9  11         40.82         45.06         1.82 o                         
   4   9  11         21.74         22.74         1.43 o                         
   5   9  11         30.27         28.23         1.49 o                         
   6   9  11          7.11          4.54         0.54 o                         
  -6  10  11         83.23         73.03         2.60 o                         
  -5  10  11         83.39         90.70         2.24 o                         
  -4  10  11         17.23         18.88         1.39 o                         
  -3  10  11        118.69        122.95         3.61 o                         
  -2  10  11        241.31        254.83         4.58 o                         
  -1  10  11        145.81        138.36         2.84 o                         
   0  10  11        441.40        420.77         5.78 o                         
   1  10  11        147.03        146.21         5.19 o                         
   2  10  11        240.32        253.10         4.79 o                         
   3  10  11        119.43        126.38         3.65 o                         
   4  10  11         16.69         17.78         1.05 o                         
   5  10  11         83.80         87.50         3.86 o                         
   6  10  11         83.08         73.43         2.56 o                         
  -5  11  11         38.39         37.56         1.70 o                         
  -4  11  11         36.56         35.20         1.44 o                         
  -3  11  11         72.17         77.57         3.18 o                         
  -2  11  11        180.44        178.44         3.58 o                         
  -1  11  11         60.51         62.34         2.13 o                         
   0  11  11         90.53         95.54         2.31 o                         
   1  11  11         61.14         58.88         1.94 o                         
   2  11  11        181.60        184.65         4.44 o                         
   3  11  11         71.39         81.09         3.51 o                         
   4  11  11         35.75         37.79         1.64 o                         
   5  11  11         38.98         39.48         1.62 o                         
  -5  12  11         26.08         22.64         1.36 o                         
  -4  12  11         29.84         26.10         1.70 o                         
  -3  12  11         55.86         61.44         1.68 o                         
  -2  12  11          7.79         10.92         0.86 o                         
  -1  12  11         12.95         15.01         1.23 o                         
   0  12  11         10.57         10.24         0.87 o                         
   1  12  11         12.78         14.20         1.07 o                         
   2  12  11          7.64         11.69         1.03 o                         
   3  12  11         55.77         62.94         2.17 o                         
   4  12  11         30.69         25.43         1.05 o                         
   5  12  11         26.04         21.25         1.41 o                         
  -4  13  11         28.74         27.88         1.78 o                         
  -3  13  11         41.42         38.91         1.84 o                         
  -2  13  11         12.20         12.14         1.89 o                         
  -1  13  11         23.04         27.57         1.20 o                         
   0  13  11          7.98          8.11         0.72 o                         
   1  13  11         22.85         27.61         1.29 o                         
   2  13  11         12.73         13.90         0.97 o                         
   3  13  11         40.74         40.14         1.19 o                         
   4  13  11         29.32         30.04         1.14 o                         
  -3  14  11         58.95         61.78         3.04 o                         
  -2  14  11          6.83          7.74         0.96 o                         
  -1  14  11         68.21         67.06         1.82 o                         
   0  14  11         19.54         15.22         1.21 o                         
   1  14  11         67.55         67.35         3.50 o                         
   2  14  11          6.90          6.77         0.61 o                         
   3  14  11         57.14         63.99         2.39 o                         
   4  14  11         39.72         31.82         1.55 o                         
  -3  15  11         27.26         22.35         1.38 o                         
  -2  15  11         58.74         60.59         3.17 o                         
  -1  15  11         52.75         47.32         1.82 o                         
   0  15  11          8.68         10.00         1.40 o                         
   1  15  11         52.19         50.00         1.85 o                         
   2  15  11         60.75         51.14         2.50 o                         
   3  15  11         28.13         26.14         1.40 o                         
  -1  16  11         48.48         46.83         2.14 o                         
   0  16  11         17.06         14.46         0.90 o                         
   1  16  11         47.56         45.84         1.21 o                         
   0   0  12        403.43        366.66        15.04 o                         
   1   0  12         99.08         94.53         2.12 o                         
   2   0  12        135.81        144.31         2.88 o                         
   3   0  12        238.17        242.16         3.61 o                         
   4   0  12        302.96        305.99         4.59 o                         
   5   0  12        511.81        534.49         6.67 o                         
   6   0  12        279.32        320.77         4.91 o                         
   7   0  12        101.78         98.45         2.45 o                         
  -7   1  12        134.70        125.07         5.87 o                         
  -6   1  12         48.85         49.91         1.27 o                         
  -5   1  12        165.86        174.94         2.89 o                         
  -4   1  12        704.88        747.80        10.54 o                         
  -3   1  12         77.09         81.46         1.91 o                         
  -2   1  12        430.45        428.92         6.33 o                         
  -1   1  12        423.77        445.88         5.71 o                         
   0   1  12         50.07         48.74         2.02 o                         
   1   1  12        422.73        430.35         6.51 o                         
   2   1  12        431.94        414.38         5.85 o                         
   3   1  12         75.41         79.78         2.08 o                         
   4   1  12        705.80        734.78         8.97 o                         
   5   1  12        163.67        173.35         3.50 o                         
   6   1  12         50.25         52.92         2.36 o                         
   7   1  12        133.84        128.34         3.00 o                         
  -7   2  12         11.88         12.55         0.81 o                         
  -6   2  12        110.17        113.07         1.85 o                         
  -5   2  12         36.87         40.44         1.41 o                         
  -4   2  12         77.21         78.51         1.76 o                         
  -3   2  12        110.34        116.43         2.31 o                         
  -2   2  12        355.85        350.41         6.64 o                         
  -1   2  12         69.29         69.71         1.82 o                         
   0   2  12         58.40         48.46         1.72 o                         
   1   2  12         69.31         70.39         1.55 o                         
   2   2  12        357.06        349.54         4.57 o                         
   3   2  12        111.75        113.39         2.37 o                         
   4   2  12         76.93         80.86         2.12 o                         
   5   2  12         35.12         37.69         1.41 o                         
   6   2  12        109.20        111.89         2.44 o                         
   7   2  12         11.45         12.58         1.17 o                         
  -7   3  12         57.30         50.31         2.16 o                         
  -6   3  12        149.18        146.25         2.29 o                         
  -5   3  12         16.75         16.74         0.94 o                         
  -4   3  12         40.08         43.14         1.38 o                         
  -3   3  12        653.69        614.39         7.38 o                         
  -2   3  12        273.17        266.98         4.62 o                         
  -1   3  12          0.16          0.93         0.41 o                         
   0   3  12         90.43         97.80         2.73 o                         
   1   3  12          0.23          0.57         0.40 o                         
   2   3  12        272.19        256.75         3.75 o                         
   3   3  12        650.36        604.33         6.77 o                         
   4   3  12         42.38         43.95         1.31 o                         
   5   3  12         16.97         17.75         1.09 o                         
   6   3  12        150.63        146.51         2.80 o                         
   7   3  12         56.97         53.71         2.18 o                         
  -7   4  12        262.54        203.37         5.39 o                         
  -6   4  12        105.77        104.28         1.95 o                         
  -5   4  12        114.68        128.22         2.34 o                         
  -4   4  12        183.03        188.84         2.77 o                         
  -3   4  12         46.66         44.41         1.35 o                         
  -2   4  12        532.26        541.98         6.53 o                         
  -1   4  12        497.46        469.01         5.79 o                         
   0   4  12         75.59         88.49         2.05 o                         
   1   4  12        498.45        472.58         6.28 o                         
   2   4  12        531.82        546.81         6.31 o                         
   3   4  12         48.19         46.48         1.30 o                         
   4   4  12        185.90        194.83         3.87 o                         
   5   4  12        115.06        124.19         3.94 o                         
   6   4  12        107.33         98.82         2.37 o                         
   7   4  12        262.63        218.36         5.79 o                         
  -6   5  12         88.80         84.61         1.70 o                         
  -5   5  12        185.87        196.22         2.71 o                         
  -4   5  12         51.74         52.11         1.36 o                         
  -3   5  12        443.92        443.15         4.41 o                         
  -2   5  12        866.04        860.86         8.50 o                         
  -1   5  12        209.67        199.63         3.60 o                         
   0   5  12        518.56        492.44         6.07 o                         
   1   5  12        209.49        202.40         4.53 o                         
   2   5  12        864.58        859.38        10.14 o                         
   3   5  12        443.27        434.10         5.85 o                         
   4   5  12         52.51         54.93         1.70 o                         
   5   5  12        186.52        194.29         2.94 o                         
   6   5  12         89.17         91.44         2.86 o                         
  -6   6  12         11.44         11.40         0.66 o                         
  -5   6  12         41.49         39.76         1.03 o                         
  -4   6  12          1.22          1.09         0.47 o                         
  -3   6  12         26.55         25.07         1.01 o                         
  -2   6  12         60.23         62.55         1.51 o                         
  -1   6  12        196.88        189.49         3.32 o                         
   0   6  12        483.54        452.41         5.64 o                         
   1   6  12        195.70        190.13         3.75 o                         
   2   6  12         58.68         60.68         2.01 o                         
   3   6  12         26.91         25.65         1.14 o                         
   4   6  12          1.26          0.90         0.53 o                         
   5   6  12         40.82         38.19         1.72 o                         
   6   6  12         11.09         10.21         1.49 o                         
  -6   7  12         38.98         36.95         1.23 o                         
  -5   7  12        106.33        106.28         2.20 o                         
  -4   7  12        288.55        282.35         4.10 o                         
  -3   7  12         10.97         10.25         0.66 o                         
  -2   7  12          2.29          2.28         0.55 o                         
  -1   7  12        520.44        512.72         6.67 o                         
   0   7  12         13.85         21.18         1.21 o                         
   1   7  12        517.01        495.73         8.40 o                         
   2   7  12          2.17          2.66         0.73 o                         
   3   7  12         10.75         10.23         0.94 o                         
   4   7  12        289.09        284.00         5.05 o                         
   5   7  12        105.60        109.51         6.41 o                         
   6   7  12         38.55         40.44         2.49 o                         
  -6   8  12         62.66         64.37         1.93 o                         
  -5   8  12         45.63         40.00         1.52 o                         
  -4   8  12         97.69        102.56         2.40 o                         
  -3   8  12        220.70        223.62         4.47 o                         
  -2   8  12        293.41        272.36         4.46 o                         
  -1   8  12       1076.45       1029.05        11.34 o                         
   0   8  12        153.67        180.52         3.80 o                         
   1   8  12       1075.38       1026.38        19.06 o                         
   2   8  12        291.65        263.73         5.44 o                         
   3   8  12        221.20        221.24         5.22 o                         
   4   8  12         97.22        102.22         3.17 o                         
   5   8  12         44.74         43.99         1.98 o                         
   6   8  12         62.00         60.62         1.86 o                         
  -5   9  12         67.03         75.15         1.99 o                         
  -4   9  12         17.17         19.23         1.19 o                         
  -3   9  12        108.19        118.09         3.31 o                         
  -2   9  12        498.08        504.53         7.56 o                         
  -1   9  12        348.69        350.14         6.02 o                         
   0   9  12        998.33        961.96        10.79 o                         
   1   9  12        348.28        343.76         5.81 o                         
   2   9  12        497.25        504.73        11.48 o                         
   3   9  12        107.12        116.51         2.67 o                         
   4   9  12         17.93         20.94         1.71 o                         
   5   9  12         66.61         63.55         3.53 o                         
  -5  10  12          2.24          3.95         0.49 o                         
  -4  10  12         83.64         87.58         2.80 o                         
  -3  10  12         30.86         30.40         1.90 o                         
  -2  10  12         35.80         35.35         1.82 o                         
  -1  10  12        235.01        238.25         4.57 o                         
   0  10  12          3.60          2.02         0.69 o                         
   1  10  12        232.17        240.50         5.05 o                         
   2  10  12         36.93         35.28         1.59 o                         
   3  10  12         30.71         32.20         1.46 o                         
   4  10  12         84.15         91.14         3.94 o                         
   5  10  12          2.38          5.34         0.75 o                         
  -5  11  12         21.91         18.40         0.87 o                         
  -4  11  12         12.04         11.20         0.79 o                         
  -3  11  12          8.57          5.55         1.37 o                         
  -2  11  12          4.29          3.84         0.81 o                         
  -1  11  12        151.59        150.39         3.96 o                         
   0  11  12        120.09        130.61         3.16 o                         
   1  11  12        151.93        149.03         2.98 o                         
   2  11  12          4.44          2.97         0.70 o                         
   3  11  12          8.36          5.23         0.80 o                         
   4  11  12         12.10          9.37         1.28 o                         
   5  11  12         22.13         21.69         0.86 o                         
  -4  12  12          6.21          6.73         0.53 o                         
  -3  12  12         32.65         30.47         1.30 o                         
  -2  12  12         67.29         73.00         3.07 o                         
  -1  12  12         17.92         27.03         1.55 o                         
   0  12  12         16.43         16.02         1.49 o                         
   1  12  12         18.00         24.96         1.29 o                         
   2  12  12         68.70         73.85         3.19 o                         
   3  12  12         33.79         33.09         1.47 o                         
   4  12  12          6.09          6.61         0.80 o                         
  -4  13  12         21.34         20.17         0.93 o                         
  -3  13  12        156.09        170.03         3.92 o                         
  -2  13  12         38.46         35.83         1.49 o                         
  -1  13  12         40.60         40.51         2.80 o                         
   0  13  12         19.06         18.01         2.10 o                         
   1  13  12         41.52         43.27         1.75 o                         
   2  13  12         38.29         37.36         1.78 o                         
   3  13  12        159.63        175.67         2.85 o                         
   4  13  12         20.70         17.59         1.32 o                         
  -3  14  12        169.00        153.74         4.59 o                         
  -2  14  12        152.30        159.52         3.76 o                         
  -1  14  12         13.61         12.99         0.85 o                         
   0  14  12         36.12         31.78         2.37 o                         
   1  14  12         13.84         13.79         1.40 o                         
   2  14  12        154.25        161.11         7.83 o                         
   3  14  12        171.07        160.73        12.87 o                         
  -2  15  12         31.38         27.08         1.10 o                         
  -1  15  12         44.25         58.34         2.73 o                         
   0  15  12         61.56         68.96         2.45 o                         
   1  15  12         44.93         54.82         2.62 o                         
   2  15  12         31.31         26.48         1.49 o                         
   1   0  13        247.28        238.00         3.53 o                         
   2   0  13         50.87         56.26         2.24 o                         
   3   0  13        855.10        855.51         8.34 o                         
   4   0  13         72.01         73.65         2.27 o                         
   5   0  13         34.45         44.98         1.63 o                         
   6   0  13          7.24          9.57         0.75 o                         
  -6   1  13         53.80         56.55         1.55 o                         
  -5   1  13        278.69        293.30         6.10 o                         
  -4   1  13         50.82         53.97         2.25 o                         
  -3   1  13        339.31        346.57         5.02 o                         
  -2   1  13        199.78        201.78         4.00 o                         
  -1   1  13       1124.30       1094.02        11.63 o                         
   0   1  13        268.52        283.71         4.96 o                         
   1   1  13       1124.49       1105.93        11.78 o                         
   2   1  13        196.08        186.80         3.84 o                         
   3   1  13        340.72        345.06         4.87 o                         
   4   1  13         50.96         52.07         1.79 o                         
   5   1  13        277.54        287.64         8.09 o                         
   6   1  13         54.07         56.82         1.73 o                         
  -6   2  13         19.14         21.85         0.94 o                         
  -5   2  13        226.72        239.46         4.32 o                         
  -4   2  13         45.91         48.40         1.63 o                         
  -3   2  13        724.84        743.25         8.00 o                         
  -2   2  13         63.17         69.09         2.18 o                         
  -1   2  13        558.25        590.99         6.98 o                         
   0   2  13         63.91         60.55         2.02 o                         
   1   2  13        557.49        596.85         7.58 o                         
   2   2  13         62.04         65.88         1.75 o                         
   3   2  13        721.47        736.27         7.03 o                         
   4   2  13         44.66         46.06         1.62 o                         
   5   2  13        225.05        232.61         5.42 o                         
   6   2  13         18.90         22.62         0.99 o                         
  -6   3  13         83.30         90.59         1.92 o                         
  -5   3  13         98.39        104.05         2.18 o                         
  -4   3  13        620.93        640.02         7.88 o                         
  -3   3  13        569.22        578.60         7.19 o                         
  -2   3  13         70.04         77.28         2.30 o                         
  -1   3  13         65.78         65.40         1.94 o                         
   0   3  13          0.06          1.54         0.57 o                         
   1   3  13         64.32         63.23         1.96 o                         
   2   3  13         69.00         69.03         1.80 o                         
   3   3  13        572.15        565.59         5.82 o                         
   4   3  13        621.33        626.73         7.14 o                         
   5   3  13         98.98        104.20         2.44 o                         
   6   3  13         81.28         94.83         4.94 o                         
  -6   4  13         67.76         73.85         1.94 o                         
  -5   4  13        272.54        290.40         6.48 o                         
  -4   4  13         44.99         43.71         1.41 o                         
  -3   4  13        211.49        219.60         3.56 o                         
  -2   4  13        159.79        139.28         3.26 o                         
  -1   4  13        103.23        101.01         2.09 o                         
   0   4  13         61.08         62.40         2.74 o                         
   1   4  13        105.84        104.25         2.47 o                         
   2   4  13        159.12        138.18         2.83 o                         
   3   4  13        209.01        211.26         3.67 o                         
   4   4  13         44.63         43.92         1.74 o                         
   5   4  13        272.15        290.00         5.29 o                         
   6   4  13         68.81         70.54         3.46 o                         
  -6   5  13         18.62         15.25         0.79 o                         
  -5   5  13        104.41        100.88         2.05 o                         
  -4   5  13         56.63         57.41         1.39 o                         
  -3   5  13        165.26        185.13         2.80 o                         
  -2   5  13         18.42         16.44         1.04 o                         
  -1   5  13        134.40        135.17         2.88 o                         
   0   5  13         87.27         92.54         2.34 o                         
   1   5  13        133.35        134.96         2.72 o                         
   2   5  13         18.03         16.22         1.03 o                         
   3   5  13        163.89        173.44         3.76 o                         
   4   5  13         56.42         61.74         2.81 o                         
   5   5  13        106.59        101.73         3.82 o                         
   6   5  13         18.50         16.83         1.64 o                         
  -6   6  13         23.27         19.72         1.00 o                         
  -5   6  13         19.75         21.70         0.86 o                         
  -4   6  13        385.89        397.50         5.78 o                         
  -3   6  13         83.56         83.91         1.69 o                         
  -2   6  13        664.30        649.90         7.00 o                         
  -1   6  13         21.43         21.23         1.68 o                         
   0   6  13         43.50         29.11         1.21 o                         
   1   6  13         20.13         21.08         1.16 o                         
   2   6  13        663.66        642.66         9.17 o                         
   3   6  13         85.64         83.45         3.67 o                         
   4   6  13        387.18        401.78        10.64 o                         
   5   6  13         20.10         22.36         1.48 o                         
   6   6  13         23.37         23.90         1.72 o                         
  -6   7  13         71.95         57.86         2.37 o                         
  -5   7  13         47.03         43.68         2.38 o                         
  -4   7  13        308.83        326.98         5.87 o                         
  -3   7  13         33.60         37.88         1.42 o                         
  -2   7  13        277.29        260.92         4.13 o                         
  -1   7  13         14.99         16.57         1.00 o                         
   0   7  13         10.46         13.77         0.97 o                         
   1   7  13         15.31         14.23         1.06 o                         
   2   7  13        276.92        242.30         4.31 o                         
   3   7  13         33.12         32.73         2.32 o                         
   4   7  13        308.23        324.68         6.29 o                         
   5   7  13         47.53         47.02         4.34 o                         
   6   7  13         71.91         59.69         3.01 o                         
  -5   8  13         22.41         21.34         1.65 o                         
  -4   8  13          9.04          7.73         0.83 o                         
  -3   8  13        128.96        123.92         3.29 o                         
  -2   8  13        205.35        194.40         3.55 o                         
  -1   8  13         32.67         26.81         1.84 o                         
   0   8  13        143.15        128.07         3.08 o                         
   1   8  13         30.85         25.21         1.34 o                         
   2   8  13        205.87        190.37         5.35 o                         
   3   8  13        127.17        119.55         2.66 o                         
   4   8  13          8.87          7.22         1.14 o                         
   5   8  13         22.00         22.35         1.07 o                         
  -5   9  13        185.82        173.71         3.72 o                         
  -4   9  13         21.76         23.07         1.38 o                         
  -3   9  13         10.66         14.28         1.13 o                         
  -2   9  13         10.20         12.45         1.16 o                         
  -1   9  13         33.32         32.66         1.55 o                         
   0   9  13         26.96         27.85         1.29 o                         
   1   9  13         34.26         28.75         1.21 o                         
   2   9  13          9.65         12.35         0.98 o                         
   3   9  13         10.34         12.20         0.88 o                         
   4   9  13         22.63         27.02         2.14 o                         
   5   9  13        184.68        162.41         3.78 o                         
  -5  10  13         79.47         70.06         2.70 o                         
  -4  10  13        133.78        151.16         3.04 o                         
  -3  10  13         82.62         88.71         2.85 o                         
  -2  10  13        272.75        290.45         8.23 o                         
  -1  10  13          0.29          0.38         0.72 o                         
   0  10  13         63.13         65.02         4.79 o                         
   1  10  13          0.45          1.07         0.55 o                         
   2  10  13        272.38        279.13         4.68 o                         
   3  10  13         81.04         81.36         2.15 o                         
   4  10  13        133.76        160.13         3.33 o                         
   5  10  13         79.81         74.80         2.07 o                         
  -4  11  13         46.21         50.47         1.71 o                         
  -3  11  13        100.12         95.16         2.48 o                         
  -2  11  13        106.11        117.48         4.71 o                         
  -1  11  13         11.85         13.21         1.16 o                         
   0  11  13        218.98        240.76         8.66 o                         
   1  11  13         12.10         12.18         0.83 o                         
   2  11  13        106.06        113.60         2.23 o                         
   3  11  13        101.36         93.50         1.92 o                         
   4  11  13         46.77         52.92         1.91 o                         
  -4  12  13         25.89         26.71         1.05 o                         
  -3  12  13        116.24        127.83         3.16 o                         
  -2  12  13         88.18        105.03         3.30 o                         
  -1  12  13         54.14         51.97         1.84 o                         
   0  12  13        112.79        113.51         5.35 o                         
   1  12  13         54.83         53.81         2.77 o                         
   2  12  13         87.35        103.69         3.55 o                         
   3  12  13        114.27        115.19         1.94 o                         
   4  12  13         25.61         27.84         1.64 o                         
  -3  13  13         14.60         14.47         0.83 o                         
  -2  13  13        100.99        103.68         6.18 o                         
  -1  13  13         11.19         14.95         1.78 o                         
   0  13  13         37.26         41.80         2.02 o                         
   1  13  13         10.98         13.30         0.92 o                         
   2  13  13        101.42         86.68         3.35 o                         
   3  13  13         14.14         15.98         1.82 o                         
  -2  14  13         13.67         15.83         0.92 o                         
  -1  14  13        102.34        116.82         4.34 o                         
   0  14  13         28.15         28.54         1.39 o                         
   1  14  13        103.82        103.90        13.34 o                         
   2  14  13         13.73         14.42         1.15 o                         
   0  15  13         23.63         20.40         1.28 o                         
   0   0  14         59.00         45.87         2.10 o                         
   1   0  14       1789.60       1785.71        14.58 o                         
   2   0  14          5.81          6.67         0.76 o                         
   3   0  14         12.23         13.89         0.87 o                         
   4   0  14         38.85         42.26         1.36 o                         
   5   0  14        625.45        657.95        11.39 o                         
   6   0  14          3.10          3.48         0.96 o                         
  -6   1  14         45.67         49.71         1.91 o                         
  -5   1  14         42.22         50.30         1.56 o                         
  -4   1  14         15.96         17.70         1.12 o                         
  -3   1  14        446.14        455.18        10.41 o                         
  -2   1  14         75.58         80.58         1.98 o                         
  -1   1  14        375.80        362.58         4.82 o                         
   0   1  14         15.31         14.91         1.12 o                         
   1   1  14        369.89        360.01         4.87 o                         
   2   1  14         74.86         77.12         2.15 o                         
   3   1  14        442.90        447.37         5.80 o                         
   4   1  14         16.05         19.34         1.45 o                         
   5   1  14         42.36         49.24         3.14 o                         
   6   1  14         45.33         47.73         1.87 o                         
  -6   2  14         38.87         41.14         1.59 o                         
  -5   2  14         63.40         71.37         1.90 o                         
  -4   2  14         93.87         94.47         2.56 o                         
  -3   2  14         35.32         33.81         1.31 o                         
  -2   2  14        172.81        196.62         3.58 o                         
  -1   2  14          5.32          6.82         0.66 o                         
   0   2  14         39.50         23.64         1.32 o                         
   1   2  14          5.12          6.59         0.71 o                         
   2   2  14        173.89        193.90         3.45 o                         
   3   2  14         35.17         33.98         1.30 o                         
   4   2  14         93.88         96.39         2.33 o                         
   5   2  14         62.60         70.61         2.17 o                         
   6   2  14         38.95         42.52         2.91 o                         
  -6   3  14         66.80         69.71         2.12 o                         
  -5   3  14         54.80         59.17         1.50 o                         
  -4   3  14         64.47         69.34         1.89 o                         
  -3   3  14        141.93        142.96         2.62 o                         
  -2   3  14        124.65        126.55         6.25 o                         
  -1   3  14        122.35        120.17         3.03 o                         
   0   3  14        443.48        467.78         6.75 o                         
   1   3  14        123.84        118.34         2.56 o                         
   2   3  14        124.31        123.24         3.39 o                         
   3   3  14        142.98        149.41         2.80 o                         
   4   3  14         65.41         67.58         2.11 o                         
   5   3  14         56.25         57.43         1.79 o                         
   6   3  14         65.63         68.19         3.06 o                         
  -6   4  14          8.76          8.84         1.04 o                         
  -5   4  14          0.28          0.73         0.33 o                         
  -4   4  14         19.46         17.62         0.89 o                         
  -3   4  14         76.23         69.97         1.59 o                         
  -2   4  14        260.76        248.98         4.85 o                         
  -1   4  14         46.55         40.82         1.33 o                         
   0   4  14         14.27         27.53         1.56 o                         
   1   4  14         46.25         40.28         1.68 o                         
   2   4  14        260.35        241.40         5.65 o                         
   3   4  14         76.41         69.70         1.99 o                         
   4   4  14         18.70         18.90         1.12 o                         
   5   4  14          0.32          0.61         0.33 o                         
   6   4  14          8.41         10.00         1.13 o                         
  -6   5  14         79.14         74.08         2.64 o                         
  -5   5  14         33.50         37.43         1.25 o                         
  -4   5  14         94.96        107.75         2.45 o                         
  -3   5  14         32.71         32.28         1.16 o                         
  -2   5  14         39.84         32.22         1.15 o                         
  -1   5  14         10.34          9.23         1.04 o                         
   0   5  14       1134.54       1131.11        14.48 o                         
   1   5  14         10.33          9.62         0.79 o                         
   2   5  14         39.67         31.96         1.66 o                         
   3   5  14         32.19         29.71         1.76 o                         
   4   5  14         95.23        103.40         3.86 o                         
   5   5  14         33.21         36.83         1.40 o                         
   6   5  14         78.18         73.24         2.81 o                         
  -5   6  14         14.90         19.10         1.18 o                         
  -4   6  14        139.43        135.79         3.42 o                         
  -3   6  14        276.32        282.34         3.94 o                         
  -2   6  14        395.79        372.69         4.91 o                         
  -1   6  14         57.88         49.25         2.10 o                         
   0   6  14          1.16          2.11         0.69 o                         
   1   6  14         57.08         52.13         1.69 o                         
   2   6  14        393.99        354.70         5.69 o                         
   3   6  14        278.03        274.74         7.94 o                         
   4   6  14        140.17        130.90         3.45 o                         
   5   6  14         15.45         17.86         1.34 o                         
  -5   7  14        189.40        192.41         6.16 o                         
  -4   7  14         15.77         19.26         0.91 o                         
  -3   7  14         61.61         49.74         1.53 o                         
  -2   7  14         24.66         24.06         1.17 o                         
  -1   7  14        106.88        106.26         3.30 o                         
   0   7  14        123.30        119.28         4.12 o                         
   1   7  14        105.64         99.83         2.65 o                         
   2   7  14         25.53         27.29         1.28 o                         
   3   7  14         61.65         49.06         1.77 o                         
   4   7  14         16.28         19.43         1.05 o                         
   5   7  14        189.92        188.53         9.70 o                         
  -5   8  14         42.39         34.30         1.42 o                         
  -4   8  14        101.84        102.83         5.71 o                         
  -3   8  14         15.61         18.84         1.07 o                         
  -2   8  14         66.63         72.38         1.96 o                         
  -1   8  14         86.69         84.66         2.88 o                         
   0   8  14         29.44         25.51         2.06 o                         
   1   8  14         88.33         82.20         2.77 o                         
   2   8  14         65.05         65.48         2.00 o                         
   3   8  14         15.03         17.57         0.96 o                         
   4   8  14        101.48        112.18         3.53 o                         
   5   8  14         41.73         28.32         1.26 o                         
  -5   9  14         49.96         48.05         2.08 o                         
  -4   9  14         77.17         85.98         4.45 o                         
  -3   9  14         15.83         15.82         1.08 o                         
  -2   9  14         50.00         52.76         2.08 o                         
  -1   9  14        101.86        100.91         3.09 o                         
   0   9  14         15.04         14.58         1.57 o                         
   1   9  14        102.21         93.13         2.29 o                         
   2   9  14         49.64         50.23         1.67 o                         
   3   9  14         15.97         14.51         0.92 o                         
   4   9  14         77.18         86.70         2.19 o                         
   5   9  14         50.26         51.57         2.14 o                         
  -4  10  14         65.61         69.32         2.07 o                         
  -3  10  14         57.99         63.19         1.92 o                         
  -2  10  14        114.95        132.26         3.43 o                         
  -1  10  14        179.56        193.06        11.80 o                         
   0  10  14        333.11        352.77         8.13 o                         
   1  10  14        180.50        186.17         3.63 o                         
   2  10  14        114.65        120.31         2.51 o                         
   3  10  14         57.34         62.01         1.66 o                         
   4  10  14         64.74         71.70         1.54 o                         
  -4  11  14        101.44        101.69         3.37 o                         
  -3  11  14         84.33         91.95         2.57 o                         
  -2  11  14        173.41        185.60         3.79 o                         
  -1  11  14         30.05         34.15         2.85 o                         
   0  11  14         39.08         50.14         3.19 o                         
   1  11  14         29.51         34.70         1.59 o                         
   2  11  14        175.21        181.29         3.59 o                         
   3  11  14         84.58         91.39         2.16 o                         
   4  11  14        101.87         94.42         5.43 o                         
  -3  12  14         36.23         35.80         1.93 o                         
  -2  12  14         79.34         87.08         4.31 o                         
  -1  12  14         95.89        108.04         3.29 o                         
   0  12  14        173.77        171.28         4.49 o                         
   1  12  14         95.59        103.36         2.94 o                         
   2  12  14         77.73         80.96         3.65 o                         
   3  12  14         36.71         38.88         2.10 o                         
  -2  13  14         69.12         67.56         2.02 o                         
  -1  13  14          3.71          4.66         0.70 o                         
   0  13  14          2.14          0.67         0.44 o                         
   1  13  14          3.82          3.54         0.67 o                         
   2  13  14         69.49         64.27         2.60 o                         
  -1  14  14         55.48         46.56         2.01 o                         
   0  14  14          5.25          6.62         0.82 o                         
   1  14  14         55.27         43.22         1.93 o                         
   1   0  15          1.23          0.68         0.40 o                         
   2   0  15        231.90        241.61         4.46 o                         
   3   0  15        130.02        151.45         3.05 o                         
   4   0  15        210.12        227.18         3.71 o                         
   5   0  15          6.38          7.83         0.63 o                         
   6   0  15          2.24          1.76         0.57 o                         
  -6   1  15         25.56         20.94         0.99 o                         
  -5   1  15        127.48        129.87         2.89 o                         
  -4   1  15         16.00         17.05         1.06 o                         
  -3   1  15         85.90         83.25         3.12 o                         
  -2   1  15        175.34        174.60         3.82 o                         
  -1   1  15         41.02         38.57         1.16 o                         
   0   1  15         81.67         90.32         2.72 o                         
   1   1  15         41.09         38.36         1.37 o                         
   2   1  15        176.16        170.64         4.39 o                         
   3   1  15         85.89         84.14         2.92 o                         
   4   1  15         15.86         15.78         1.07 o                         
   5   1  15        128.23        132.02         4.16 o                         
   6   1  15         25.43         21.00         0.80 o                         
  -6   2  15          7.70          4.91         0.73 o                         
  -5   2  15         61.98         60.04         1.42 o                         
  -4   2  15         22.47         25.18         0.94 o                         
  -3   2  15        171.91        160.04         2.93 o                         
  -2   2  15        119.97        122.35         2.79 o                         
  -1   2  15        761.58        734.11         7.33 o                         
   0   2  15        502.51        508.53         6.00 o                         
   1   2  15        759.88        737.25         8.47 o                         
   2   2  15        118.71        122.98         3.05 o                         
   3   2  15        171.65        173.49         5.23 o                         
   4   2  15         22.12         24.88         1.92 o                         
   5   2  15         61.55         58.66         2.43 o                         
   6   2  15          7.57          5.32         0.73 o                         
  -5   3  15         17.70         17.14         0.78 o                         
  -4   3  15          2.12          3.06         0.45 o                         
  -3   3  15         60.15         59.88         1.45 o                         
  -2   3  15         49.33         46.86         2.67 o                         
  -1   3  15         56.24         44.90         1.58 o                         
   0   3  15        335.89        327.75         6.43 o                         
   1   3  15         56.38         48.82         1.90 o                         
   2   3  15         48.74         44.89         1.81 o                         
   3   3  15         60.62         61.56         2.45 o                         
   4   3  15          2.21          2.79         0.83 o                         
   5   3  15         17.09         14.85         0.94 o                         
  -5   4  15         26.47         23.12         1.58 o                         
  -4   4  15         56.91         62.04         1.86 o                         
  -3   4  15         84.12         89.70         1.76 o                         
  -2   4  15        138.97        131.39         2.90 o                         
  -1   4  15        707.66        731.23        14.29 o                         
   0   4  15         19.27         19.23         1.35 o                         
   1   4  15        708.94        711.89         9.89 o                         
   2   4  15        140.32        134.11         3.18 o                         
   3   4  15         83.14         78.59         3.30 o                         
   4   4  15         58.24         65.64         2.84 o                         
   5   4  15         26.47         24.40         1.35 o                         
  -5   5  15          5.43          5.54         0.56 o                         
  -4   5  15          5.20          4.09         0.84 o                         
  -3   5  15         20.88         26.67         1.12 o                         
  -2   5  15         11.13         10.01         0.84 o                         
  -1   5  15        251.19        265.66         8.84 o                         
   0   5  15          1.59          0.68         0.63 o                         
   1   5  15        251.13        258.04         6.23 o                         
   2   5  15         11.65          9.55         0.99 o                         
   3   5  15         21.38         27.07         1.57 o                         
   4   5  15          5.00          2.62         0.81 o                         
   5   5  15          5.93          7.04         1.19 o                         
  -5   6  15         74.06         72.73         3.07 o                         
  -4   6  15        135.56        155.96         4.15 o                         
  -3   6  15        102.64        101.23         2.23 o                         
  -2   6  15         52.77         52.52         1.59 o                         
  -1   6  15        164.78        162.75         5.30 o                         
   0   6  15         26.53         25.96         1.73 o                         
   1   6  15        163.21        161.79         4.12 o                         
   2   6  15         52.10         49.39         1.97 o                         
   3   6  15         99.73         96.85         2.84 o                         
   4   6  15        134.59        150.86         3.43 o                         
   5   6  15         72.83         74.69         3.21 o                         
  -5   7  15         25.66         22.35         1.45 o                         
  -4   7  15         29.35         25.70         2.08 o                         
  -3   7  15         15.45         18.17         0.78 o                         
  -2   7  15         67.12         73.59         2.14 o                         
  -1   7  15         46.03         44.58         2.96 o                         
   0   7  15          0.12          0.44         0.60 o                         
   1   7  15         46.12         40.59         2.50 o                         
   2   7  15         64.97         65.84         2.66 o                         
   3   7  15         15.36         17.00         1.04 o                         
   4   7  15         30.35         27.50         2.34 o                         
   5   7  15         25.47         21.59         1.49 o                         
  -4   8  15         34.47         34.50         1.56 o                         
  -3   8  15         53.63         49.57         1.44 o                         
  -2   8  15          6.64          7.76         1.00 o                         
  -1   8  15        122.40        111.35         3.64 o                         
   0   8  15         39.06         39.41         1.61 o                         
   1   8  15        123.56        117.23         3.37 o                         
   2   8  15          6.55          7.40         0.79 o                         
   3   8  15         53.47         49.74         1.59 o                         
   4   8  15         34.43         33.05         2.56 o                         
  -4   9  15         21.32         22.33         1.37 o                         
  -3   9  15          7.96         10.59         1.06 o                         
  -2   9  15         79.84         82.17         3.13 o                         
  -1   9  15         31.78         29.08         1.58 o                         
   0   9  15          9.36          9.07         0.86 o                         
   1   9  15         32.05         25.92         1.49 o                         
   2   9  15         82.27         76.20         2.69 o                         
   3   9  15          7.74         10.08         0.78 o                         
   4   9  15         22.20         20.54         0.85 o                         
  -3  10  15         20.59         19.89         1.72 o                         
  -2  10  15          3.66          5.19         0.90 o                         
  -1  10  15         69.19         71.60         2.29 o                         
   0  10  15          0.82          3.24         0.68 o                         
   1  10  15         68.72         70.13         2.25 o                         
   2  10  15          3.49          4.46         1.19 o                         
   3  10  15         20.60         14.50         0.89 o                         
  -3  11  15         59.06         63.22         2.62 o                         
  -2  11  15         42.48         46.16         1.90 o                         
  -1  11  15        142.65        152.88         4.03 o                         
   0  11  15          0.02          0.05         0.51 o                         
   1  11  15        142.98        149.83         3.16 o                         
   2  11  15         43.35         41.95         2.49 o                         
   3  11  15         59.61         68.46         2.81 o                         
  -2  12  15        130.90        127.47         3.00 o                         
  -1  12  15         20.87         21.02         1.20 o                         
   0  12  15         30.54         32.07         1.50 o                         
   1  12  15         20.74         17.18         4.04 o                         
   2  12  15        130.05        121.96         4.07 o                         
  -1  13  15         39.68         39.24         1.84 o                         
   0  13  15          0.92          0.63         0.44 o                         
   1  13  15         38.85         36.91         1.78 o                         
   0   0  16         46.81         71.10         3.39 o                         
   1   0  16        314.10        323.84         5.05 o                         
   2   0  16         88.75         91.79         2.07 o                         
   3   0  16         60.67         54.85         1.88 o                         
   4   0  16          5.71          6.81         0.62 o                         
   5   0  16         19.01         20.99         1.21 o                         
  -5   1  16         41.00         38.91         1.34 o                         
  -4   1  16         44.34         42.90         1.31 o                         
  -3   1  16        132.96        135.83         4.78 o                         
  -2   1  16         15.82         18.44         1.05 o                         
  -1   1  16         66.05         74.09         2.30 o                         
   0   1  16        105.80         95.19         2.22 o                         
   1   1  16         64.94         70.48         2.08 o                         
   2   1  16         15.48         17.26         1.16 o                         
   3   1  16        132.97        131.13         3.00 o                         
   4   1  16         43.78         40.69         1.72 o                         
   5   1  16         41.22         39.71         1.14 o                         
  -5   2  16          1.97          1.36         0.50 o                         
  -4   2  16         15.85         15.68         0.82 o                         
  -3   2  16         80.55         84.72         1.74 o                         
  -2   2  16         27.97         27.10         1.29 o                         
  -1   2  16          3.10          5.09         0.82 o                         
   0   2  16         22.97         19.51         1.03 o                         
   1   2  16          3.27          4.87         0.86 o                         
   2   2  16         28.36         27.37         1.38 o                         
   3   2  16         80.25         87.63         2.79 o                         
   4   2  16         15.43         17.07         1.40 o                         
   5   2  16          1.99          1.64         0.42 o                         
  -5   3  16         46.28         40.99         2.25 o                         
  -4   3  16         24.91         24.78         1.05 o                         
  -3   3  16         31.30         30.54         0.95 o                         
  -2   3  16         11.53         12.73         0.89 o                         
  -1   3  16          5.77          5.37         0.96 o                         
   0   3  16         53.66         35.51         1.50 o                         
   1   3  16          6.04          5.52         1.09 o                         
   2   3  16         11.47         10.32         1.06 o                         
   3   3  16         31.96         29.92         1.60 o                         
   4   3  16         25.04         26.19         1.63 o                         
   5   3  16         46.30         46.63         1.67 o                         
  -5   4  16         40.14         36.08         3.83 o                         
  -4   4  16         46.82         51.22         1.73 o                         
  -3   4  16         34.08         34.47         1.05 o                         
  -2   4  16         50.15         51.05         1.84 o                         
  -1   4  16         50.42         46.04         1.91 o                         
   0   4  16         28.19         25.59         1.43 o                         
   1   4  16         51.04         47.78         1.91 o                         
   2   4  16         48.78         49.55         2.21 o                         
   3   4  16         34.13         33.87         2.07 o                         
   4   4  16         46.62         51.23         3.47 o                         
   5   4  16         40.17         35.36         2.62 o                         
  -5   5  16         22.58         20.40         1.32 o                         
  -4   5  16         17.35         22.28         1.10 o                         
  -3   5  16        110.23        112.95         3.16 o                         
  -2   5  16          5.64          5.39         0.73 o                         
  -1   5  16         52.95         59.46         3.08 o                         
   0   5  16         69.74         63.10         2.12 o                         
   1   5  16         52.03         53.37         2.82 o                         
   2   5  16          5.29          6.17         0.82 o                         
   3   5  16        110.96        114.97         8.13 o                         
   4   5  16         17.38         21.88         1.22 o                         
   5   5  16         22.25         17.23         1.24 o                         
  -4   6  16          9.59          9.24         2.83 o                         
  -3   6  16         41.23         38.91         1.25 o                         
  -2   6  16        113.48        117.85         3.26 o                         
  -1   6  16         95.33        117.66         4.17 o                         
   0   6  16         59.11         71.57         2.21 o                         
   1   6  16         97.06        111.22         3.16 o                         
   2   6  16        113.73        111.71         4.32 o                         
   3   6  16         41.06         35.84         1.87 o                         
   4   6  16          9.81          9.87         0.90 o                         
  -4   7  16         57.31         46.89         2.33 o                         
  -3   7  16         18.95         17.58         1.06 o                         
  -2   7  16         19.05         20.29         1.30 o                         
  -1   7  16         14.22         13.39         1.45 o                         
   0   7  16          8.17         16.48         1.52 o                         
   1   7  16         13.41         13.45         1.38 o                         
   2   7  16         18.44         18.55         1.01 o                         
   3   7  16         19.38         17.34         1.12 o                         
   4   7  16         57.08         51.17         1.72 o                         
  -4   8  16         51.08         46.18         2.14 o                         
  -3   8  16          6.77          6.77         1.81 o                         
  -2   8  16         13.67         16.34         1.23 o                         
  -1   8  16        124.86        136.75         3.41 o                         
   0   8  16         17.34         19.74         1.30 o                         
   1   8  16        126.13        144.11         3.04 o                         
   2   8  16         12.88         17.60         1.15 o                         
   3   8  16          6.69          5.05         0.71 o                         
   4   8  16         50.98         41.71         1.91 o                         
  -3   9  16         28.68         30.68         2.09 o                         
  -2   9  16          6.23          5.68         0.94 o                         
  -1   9  16         32.23         36.01         1.56 o                         
   0   9  16         68.33         70.46         2.69 o                         
   1   9  16         30.41         32.94         1.45 o                         
   2   9  16          6.20          3.92         1.11 o                         
   3   9  16         29.28         37.12         2.22 o                         
  -3  10  16         21.80         16.98         1.17 o                         
  -2  10  16         78.71         76.90         2.61 o                         
  -1  10  16         50.61         60.10         2.52 o                         
   0  10  16          3.60          3.67         0.76 o                         
   1  10  16         50.99         58.25         1.74 o                         
   2  10  16         79.12         76.53         3.33 o                         
   3  10  16         22.05         20.10         1.34 o                         
  -2  11  16         57.69         53.90         1.68 o                         
  -1  11  16          8.47          9.22         0.81 o                         
   0  11  16          5.51          5.97         0.72 o                         
   1  11  16          8.21          9.16         1.22 o                         
   2  11  16         56.99         53.26         2.33 o                         
   0  12  16         93.11         79.91         2.98 o                         
   1   0  17          0.90          1.10         0.49 o                         
   2   0  17          0.06          0.86         0.47 o                         
   3   0  17          4.19          7.45         0.56 o                         
   4   0  17         40.81         36.61         1.47 o                         
  -4   1  17        116.19        115.37         2.56 o                         
  -3   1  17          6.63          7.11         0.77 o                         
  -2   1  17        308.71        331.24         7.45 o                         
  -1   1  17         73.46         82.37         2.08 o                         
   0   1  17         24.29         22.90         1.03 o                         
   1   1  17         73.82         80.96         2.09 o                         
   2   1  17        308.78        321.06         7.52 o                         
   3   1  17          6.49          7.73         0.61 o                         
   4   1  17        115.31        107.04         3.11 o                         
  -4   2  17         46.23         47.41         1.46 o                         
  -3   2  17         64.63         59.23         1.50 o                         
  -2   2  17         15.19         14.93         0.88 o                         
  -1   2  17         40.98         43.71         2.15 o                         
   0   2  17        186.43        179.26         2.99 o                         
   1   2  17         39.99         40.66         1.61 o                         
   2   2  17         14.59         13.31         0.80 o                         
   3   2  17         63.71         61.17         2.36 o                         
   4   2  17         46.12         40.21         1.61 o                         
  -4   3  17         67.77         62.66         2.10 o                         
  -3   3  17          8.05          8.44         0.81 o                         
  -2   3  17        206.45        210.70         3.96 o                         
  -1   3  17        155.30        152.08         3.41 o                         
   0   3  17         19.21         20.05         0.95 o                         
   1   3  17        154.10        146.96         3.24 o                         
   2   3  17        206.46        198.61         6.17 o                         
   3   3  17          7.28          7.92         0.79 o                         
   4   3  17         69.14         66.68         1.96 o                         
  -4   4  17        114.10        119.04         3.69 o                         
  -3   4  17         35.29         40.19         1.40 o                         
  -2   4  17        226.14        238.01         4.86 o                         
  -1   4  17        100.98         98.58         2.62 o                         
   0   4  17         97.42        130.67         3.48 o                         
   1   4  17        100.45         96.13         2.18 o                         
   2   4  17        227.09        225.18         4.39 o                         
   3   4  17         34.75         42.92         1.58 o                         
   4   4  17        114.89        124.39         2.15 o                         
  -4   5  17         12.16         11.55         0.92 o                         
  -3   5  17          2.50          4.61         0.61 o                         
  -2   5  17          5.81          8.39         1.14 o                         
  -1   5  17         68.15         78.25         2.42 o                         
   0   5  17          0.80          1.21         0.55 o                         
   1   5  17         69.51         75.90         1.83 o                         
   2   5  17          5.87          7.01         0.65 o                         
   3   5  17          2.24          5.58         0.64 o                         
   4   5  17         12.38          9.78         0.71 o                         
  -4   6  17         16.15         13.56         1.07 o                         
  -3   6  17         94.16         95.13         2.26 o                         
  -2   6  17         56.98         60.07         2.03 o                         
  -1   6  17        105.45        124.25         2.80 o                         
   0   6  17         94.30         94.31         2.60 o                         
   1   6  17        106.06        121.90         3.16 o                         
   2   6  17         56.22         54.97         4.76 o                         
   3   6  17         96.61         90.23         3.74 o                         
  -3   7  17         19.67         20.92         1.16 o                         
  -2   7  17         26.17         24.39         1.89 o                         
  -1   7  17         63.04         57.24         1.73 o                         
   0   7  17         56.67         61.91         2.28 o                         
   1   7  17         62.89         58.25         1.55 o                         
   2   7  17         26.02         22.07         1.05 o                         
   3   7  17         19.65         19.84         2.00 o                         
  -3   8  17         54.38         57.33         2.52 o                         
  -2   8  17         76.89         82.83         6.49 o                         
  -1   8  17         66.92         60.27         1.97 o                         
   0   8  17          3.26          5.83         0.74 o                         
   1   8  17         66.83         60.45         1.62 o                         
   2   8  17         77.63         88.61         3.77 o                         
   3   8  17         54.59         57.83         2.52 o                         
  -2   9  17         19.60         20.40         1.59 o                         
  -1   9  17         93.15        103.36         2.39 o                         
   0   9  17        215.75        255.87         4.48 o                         
   1   9  17         93.34        104.87         2.34 o                         
   2   9  17         19.43         19.90         1.07 o                         
  -1  10  17         22.33         23.20         0.90 o                         
   0  10  17          0.53          0.72         0.34 o                         
   1  10  17         21.91         20.53         1.74 o                         
   0   0  18          0.51          0.30         0.62 o                         
   1   0  18         41.02         47.64         1.67 o                         
   2   0  18          5.47          4.01         0.54 o                         
   3   0  18         29.88         26.40         1.49 o                         
   4   0  18        360.05        287.09         5.25 o                         
  -4   1  18          5.75          3.88         0.69 o                         
  -3   1  18         91.01         97.21         2.96 o                         
  -2   1  18        425.74        431.56        11.38 o                         
  -1   1  18        171.38        178.42         4.95 o                         
   0   1  18          6.41          3.99         0.63 o                         
   1   1  18        171.14        178.62         3.06 o                         
   2   1  18        422.78        426.26         6.79 o                         
   3   1  18         90.90         98.91         3.07 o                         
   4   1  18          5.78          5.53         0.58 o                         
  -4   2  18        113.61         96.28         3.27 o                         
  -3   2  18         23.66         27.63         2.18 o                         
  -2   2  18          7.38         11.42         0.83 o                         
  -1   2  18         12.40         12.60         0.82 o                         
   0   2  18         49.42         40.26         1.45 o                         
   1   2  18         12.43         12.04         0.76 o                         
   2   2  18          7.69         10.43         0.73 o                         
   3   2  18         23.56         23.66         1.37 o                         
   4   2  18        113.81         93.18         3.17 o                         
  -3   3  18         15.11         11.85         1.31 o                         
  -2   3  18        169.66        201.20         4.20 o                         
  -1   3  18         57.71         62.79         1.66 o                         
   0   3  18        314.30        386.67         6.73 o                         
   1   3  18         58.88         62.55         1.58 o                         
   2   3  18        170.02        188.37         3.77 o                         
   3   3  18         14.35          9.55         0.68 o                         
  -3   4  18          1.72          4.41         0.66 o                         
  -2   4  18        100.87        113.86         3.38 o                         
  -1   4  18         18.98         19.46         0.91 o                         
   0   4  18         58.76         63.13         3.83 o                         
   1   4  18         18.77         18.27         0.82 o                         
   2   4  18        100.69        113.83         3.21 o                         
   3   4  18          1.80          3.52         0.81 o                         
  -3   5  18         39.64         38.63         2.18 o                         
  -2   5  18         96.85         91.46         2.82 o                         
  -1   5  18          0.53          3.03         0.62 o                         
   0   5  18         68.10         62.18         2.60 o                         
   1   5  18          0.51          3.77         0.65 o                         
   2   5  18         94.89         83.62         4.65 o                         
   3   5  18         40.79         37.47         1.51 o                         
  -3   6  18          4.42          3.61         0.71 o                         
  -2   6  18         52.42         50.37         1.86 o                         
  -1   6  18          4.92          4.58         0.66 o                         
   0   6  18         11.52         14.55         1.13 o                         
   1   6  18          5.31          4.47         0.54 o                         
   2   6  18         51.99         55.25         2.23 o                         
   3   6  18          4.48          3.02         0.65 o                         
  -2   7  18         17.15         15.07         1.38 o                         
  -1   7  18          6.23          9.87         0.76 o                         
   0   7  18         44.32         50.33         1.66 o                         
   1   7  18          6.19          9.44         0.72 o                         
   2   7  18         16.51         15.68         1.32 o                         
  -1   8  18         86.02         79.71         3.41 o                         
   0   8  18         55.03         57.69         1.59 o                         
   1   8  18         86.44         85.48         8.11 o                         
   0   9  18          0.27          0.63         0.50 o                         
   1   0  19         28.38         30.77         1.12 o                         
   2   0  19         68.76         75.73         1.97 o                         
   3   0  19        196.02        192.59         4.82 o                         
  -3   1  19        175.25        145.71         8.74 o                         
  -2   1  19         27.68         29.53         1.19 o                         
  -1   1  19         26.38         20.91         1.07 o                         
   0   1  19         71.14         85.69         2.97 o                         
   1   1  19         26.54         22.46         1.05 o                         
   2   1  19         28.23         28.75         1.58 o                         
   3   1  19        174.98        137.56         3.57 o                         
  -3   2  19        169.94        134.33         4.21 o                         
  -2   2  19         75.06         72.99         2.41 o                         
  -1   2  19         16.86         20.99         1.10 o                         
   0   2  19         23.65         24.89         1.55 o                         
   1   2  19         16.99         19.23         0.96 o                         
   2   2  19         74.52         75.47         1.89 o                         
   3   2  19        173.19        141.22         4.38 o                         
  -2   3  19         59.58         63.53         2.05 o                         
  -1   3  19         60.90         72.25         2.03 o                         
   0   3  19         52.47         53.02         2.18 o                         
   1   3  19         60.84         68.76         2.24 o                         
   2   3  19         58.75         54.29         5.93 o                         
  -2   4  19         19.95         19.72         1.09 o                         
  -1   4  19         13.43         14.07         1.07 o                         
   0   4  19         15.33         13.45         1.52 o                         
   1   4  19         13.53         12.43         1.83 o                         
   2   4  19         19.42         15.04         0.92 o                         
  -2   5  19         10.57          7.75         0.86 o                         
  -1   5  19         43.10         43.68         1.82 o                         
   0   5  19          0.19          0.00         0.39 o                         
   1   5  19         43.10         45.11         1.73 o                         
   2   5  19         10.59          7.21         0.88 o                         
  -1   6  19         11.84         10.86         0.79 o                         
   0   6  19         73.63         72.02         2.53 o                         
   1   6  19         11.75         10.19         1.01 o                         
   0   0  20        111.86         81.79         3.23 o                         
   1   0  20          0.20          0.78         0.57 o                         
  -1   1  20         12.11         11.70         1.17 o                         
   0   1  20        187.65        152.57         3.40 o                         
   1   1  20         12.59         10.04         1.11 o                         
  -1   2  20         16.12          9.87         1.01 o                         
   0   2  20          6.68          6.31         1.25 o                         
   1   2  20         16.46         10.44         1.07 o                         
   0   3  20        150.65        109.84         3.63 o                         
                                                                                
